# Supplementary material for: Comparative Genomic Insights into Secondary Metabolism Biosynthetic Gene Cluster Distributions of Marine Streptomyces
Source: Mar Drugs. 2019 Aug 26;17(9):498. doi: 10.3390/md17090498 (PMC6780079; doi:10.3390/md17090498)
Supplement: Supplementary file 1 [file marinedrugs-17-00498-s001.zip]

Archive with 5 entries (4 files):
- supplementary/
- supplementary/Comparative_Genomics_Marine_Streptpmyces-SM-Table_S1 and Table_S2.pdf
- supplementary/Comparative_Genomics_Marine_Streptpmyces-SM-Table_S3.xlsx
- supplementary/Comparative_Genomics_Marine_Streptpmyces-SM-Table_S4.xlsx
- supplementary/Comparative_Genomics_Marine_Streptpmyces-SM-Table_S5.xlsx
