# Supplementary material for: Comparative Genomic Insights into Secondary Metabolism Biosynthetic Gene Cluster Distributions of Marine Streptomyces
Source: Mar Drugs. 2019 Aug 26;17(9):498. doi: 10.3390/md17090498 (PMC6780079; doi:10.3390/md17090498)
Supplement: Supplementary file 1 [file marinedrugs-17-00498-s001.zip › supplementary/Comparative_Genomics_Marine_Streptpmyces-SM-Table_S4.xlsx]

## Sheet: OCs
Group1:	OUT|452652.14.peg.2606	S63|6666666.429218.peg.3484	S45|6666666.428748.peg.3704	S19|6666666.429070.peg.4172	S86|6666666.429244.peg.5537	S18|6666666.429069.peg.460	S17|6666666.429068.peg.271	S16|6666666.429067.peg.3627	S28|6666666.429083.peg.4573	S42|6666666.429094.peg.5079	S15|6666666.429062.peg.5545	S69|6666666.429225.peg.3410	S65|6666666.429220.peg.107	S39|6666666.429091.peg.2156	S49|6666666.429203.peg.5086	S14|6666666.429056.peg.4536	S55|6666666.429210.peg.1943	S54|6666666.429208.peg.2202	S68|6666666.429224.peg.2117	S79|6666666.429237.peg.3442	S85|6666666.429243.peg.4930	S67|6666666.429222.peg.5913	S13|6666666.429055.peg.1736	S48|6666666.429201.peg.1078	S37|6666666.429095.peg.6724	S12|6666666.429035.peg.5295	S74|6666666.429231.peg.2283	S22|6666666.429073.peg.1273	S11|6666666.429022.peg.1639	S10|6666666.429019.peg.677	S56|6666666.429211.peg.1380	S09|6666666.429018.peg.5269	S08|6666666.429013.peg.1879	S27|6666666.429078.peg.2392	S07|6666666.429012.peg.6771	S76|6666666.429234.peg.2564	S26|6666666.429077.peg.5999	S06|6666666.429011.peg.5102	S47|6666666.429200.peg.1664	S41|6666666.429093.peg.3161	S36|6666666.429085.peg.2891	S53|6666666.429207.peg.2886	S75|6666666.429233.peg.5456	S25|6666666.429079.peg.3714	S52|6666666.429206.peg.6536	S05|6666666.429008.peg.709	S04|6666666.429004.peg.3192	S03|6666666.429001.peg.4541	S50|6666666.429204.peg.2096
Group2:	OUT|452652.14.peg.2278	S63|6666666.429218.peg.3846	S45|6666666.428748.peg.4057	S71|6666666.429228.peg.1704	S70|6666666.429226.peg.4819	S62|6666666.429217.peg.4174	S72|6666666.429229.peg.1522	S40|6666666.429097.peg.4079	S19|6666666.429070.peg.3543	S86|6666666.429244.peg.2416	S18|6666666.429069.peg.6261	S17|6666666.429068.peg.6773	S16|6666666.429067.peg.3125	S28|6666666.429083.peg.2730	S42|6666666.429094.peg.258	S15|6666666.429062.peg.7753	S69|6666666.429225.peg.3392	S65|6666666.429220.peg.4414	S39|6666666.429091.peg.1873	S49|6666666.429203.peg.5437	S73|6666666.429230.peg.3602	S14|6666666.429056.peg.1174	S44|6666666.428653.peg.1596	S55|6666666.429210.peg.1624	S54|6666666.429208.peg.1881	S66|6666666.429221.peg.503	S61|6666666.429216.peg.455	S68|6666666.429224.peg.2099	S79|6666666.429237.peg.1737	S85|6666666.429243.peg.2424	S67|6666666.429222.peg.3810	S13|6666666.429055.peg.2182	S48|6666666.429201.peg.4121	S37|6666666.429095.peg.4057	S12|6666666.429035.peg.1968	S74|6666666.429231.peg.1966	S22|6666666.429073.peg.3359	S11|6666666.429022.peg.5643	S10|6666666.429019.peg.389	S56|6666666.429211.peg.1018	S09|6666666.429018.peg.5680	S08|6666666.429013.peg.1437	S27|6666666.429078.peg.1694	S77|6666666.429235.peg.2060	S07|6666666.429012.peg.6327	S76|6666666.429234.peg.2154	S81|6666666.429239.peg.4471	S26|6666666.429077.peg.4912	S06|6666666.429011.peg.4754
Group3:	S63|6666666.429218.peg.3845	S45|6666666.428748.peg.4056	S71|6666666.429228.peg.1707	S70|6666666.429226.peg.4821	S62|6666666.429217.peg.4176	S40|6666666.429097.peg.4077	S19|6666666.429070.peg.3544	S86|6666666.429244.peg.2419	S18|6666666.429069.peg.6262	S17|6666666.429068.peg.6770	S16|6666666.429067.peg.3127	S28|6666666.429083.peg.2728	S42|6666666.429094.peg.259	S15|6666666.429062.peg.7754	S69|6666666.429225.peg.3387	S65|6666666.429220.peg.4412	S39|6666666.429091.peg.1877	S49|6666666.429203.peg.5435	S73|6666666.429230.peg.3603	S14|6666666.429056.peg.1177	S44|6666666.428653.peg.1593	S55|6666666.429210.peg.1626	S54|6666666.429208.peg.1883	S66|6666666.429221.peg.508	S61|6666666.429216.peg.460	S68|6666666.429224.peg.2094	S79|6666666.429237.peg.1739	S85|6666666.429243.peg.2425	S67|6666666.429222.peg.3815	S13|6666666.429055.peg.2180	S48|6666666.429201.peg.4125	S37|6666666.429095.peg.4061	S12|6666666.429035.peg.1971	S74|6666666.429231.peg.1967	S22|6666666.429073.peg.3362	S11|6666666.429022.peg.5645	S10|6666666.429019.peg.393	S56|6666666.429211.peg.1021	S09|6666666.429018.peg.5678	S08|6666666.429013.peg.1439	S27|6666666.429078.peg.1692	S77|6666666.429235.peg.2067	S07|6666666.429012.peg.6330	S81|6666666.429239.peg.4469	S26|6666666.429077.peg.4910	S06|6666666.429011.peg.4756	S47|6666666.429200.peg.862	S41|6666666.429093.peg.2254	S36|6666666.429085.peg.2544
Group4:	OUT|452652.14.peg.6171	S63|6666666.429218.peg.3844	S45|6666666.428748.peg.4055	S71|6666666.429228.peg.6677	S70|6666666.429226.peg.582	S62|6666666.429217.peg.6798	S72|6666666.429229.peg.5771	S40|6666666.429097.peg.118	S19|6666666.429070.peg.3545	S86|6666666.429244.peg.2420	S18|6666666.429069.peg.6263	S17|6666666.429068.peg.6769	S16|6666666.429067.peg.3128	S28|6666666.429083.peg.2727	S42|6666666.429094.peg.260	S15|6666666.429062.peg.7755	S69|6666666.429225.peg.3386	S65|6666666.429220.peg.4411	S39|6666666.429091.peg.1878	S49|6666666.429203.peg.5434	S73|6666666.429230.peg.3604	S14|6666666.429056.peg.1178	S44|6666666.428653.peg.1592	S55|6666666.429210.peg.1627	S54|6666666.429208.peg.1884	S66|6666666.429221.peg.509	S61|6666666.429216.peg.461	S68|6666666.429224.peg.2093	S79|6666666.429237.peg.1740	S85|6666666.429243.peg.2426	S67|6666666.429222.peg.3816	S13|6666666.429055.peg.2179	S48|6666666.429201.peg.4126	S37|6666666.429095.peg.4062	S12|6666666.429035.peg.1972	S74|6666666.429231.peg.1968	S22|6666666.429073.peg.3363	S11|6666666.429022.peg.5646	S10|6666666.429019.peg.394	S56|6666666.429211.peg.1022	S09|6666666.429018.peg.5677	S08|6666666.429013.peg.1440	S27|6666666.429078.peg.1691	S77|6666666.429235.peg.2068	S07|6666666.429012.peg.6331	S76|6666666.429234.peg.2159	S81|6666666.429239.peg.2375	S26|6666666.429077.peg.4909	S06|6666666.429011.peg.4757
Group5:	OUT|452652.14.peg.2279	S63|6666666.429218.peg.3843	S45|6666666.428748.peg.4054	S71|6666666.429228.peg.3447	S70|6666666.429226.peg.1389	S62|6666666.429217.peg.3149	S72|6666666.429229.peg.4070	S40|6666666.429097.peg.5561	S19|6666666.429070.peg.3546	S86|6666666.429244.peg.2421	S18|6666666.429069.peg.6264	S17|6666666.429068.peg.6768	S16|6666666.429067.peg.3129	S28|6666666.429083.peg.2724	S42|6666666.429094.peg.261	S15|6666666.429062.peg.7756	S69|6666666.429225.peg.3385	S65|6666666.429220.peg.4410	S39|6666666.429091.peg.1879	S49|6666666.429203.peg.5433	S73|6666666.429230.peg.3605	S14|6666666.429056.peg.1179	S44|6666666.428653.peg.1591	S55|6666666.429210.peg.1628	S54|6666666.429208.peg.1885	S66|6666666.429221.peg.510	S61|6666666.429216.peg.462	S68|6666666.429224.peg.2092	S79|6666666.429237.peg.1741	S85|6666666.429243.peg.2427	S67|6666666.429222.peg.3817	S13|6666666.429055.peg.2178	S48|6666666.429201.peg.4127	S37|6666666.429095.peg.4063	S12|6666666.429035.peg.1973	S22|6666666.429073.peg.3364	S11|6666666.429022.peg.5647	S10|6666666.429019.peg.395	S56|6666666.429211.peg.1023	S09|6666666.429018.peg.5676	S08|6666666.429013.peg.1441	S27|6666666.429078.peg.1690	S77|6666666.429235.peg.2069	S07|6666666.429012.peg.6332	S76|6666666.429234.peg.2160	S81|6666666.429239.peg.1484	S26|6666666.429077.peg.4908	S06|6666666.429011.peg.4758	S47|6666666.429200.peg.864
Group6:	OUT|452652.14.peg.2280	S63|6666666.429218.peg.3842	S45|6666666.428748.peg.4053	S71|6666666.429228.peg.3448	S70|6666666.429226.peg.1390	S62|6666666.429217.peg.3148	S72|6666666.429229.peg.4069	S40|6666666.429097.peg.5560	S19|6666666.429070.peg.3547	S86|6666666.429244.peg.2422	S18|6666666.429069.peg.6265	S17|6666666.429068.peg.6767	S16|6666666.429067.peg.3130	S28|6666666.429083.peg.2723	S42|6666666.429094.peg.262	S15|6666666.429062.peg.7757	S69|6666666.429225.peg.3384	S65|6666666.429220.peg.4409	S39|6666666.429091.peg.1880	S49|6666666.429203.peg.5432	S73|6666666.429230.peg.3606	S14|6666666.429056.peg.1180	S44|6666666.428653.peg.1590	S55|6666666.429210.peg.1629	S54|6666666.429208.peg.1886	S66|6666666.429221.peg.511	S61|6666666.429216.peg.463	S68|6666666.429224.peg.2091	S79|6666666.429237.peg.1742	S85|6666666.429243.peg.2428	S67|6666666.429222.peg.3818	S13|6666666.429055.peg.2177	S48|6666666.429201.peg.4128	S37|6666666.429095.peg.4064	S12|6666666.429035.peg.1974	S74|6666666.429231.peg.1969	S22|6666666.429073.peg.3365	S11|6666666.429022.peg.5648	S10|6666666.429019.peg.396	S56|6666666.429211.peg.1024	S09|6666666.429018.peg.5675	S08|6666666.429013.peg.1442	S27|6666666.429078.peg.1689	S77|6666666.429235.peg.2070	S07|6666666.429012.peg.6333	S76|6666666.429234.peg.2161	S81|6666666.429239.peg.1483	S26|6666666.429077.peg.4907	S06|6666666.429011.peg.4759
Group7:	OUT|452652.14.peg.2281	S63|6666666.429218.peg.3841	S45|6666666.428748.peg.4052	S71|6666666.429228.peg.3449	S70|6666666.429226.peg.1391	S62|6666666.429217.peg.3147	S72|6666666.429229.peg.4068	S40|6666666.429097.peg.5559	S19|6666666.429070.peg.3548	S86|6666666.429244.peg.2423	S18|6666666.429069.peg.6266	S17|6666666.429068.peg.6766	S16|6666666.429067.peg.3131	S28|6666666.429083.peg.2722	S42|6666666.429094.peg.263	S15|6666666.429062.peg.7758	S69|6666666.429225.peg.3383	S65|6666666.429220.peg.4408	S39|6666666.429091.peg.1881	S49|6666666.429203.peg.5431	S73|6666666.429230.peg.3607	S14|6666666.429056.peg.1181	S44|6666666.428653.peg.1589	S55|6666666.429210.peg.1630	S54|6666666.429208.peg.1887	S66|6666666.429221.peg.512	S61|6666666.429216.peg.464	S68|6666666.429224.peg.2090	S79|6666666.429237.peg.1743	S85|6666666.429243.peg.2429	S67|6666666.429222.peg.3819	S13|6666666.429055.peg.2176	S48|6666666.429201.peg.4130	S37|6666666.429095.peg.4065	S12|6666666.429035.peg.1976	S74|6666666.429231.peg.1970	S22|6666666.429073.peg.3366	S11|6666666.429022.peg.5649	S10|6666666.429019.peg.397	S56|6666666.429211.peg.1025	S09|6666666.429018.peg.5674	S08|6666666.429013.peg.1443	S27|6666666.429078.peg.1688	S77|6666666.429235.peg.2071	S07|6666666.429012.peg.6334	S76|6666666.429234.peg.2162	S81|6666666.429239.peg.1482	S26|6666666.429077.peg.4906	S06|6666666.429011.peg.4761
Group8:	OUT|452652.14.peg.2282	S63|6666666.429218.peg.3840	S45|6666666.428748.peg.4051	S71|6666666.429228.peg.3450	S70|6666666.429226.peg.1392	S62|6666666.429217.peg.3146	S72|6666666.429229.peg.4067	S40|6666666.429097.peg.5558	S19|6666666.429070.peg.3549	S18|6666666.429069.peg.6267	S17|6666666.429068.peg.6765	S16|6666666.429067.peg.3132	S28|6666666.429083.peg.2721	S42|6666666.429094.peg.264	S15|6666666.429062.peg.7759	S69|6666666.429225.peg.3382	S65|6666666.429220.peg.4407	S39|6666666.429091.peg.1882	S49|6666666.429203.peg.5430	S14|6666666.429056.peg.1182	S44|6666666.428653.peg.1588	S55|6666666.429210.peg.1631	S54|6666666.429208.peg.1888	S66|6666666.429221.peg.513	S61|6666666.429216.peg.465	S68|6666666.429224.peg.2089	S79|6666666.429237.peg.1744	S67|6666666.429222.peg.3820	S13|6666666.429055.peg.2175	S48|6666666.429201.peg.4131	S37|6666666.429095.peg.4066	S12|6666666.429035.peg.1977	S74|6666666.429231.peg.1971	S22|6666666.429073.peg.3367	S11|6666666.429022.peg.5650	S10|6666666.429019.peg.398	S56|6666666.429211.peg.1026	S27|6666666.429078.peg.1687	S77|6666666.429235.peg.2072	S76|6666666.429234.peg.2164	S81|6666666.429239.peg.3327	S26|6666666.429077.peg.4905	S06|6666666.429011.peg.4762	S47|6666666.429200.peg.868	S41|6666666.429093.peg.2249	S36|6666666.429085.peg.2549	S43|6666666.429096.peg.4517	S53|6666666.429207.peg.5373	S25|6666666.429079.peg.5074
Group9:	OUT|452652.14.peg.2283	S63|6666666.429218.peg.3839	S45|6666666.428748.peg.4050	S71|6666666.429228.peg.3451	S70|6666666.429226.peg.1393	S62|6666666.429217.peg.3145	S72|6666666.429229.peg.4066	S40|6666666.429097.peg.5557	S19|6666666.429070.peg.3550	S86|6666666.429244.peg.2425	S18|6666666.429069.peg.6269	S17|6666666.429068.peg.6763	S16|6666666.429067.peg.3134	S28|6666666.429083.peg.2718	S42|6666666.429094.peg.266	S15|6666666.429062.peg.7761	S69|6666666.429225.peg.3380	S65|6666666.429220.peg.4406	S39|6666666.429091.peg.1884	S49|6666666.429203.peg.5428	S73|6666666.429230.peg.3609	S73|6666666.429230.peg.61	S14|6666666.429056.peg.1184	S44|6666666.428653.peg.1586	S55|6666666.429210.peg.1634	S54|6666666.429208.peg.1891	S66|6666666.429221.peg.515	S61|6666666.429216.peg.467	S68|6666666.429224.peg.2087	S79|6666666.429237.peg.2457	S85|6666666.429243.peg.2432	S67|6666666.429222.peg.3822	S13|6666666.429055.peg.2174	S48|6666666.429201.peg.3450	S37|6666666.429095.peg.4084	S12|6666666.429035.peg.1978	S74|6666666.429231.peg.1972	S22|6666666.429073.peg.3370	S11|6666666.429022.peg.5651	S10|6666666.429019.peg.400	S56|6666666.429211.peg.1028	S09|6666666.429018.peg.5673	S08|6666666.429013.peg.1444	S27|6666666.429078.peg.1686	S77|6666666.429235.peg.2074	S07|6666666.429012.peg.6335	S76|6666666.429234.peg.2167	S81|6666666.429239.peg.2307	S26|6666666.429077.peg.4904
Group10:	S19|6666666.429070.peg.2532	S18|6666666.429069.peg.6953	S16|6666666.429067.peg.10008	S39|6666666.429091.peg.92	S14|6666666.429056.peg.242	S55|6666666.429210.peg.2427	S55|6666666.429210.peg.6334	S54|6666666.429208.peg.2686	S54|6666666.429208.peg.6602	S79|6666666.429237.peg.8029	S13|6666666.429055.peg.5661	S11|6666666.429022.peg.5451	S06|6666666.429011.peg.450	S52|6666666.429206.peg.2445	S52|6666666.429206.peg.4258	S59|6666666.429214.peg.4736	S03|6666666.429001.peg.1848	S50|6666666.429204.peg.4233	S50|6666666.429204.peg.6695	S02|6666666.428998.peg.3588	S02|6666666.428998.peg.6254	S02|6666666.428998.peg.6297	S29|6666666.429080.peg.1010	S60|6666666.429215.peg.3556	S01|6666666.428970.peg.4461
Group11:	OUT|452652.14.peg.1688	S18|6666666.429069.peg.6955	S28|6666666.429083.peg.62	S15|6666666.429062.peg.3239	S15|6666666.429062.peg.4563	S79|6666666.429237.peg.6918	S13|6666666.429055.peg.5663	S48|6666666.429201.peg.907	S37|6666666.429095.peg.1292	S11|6666666.429022.peg.5452	S56|6666666.429211.peg.1300	S08|6666666.429013.peg.6101	S07|6666666.429012.peg.6663	S06|6666666.429011.peg.449	S36|6666666.429085.peg.2860	S03|6666666.429001.peg.1846	S50|6666666.429204.peg.4973	S34|6666666.429092.peg.3885	S02|6666666.428998.peg.6275	S64|6666666.429219.peg.1981	S29|6666666.429080.peg.1011	S60|6666666.429215.peg.3558	S60|6666666.429215.peg.4814	S33|6666666.429081.peg.6668	S30|6666666.429100.peg.2336	S58|6666666.429213.peg.4543	S57|6666666.429212.peg.6222	S20|6666666.429071.peg.1904	S01|6666666.428970.peg.308
Group12:	S18|6666666.429069.peg.6956	S15|6666666.429062.peg.3238	S79|6666666.429237.peg.6919	S13|6666666.429055.peg.5664	S11|6666666.429022.peg.5453	S08|6666666.429013.peg.6100	S06|6666666.429011.peg.448	S03|6666666.429001.peg.1845	S50|6666666.429204.peg.4972	S02|6666666.428998.peg.8627	S29|6666666.429080.peg.1012	S01|6666666.428970.peg.307
Group13:	S18|6666666.429069.peg.6948	S18|6666666.429069.peg.6957	S17|6666666.429068.peg.1942	S16|6666666.429067.peg.6319	S28|6666666.429083.peg.5747	S28|6666666.429083.peg.867	S15|6666666.429062.peg.3244	S15|6666666.429062.peg.4567	S14|6666666.429056.peg.4723	S44|6666666.428653.peg.3830	S79|6666666.429237.peg.5235	S13|6666666.429055.peg.5660	S13|6666666.429055.peg.5665	S11|6666666.429022.peg.5445	S11|6666666.429022.peg.7601	S10|6666666.429019.peg.5431	S08|6666666.429013.peg.6099	S07|6666666.429012.peg.6659	S81|6666666.429239.peg.4399	S06|6666666.429011.peg.447	S06|6666666.429011.peg.452	S43|6666666.429096.peg.33	S53|6666666.429207.peg.3856	S05|6666666.429008.peg.3276	S03|6666666.429001.peg.1849	S50|6666666.429204.peg.4974	S02|6666666.428998.peg.6274	S02|6666666.428998.peg.8626	S29|6666666.429080.peg.1013	S29|6666666.429080.peg.3688	S23|6666666.429074.peg.5664	S82|6666666.429240.peg.693	S58|6666666.429213.peg.4542	S57|6666666.429212.peg.6221	S01|6666666.428970.peg.305	S01|6666666.428970.peg.316
Group14:	S18|6666666.429069.peg.6947	S18|6666666.429069.peg.6958	S17|6666666.429068.peg.1941	S16|6666666.429067.peg.6320	S28|6666666.429083.peg.5748	S28|6666666.429083.peg.868	S15|6666666.429062.peg.3245	S15|6666666.429062.peg.4566	S14|6666666.429056.peg.4724	S44|6666666.428653.peg.3829	S79|6666666.429237.peg.5234	S13|6666666.429055.peg.5659	S11|6666666.429022.peg.5444	S11|6666666.429022.peg.7600	S10|6666666.429019.peg.5430	S08|6666666.429013.peg.6098	S07|6666666.429012.peg.6660	S81|6666666.429239.peg.4400	S06|6666666.429011.peg.446	S06|6666666.429011.peg.453	S43|6666666.429096.peg.34	S53|6666666.429207.peg.3855	S03|6666666.429001.peg.1850	S50|6666666.429204.peg.4975	S02|6666666.428998.peg.6273	S02|6666666.428998.peg.8625	S29|6666666.429080.peg.1014	S29|6666666.429080.peg.3689	S23|6666666.429074.peg.5663	S82|6666666.429240.peg.694	S78|6666666.429236.peg.5249	S58|6666666.429213.peg.4541	S57|6666666.429212.peg.6220	S01|6666666.428970.peg.304	S01|6666666.428970.peg.317
Group15:	S18|6666666.429069.peg.6959	S44|6666666.428653.peg.3828	S11|6666666.429022.peg.7599	S08|6666666.429013.peg.6097	S06|6666666.429011.peg.445	S02|6666666.428998.peg.8624	S29|6666666.429080.peg.1015	S01|6666666.428970.peg.303
Group16:	S18|6666666.429069.peg.6960	S17|6666666.429068.peg.1939	S28|6666666.429083.peg.870	S15|6666666.429062.peg.4564	S14|6666666.429056.peg.4726	S11|6666666.429022.peg.7598	S10|6666666.429019.peg.5428	S08|6666666.429013.peg.6096	S27|6666666.429078.peg.5874	S07|6666666.429012.peg.6662	S81|6666666.429239.peg.4402	S06|6666666.429011.peg.444	S43|6666666.429096.peg.36	S53|6666666.429207.peg.3853	S02|6666666.428998.peg.8623	S29|6666666.429080.peg.1016	S23|6666666.429074.peg.5661	S82|6666666.429240.peg.696	S78|6666666.429236.peg.5247	S01|6666666.428970.peg.302
Group17:	OUT|452652.14.peg.6739	S71|6666666.429228.peg.1503	S70|6666666.429226.peg.4138	S62|6666666.429217.peg.3947	S72|6666666.429229.peg.1634	S40|6666666.429097.peg.342	S19|6666666.429070.peg.7000	S18|6666666.429069.peg.682	S17|6666666.429068.peg.6714	S16|6666666.429067.peg.10050	S16|6666666.429067.peg.3228	S42|6666666.429094.peg.323	S15|6666666.429062.peg.2986	S15|6666666.429062.peg.3249	S39|6666666.429091.peg.1950	S73|6666666.429230.peg.1824	S44|6666666.428653.peg.3679	S55|6666666.429210.peg.1719	S54|6666666.429208.peg.1976	S79|6666666.429237.peg.7645	S79|6666666.429237.peg.8786	S13|6666666.429055.peg.2107	S13|6666666.429055.peg.5905	S48|6666666.429201.peg.5273	S37|6666666.429095.peg.6694	S12|6666666.429035.peg.610	S74|6666666.429231.peg.2037	S22|6666666.429073.peg.217	S11|6666666.429022.peg.4044	S11|6666666.429022.peg.4813	S11|6666666.429022.peg.5457	S10|6666666.429019.peg.5005	S56|6666666.429211.peg.2682	S27|6666666.429078.peg.3902	S07|6666666.429012.peg.1571	S76|6666666.429234.peg.5974	S76|6666666.429234.peg.982	S81|6666666.429239.peg.1223	S26|6666666.429077.peg.1807	S06|6666666.429011.peg.1625	S06|6666666.429011.peg.4833	S47|6666666.429200.peg.5665	S41|6666666.429093.peg.2190	S36|6666666.429085.peg.1831	S53|6666666.429207.peg.2626	S25|6666666.429079.peg.4660	S52|6666666.429206.peg.4936	S05|6666666.429008.peg.359	S59|6666666.429214.peg.1420
Group18:	S71|6666666.429228.peg.524	S70|6666666.429226.peg.2350	S62|6666666.429217.peg.2143	S72|6666666.429229.peg.1044	S40|6666666.429097.peg.3233	S86|6666666.429244.peg.3305	S28|6666666.429083.peg.4580	S39|6666666.429091.peg.2159	S49|6666666.429203.peg.5083	S14|6666666.429056.peg.4539	S66|6666666.429221.peg.5748	S61|6666666.429216.peg.5867	S13|6666666.429055.peg.1737	S48|6666666.429201.peg.1079	S37|6666666.429095.peg.6725	S12|6666666.429035.peg.5293	S74|6666666.429231.peg.2285	S22|6666666.429073.peg.1274	S11|6666666.429022.peg.1635	S56|6666666.429211.peg.1381	S09|6666666.429018.peg.5261	S08|6666666.429013.peg.1895	S27|6666666.429078.peg.1271	S07|6666666.429012.peg.6779	S76|6666666.429234.peg.2565	S81|6666666.429239.peg.5159	S26|6666666.429077.peg.1087	S06|6666666.429011.peg.5104	S47|6666666.429200.peg.1668	S41|6666666.429093.peg.3160	S36|6666666.429085.peg.2892	S53|6666666.429207.peg.4315	S03|6666666.429001.peg.4540	S21|6666666.429072.peg.4091	S34|6666666.429092.peg.3840	S24|6666666.429076.peg.1114	S02|6666666.428998.peg.951	S64|6666666.429219.peg.2037	S87|6666666.429245.peg.4063	S29|6666666.429080.peg.102	S46|6666666.429199.peg.417	S60|6666666.429215.peg.4403	S33|6666666.429081.peg.4326	S23|6666666.429074.peg.5217	S82|6666666.429240.peg.1151	S78|6666666.429236.peg.151	S30|6666666.429100.peg.2295	S38|6666666.429089.peg.329	S20|6666666.429071.peg.1937
Group19:	S63|6666666.429218.peg.86	S45|6666666.428748.peg.77	S71|6666666.429228.peg.2970	S62|6666666.429217.peg.1145	S40|6666666.429097.peg.1955	S19|6666666.429070.peg.5789	S18|6666666.429069.peg.6747	S16|6666666.429067.peg.7993	S28|6666666.429083.peg.3443	S42|6666666.429094.peg.1222	S15|6666666.429062.peg.3371	S69|6666666.429225.peg.4385	S65|6666666.429220.peg.5634	S39|6666666.429091.peg.993	S49|6666666.429203.peg.6342	S14|6666666.429056.peg.39	S44|6666666.428653.peg.471	S55|6666666.429210.peg.687	S54|6666666.429208.peg.939	S66|6666666.429221.peg.38	S61|6666666.429216.peg.2052	S68|6666666.429224.peg.3088	S67|6666666.429222.peg.4499	S13|6666666.429055.peg.6337	S12|6666666.429035.peg.6314	S22|6666666.429073.peg.4418	S11|6666666.429022.peg.4512	S10|6666666.429019.peg.6300	S56|6666666.429211.peg.5494	S27|6666666.429078.peg.5080	S77|6666666.429235.peg.940	S76|6666666.429234.peg.1136	S81|6666666.429239.peg.1374	S26|6666666.429077.peg.5700	S06|6666666.429011.peg.3904	S47|6666666.429200.peg.2271	S41|6666666.429093.peg.5333	S36|6666666.429085.peg.6061	S43|6666666.429096.peg.6369	S53|6666666.429207.peg.3165	S25|6666666.429079.peg.1652	S52|6666666.429206.peg.3950	S05|6666666.429008.peg.9383	S59|6666666.429214.peg.1698	S04|6666666.429004.peg.2086	S03|6666666.429001.peg.6513	S35|6666666.429084.peg.280	S21|6666666.429072.peg.6285	S34|6666666.429092.peg.6278
Group20:	OUT|452652.14.peg.2881	S63|6666666.429218.peg.85	S45|6666666.428748.peg.76	S71|6666666.429228.peg.2971	S70|6666666.429226.peg.3442	S62|6666666.429217.peg.1146	S72|6666666.429229.peg.1719	S40|6666666.429097.peg.1954	S19|6666666.429070.peg.5786	S86|6666666.429244.peg.1917	S18|6666666.429069.peg.6746	S17|6666666.429068.peg.6902	S16|6666666.429067.peg.7994	S28|6666666.429083.peg.3444	S42|6666666.429094.peg.1221	S15|6666666.429062.peg.3372	S69|6666666.429225.peg.4384	S65|6666666.429220.peg.5633	S39|6666666.429091.peg.994	S49|6666666.429203.peg.6341	S73|6666666.429230.peg.5485	S14|6666666.429056.peg.38	S44|6666666.428653.peg.472	S55|6666666.429210.peg.688	S54|6666666.429208.peg.940	S66|6666666.429221.peg.37	S61|6666666.429216.peg.2053	S68|6666666.429224.peg.3087	S79|6666666.429237.peg.8734	S85|6666666.429243.peg.3375	S67|6666666.429222.peg.4500	S13|6666666.429055.peg.6338	S48|6666666.429201.peg.5060	S37|6666666.429095.peg.3143	S12|6666666.429035.peg.6313	S74|6666666.429231.peg.971	S22|6666666.429073.peg.4417	S11|6666666.429022.peg.4511	S10|6666666.429019.peg.6301	S56|6666666.429211.peg.5493	S09|6666666.429018.peg.6840	S08|6666666.429013.peg.270	S27|6666666.429078.peg.5081	S77|6666666.429235.peg.941	S07|6666666.429012.peg.7400	S76|6666666.429234.peg.1137	S81|6666666.429239.peg.1373	S26|6666666.429077.peg.5699	S06|6666666.429011.peg.3905
Group21:	S63|6666666.429218.peg.84	S45|6666666.428748.peg.75	S71|6666666.429228.peg.2972	S70|6666666.429226.peg.3441	S62|6666666.429217.peg.1147	S72|6666666.429229.peg.1720	S40|6666666.429097.peg.1953	S18|6666666.429069.peg.6745	S17|6666666.429068.peg.6901	S16|6666666.429067.peg.7995	S28|6666666.429083.peg.3445	S42|6666666.429094.peg.1220	S69|6666666.429225.peg.4383	S65|6666666.429220.peg.5632	S39|6666666.429091.peg.995	S49|6666666.429203.peg.6340	S14|6666666.429056.peg.37	S44|6666666.428653.peg.473	S55|6666666.429210.peg.689	S54|6666666.429208.peg.941	S66|6666666.429221.peg.36	S61|6666666.429216.peg.2054	S68|6666666.429224.peg.3086	S79|6666666.429237.peg.8735	S67|6666666.429222.peg.4501	S13|6666666.429055.peg.6339	S48|6666666.429201.peg.5061	S37|6666666.429095.peg.3144	S12|6666666.429035.peg.6312	S74|6666666.429231.peg.972	S22|6666666.429073.peg.4416	S11|6666666.429022.peg.4510	S10|6666666.429019.peg.6302	S56|6666666.429211.peg.5492	S09|6666666.429018.peg.6839	S08|6666666.429013.peg.271	S27|6666666.429078.peg.5082	S77|6666666.429235.peg.942	S07|6666666.429012.peg.7401	S76|6666666.429234.peg.1138	S81|6666666.429239.peg.1372	S26|6666666.429077.peg.5698	S06|6666666.429011.peg.3906	S47|6666666.429200.peg.2273	S41|6666666.429093.peg.5331	S36|6666666.429085.peg.6063	S43|6666666.429096.peg.6367	S53|6666666.429207.peg.3167	S25|6666666.429079.peg.1654
Group22:	OUT|452652.14.peg.1882	S63|6666666.429218.peg.83	S45|6666666.428748.peg.74	S71|6666666.429228.peg.2973	S70|6666666.429226.peg.3440	S62|6666666.429217.peg.1148	S72|6666666.429229.peg.1721	S40|6666666.429097.peg.1952	S19|6666666.429070.peg.5785	S18|6666666.429069.peg.6744	S17|6666666.429068.peg.6899	S16|6666666.429067.peg.7996	S28|6666666.429083.peg.3446	S42|6666666.429094.peg.1219	S15|6666666.429062.peg.3373	S69|6666666.429225.peg.4382	S65|6666666.429220.peg.5630	S39|6666666.429091.peg.996	S49|6666666.429203.peg.6339	S73|6666666.429230.peg.5484	S14|6666666.429056.peg.36	S44|6666666.428653.peg.474	S55|6666666.429210.peg.690	S54|6666666.429208.peg.942	S66|6666666.429221.peg.34	S61|6666666.429216.peg.2056	S68|6666666.429224.peg.3085	S79|6666666.429237.peg.8736	S67|6666666.429222.peg.4502	S13|6666666.429055.peg.6341	S48|6666666.429201.peg.5062	S37|6666666.429095.peg.3145	S12|6666666.429035.peg.447	S74|6666666.429231.peg.974	S22|6666666.429073.peg.4415	S11|6666666.429022.peg.4509	S10|6666666.429019.peg.6303	S56|6666666.429211.peg.5491	S09|6666666.429018.peg.6838	S08|6666666.429013.peg.272	S27|6666666.429078.peg.5083	S77|6666666.429235.peg.943	S07|6666666.429012.peg.7402	S76|6666666.429234.peg.1139	S81|6666666.429239.peg.1371	S26|6666666.429077.peg.5697	S06|6666666.429011.peg.3907	S47|6666666.429200.peg.2274	S41|6666666.429093.peg.5330
Group23:	S63|6666666.429218.peg.82	S45|6666666.428748.peg.73	S71|6666666.429228.peg.2974	S70|6666666.429226.peg.3439	S62|6666666.429217.peg.1149	S72|6666666.429229.peg.1722	S40|6666666.429097.peg.1951	S19|6666666.429070.peg.5784	S86|6666666.429244.peg.1916	S18|6666666.429069.peg.6743	S17|6666666.429068.peg.6898	S16|6666666.429067.peg.7997	S28|6666666.429083.peg.3447	S42|6666666.429094.peg.1218	S15|6666666.429062.peg.3374	S69|6666666.429225.peg.4381	S65|6666666.429220.peg.5629	S39|6666666.429091.peg.997	S49|6666666.429203.peg.6338	S73|6666666.429230.peg.5483	S14|6666666.429056.peg.35	S44|6666666.428653.peg.475	S55|6666666.429210.peg.691	S54|6666666.429208.peg.943	S66|6666666.429221.peg.33	S61|6666666.429216.peg.2057	S68|6666666.429224.peg.3084	S79|6666666.429237.peg.8737	S67|6666666.429222.peg.4503	S13|6666666.429055.peg.6342	S48|6666666.429201.peg.5063	S37|6666666.429095.peg.3146	S12|6666666.429035.peg.446	S74|6666666.429231.peg.975	S22|6666666.429073.peg.4414	S11|6666666.429022.peg.4508	S10|6666666.429019.peg.6304	S56|6666666.429211.peg.5490	S27|6666666.429078.peg.5084	S77|6666666.429235.peg.944	S07|6666666.429012.peg.7403	S76|6666666.429234.peg.1140	S81|6666666.429239.peg.1370	S26|6666666.429077.peg.5696	S06|6666666.429011.peg.3908	S47|6666666.429200.peg.2275	S41|6666666.429093.peg.5329	S36|6666666.429085.peg.6065	S43|6666666.429096.peg.6365
Group24:	S71|6666666.429228.peg.546	S70|6666666.429226.peg.4054	S62|6666666.429217.peg.5540	S72|6666666.429229.peg.2405	S40|6666666.429097.peg.6012	S18|6666666.429069.peg.2339	S17|6666666.429068.peg.2876	S16|6666666.429067.peg.283	S28|6666666.429083.peg.1601	S42|6666666.429094.peg.560	S15|6666666.429062.peg.2209	S39|6666666.429091.peg.4965	S14|6666666.429056.peg.3131	S79|6666666.429237.peg.6103	S12|6666666.429035.peg.2677	S74|6666666.429231.peg.5077	S11|6666666.429022.peg.6515	S10|6666666.429019.peg.6551	S27|6666666.429078.peg.2658	S81|6666666.429239.peg.4209	S26|6666666.429077.peg.1486	S06|6666666.429011.peg.2611	S41|6666666.429093.peg.5781	S53|6666666.429207.peg.2377	S25|6666666.429079.peg.1337	S05|6666666.429008.peg.903	S59|6666666.429214.peg.2068	S24|6666666.429076.peg.1507	S02|6666666.428998.peg.6139	S29|6666666.429080.peg.1030	S46|6666666.429199.peg.6159	S23|6666666.429074.peg.4750	S82|6666666.429240.peg.1615	S78|6666666.429236.peg.3382
Group25:	OUT|452652.14.peg.5647	S63|6666666.429218.peg.5783	S45|6666666.428748.peg.3255	S71|6666666.429228.peg.5323	S70|6666666.429226.peg.224	S62|6666666.429217.peg.105	S72|6666666.429229.peg.6354	S40|6666666.429097.peg.2112	S19|6666666.429070.peg.2900	S86|6666666.429244.peg.4211	S18|6666666.429069.peg.2340	S17|6666666.429068.peg.2875	S16|6666666.429067.peg.284	S42|6666666.429094.peg.559	S15|6666666.429062.peg.2208	S69|6666666.429225.peg.2438	S65|6666666.429220.peg.6725	S39|6666666.429091.peg.4964	S49|6666666.429203.peg.1955	S14|6666666.429056.peg.3132	S44|6666666.428653.peg.5514	S55|6666666.429210.peg.5004	S54|6666666.429208.peg.5269	S61|6666666.429216.peg.4992	S68|6666666.429224.peg.1148	S79|6666666.429237.peg.6104	S67|6666666.429222.peg.1663	S13|6666666.429055.peg.3572	S48|6666666.429201.peg.1617	S37|6666666.429095.peg.4347	S12|6666666.429035.peg.2678	S74|6666666.429231.peg.5076	S22|6666666.429073.peg.5976	S11|6666666.429022.peg.6514	S10|6666666.429019.peg.6552	S56|6666666.429211.peg.3001	S09|6666666.429018.peg.3807	S08|6666666.429013.peg.3318	S27|6666666.429078.peg.4624	S77|6666666.429235.peg.3138	S07|6666666.429012.peg.3305	S76|6666666.429234.peg.6352	S81|6666666.429239.peg.1648	S26|6666666.429077.peg.3441	S06|6666666.429011.peg.2612	S47|6666666.429200.peg.4541	S41|6666666.429093.peg.5782	S36|6666666.429085.peg.2093	S43|6666666.429096.peg.1070
Group26:	S63|6666666.429218.peg.2598	S45|6666666.428748.peg.5409	S71|6666666.429228.peg.545	S70|6666666.429226.peg.4055	S62|6666666.429217.peg.5541	S72|6666666.429229.peg.2404	S40|6666666.429097.peg.6011	S19|6666666.429070.peg.6263	S18|6666666.429069.peg.2341	S17|6666666.429068.peg.4634	S16|6666666.429067.peg.1115	S28|6666666.429083.peg.1603	S42|6666666.429094.peg.558	S15|6666666.429062.peg.2207	S69|6666666.429225.peg.1749	S65|6666666.429220.peg.2270	S39|6666666.429091.peg.4963	S49|6666666.429203.peg.1956	S73|6666666.429230.peg.634	S14|6666666.429056.peg.3133	S44|6666666.428653.peg.5055	S55|6666666.429210.peg.5003	S54|6666666.429208.peg.5268	S66|6666666.429221.peg.5587	S61|6666666.429216.peg.5093	S68|6666666.429224.peg.4852	S79|6666666.429237.peg.6105	S67|6666666.429222.peg.1976	S13|6666666.429055.peg.3571	S48|6666666.429201.peg.1616	S37|6666666.429095.peg.4346	S12|6666666.429035.peg.2679	S74|6666666.429231.peg.5075	S22|6666666.429073.peg.5977	S11|6666666.429022.peg.6513	S10|6666666.429019.peg.6553	S56|6666666.429211.peg.3000	S09|6666666.429018.peg.1801	S08|6666666.429013.peg.5360	S27|6666666.429078.peg.2657	S77|6666666.429235.peg.5314	S07|6666666.429012.peg.974	S76|6666666.429234.peg.6351	S81|6666666.429239.peg.4208	S26|6666666.429077.peg.1487	S06|6666666.429011.peg.2613	S47|6666666.429200.peg.4540	S41|6666666.429093.peg.5783	S36|6666666.429085.peg.2092
Group27:	S86|6666666.429244.peg.5691	S17|6666666.429068.peg.2873	S16|6666666.429067.peg.286	S15|6666666.429062.peg.2205	S39|6666666.429091.peg.4962	S73|6666666.429230.peg.880	S79|6666666.429237.peg.6107	S74|6666666.429231.peg.5073	S22|6666666.429073.peg.5627	S11|6666666.429022.peg.6511	S06|6666666.429011.peg.2615	S41|6666666.429093.peg.5786	S75|6666666.429233.peg.4441	S25|6666666.429079.peg.7647	S02|6666666.428998.peg.6143	S29|6666666.429080.peg.1033
Group28:	OUT|452652.14.peg.5284	S63|6666666.429218.peg.2600	S45|6666666.428748.peg.5406	S71|6666666.429228.peg.544	S70|6666666.429226.peg.4056	S62|6666666.429217.peg.5542	S72|6666666.429229.peg.2403	S40|6666666.429097.peg.6856	S19|6666666.429070.peg.6255	S86|6666666.429244.peg.887	S18|6666666.429069.peg.2343	S17|6666666.429068.peg.2872	S16|6666666.429067.peg.287	S28|6666666.429083.peg.1605	S42|6666666.429094.peg.557	S15|6666666.429062.peg.2204	S69|6666666.429225.peg.1743	S65|6666666.429220.peg.2268	S39|6666666.429091.peg.4961	S49|6666666.429203.peg.1962	S73|6666666.429230.peg.518	S14|6666666.429056.peg.3134	S44|6666666.428653.peg.5042	S55|6666666.429210.peg.5001	S54|6666666.429208.peg.5266	S66|6666666.429221.peg.5594	S61|6666666.429216.peg.5086	S68|6666666.429224.peg.4858	S79|6666666.429237.peg.6108	S85|6666666.429243.peg.2953	S67|6666666.429222.peg.1970	S13|6666666.429055.peg.3569	S48|6666666.429201.peg.1613	S37|6666666.429095.peg.4343	S12|6666666.429035.peg.2681	S74|6666666.429231.peg.5072	S22|6666666.429073.peg.5981	S11|6666666.429022.peg.6510	S10|6666666.429019.peg.6554	S56|6666666.429211.peg.2996	S09|6666666.429018.peg.1802	S08|6666666.429013.peg.5359	S27|6666666.429078.peg.2656	S77|6666666.429235.peg.5302	S07|6666666.429012.peg.975	S76|6666666.429234.peg.6348	S81|6666666.429239.peg.4207	S26|6666666.429077.peg.1488	S06|6666666.429011.peg.2616
Group29:	OUT|452652.14.peg.5283	S63|6666666.429218.peg.2601	S45|6666666.428748.peg.5405	S71|6666666.429228.peg.543	S70|6666666.429226.peg.4057	S62|6666666.429217.peg.5543	S72|6666666.429229.peg.2402	S40|6666666.429097.peg.6857	S19|6666666.429070.peg.6254	S86|6666666.429244.peg.888	S18|6666666.429069.peg.2344	S17|6666666.429068.peg.2871	S16|6666666.429067.peg.288	S28|6666666.429083.peg.1606	S42|6666666.429094.peg.556	S15|6666666.429062.peg.2203	S69|6666666.429225.peg.1742	S65|6666666.429220.peg.2267	S39|6666666.429091.peg.4960	S49|6666666.429203.peg.1963	S73|6666666.429230.peg.519	S14|6666666.429056.peg.3135	S44|6666666.428653.peg.5041	S55|6666666.429210.peg.5000	S54|6666666.429208.peg.5265	S66|6666666.429221.peg.5595	S61|6666666.429216.peg.5085	S68|6666666.429224.peg.4859	S79|6666666.429237.peg.6109	S85|6666666.429243.peg.2954	S67|6666666.429222.peg.2219	S13|6666666.429055.peg.3568	S48|6666666.429201.peg.1612	S37|6666666.429095.peg.4342	S12|6666666.429035.peg.2682	S74|6666666.429231.peg.5071	S22|6666666.429073.peg.5982	S11|6666666.429022.peg.6509	S10|6666666.429019.peg.6555	S56|6666666.429211.peg.2995	S09|6666666.429018.peg.1803	S08|6666666.429013.peg.5358	S27|6666666.429078.peg.2655	S77|6666666.429235.peg.5301	S07|6666666.429012.peg.976	S76|6666666.429234.peg.6347	S81|6666666.429239.peg.4206	S26|6666666.429077.peg.1489	S06|6666666.429011.peg.2617
Group30:	S63|6666666.429218.peg.2602	S45|6666666.428748.peg.5404	S71|6666666.429228.peg.542	S70|6666666.429226.peg.4058	S62|6666666.429217.peg.5544	S72|6666666.429229.peg.2401	S40|6666666.429097.peg.6501	S19|6666666.429070.peg.6253	S86|6666666.429244.peg.889	S18|6666666.429069.peg.2345	S17|6666666.429068.peg.2870	S16|6666666.429067.peg.289	S28|6666666.429083.peg.1607	S42|6666666.429094.peg.555	S15|6666666.429062.peg.2202	S69|6666666.429225.peg.1741	S65|6666666.429220.peg.2266	S39|6666666.429091.peg.4959	S49|6666666.429203.peg.1964	S73|6666666.429230.peg.520	S14|6666666.429056.peg.3136	S44|6666666.428653.peg.5040	S55|6666666.429210.peg.4999	S54|6666666.429208.peg.5264	S66|6666666.429221.peg.5596	S61|6666666.429216.peg.5084	S68|6666666.429224.peg.4860	S79|6666666.429237.peg.6110	S85|6666666.429243.peg.2955	S67|6666666.429222.peg.2218	S13|6666666.429055.peg.3567	S48|6666666.429201.peg.1611	S37|6666666.429095.peg.4341	S12|6666666.429035.peg.2683	S74|6666666.429231.peg.5070	S22|6666666.429073.peg.5983	S11|6666666.429022.peg.6508	S10|6666666.429019.peg.6556	S56|6666666.429211.peg.2994	S09|6666666.429018.peg.1804	S08|6666666.429013.peg.5357	S27|6666666.429078.peg.2654	S77|6666666.429235.peg.5300	S07|6666666.429012.peg.977	S76|6666666.429234.peg.6346	S81|6666666.429239.peg.4205	S26|6666666.429077.peg.1490	S06|6666666.429011.peg.2618	S47|6666666.429200.peg.4535
Group31:	OUT|452652.14.peg.5281	S63|6666666.429218.peg.2603	S45|6666666.428748.peg.5403	S71|6666666.429228.peg.541	S70|6666666.429226.peg.4059	S62|6666666.429217.peg.5545	S72|6666666.429229.peg.2400	S40|6666666.429097.peg.6500	S19|6666666.429070.peg.6252	S86|6666666.429244.peg.890	S18|6666666.429069.peg.2346	S17|6666666.429068.peg.2869	S16|6666666.429067.peg.290	S28|6666666.429083.peg.1608	S42|6666666.429094.peg.554	S15|6666666.429062.peg.2201	S69|6666666.429225.peg.1740	S65|6666666.429220.peg.2265	S39|6666666.429091.peg.4958	S49|6666666.429203.peg.1965	S73|6666666.429230.peg.521	S14|6666666.429056.peg.3137	S44|6666666.428653.peg.5039	S55|6666666.429210.peg.4998	S54|6666666.429208.peg.5263	S66|6666666.429221.peg.5597	S61|6666666.429216.peg.5083	S68|6666666.429224.peg.4861	S79|6666666.429237.peg.6111	S67|6666666.429222.peg.2217	S13|6666666.429055.peg.3566	S48|6666666.429201.peg.1610	S37|6666666.429095.peg.4340	S12|6666666.429035.peg.2684	S74|6666666.429231.peg.5069	S22|6666666.429073.peg.5984	S11|6666666.429022.peg.6507	S10|6666666.429019.peg.6557	S56|6666666.429211.peg.2993	S09|6666666.429018.peg.1805	S08|6666666.429013.peg.5356	S27|6666666.429078.peg.2653	S77|6666666.429235.peg.5299	S07|6666666.429012.peg.978	S76|6666666.429234.peg.6345	S81|6666666.429239.peg.4204	S26|6666666.429077.peg.1491	S06|6666666.429011.peg.2619	S47|6666666.429200.peg.4534
Group32:	OUT|452652.14.peg.679	S63|6666666.429218.peg.16	S45|6666666.428748.peg.895	S71|6666666.429228.peg.619	S70|6666666.429226.peg.5005	S62|6666666.429217.peg.4849	S72|6666666.429229.peg.4479	S40|6666666.429097.peg.1201	S19|6666666.429070.peg.1989	S86|6666666.429244.peg.6070	S18|6666666.429069.peg.4425	S17|6666666.429068.peg.3556	S16|6666666.429067.peg.5125	S28|6666666.429083.peg.2999	S42|6666666.429094.peg.3526	S15|6666666.429062.peg.4939	S69|6666666.429225.peg.4633	S65|6666666.429220.peg.6447	S39|6666666.429091.peg.22	S49|6666666.429203.peg.5985	S73|6666666.429230.peg.1758	S14|6666666.429056.peg.3674	S14|6666666.429056.peg.5850	S44|6666666.428653.peg.1892	S55|6666666.429210.peg.5426	S54|6666666.429208.peg.5692	S66|6666666.429221.peg.6137	S61|6666666.429216.peg.3420	S68|6666666.429224.peg.3475	S85|6666666.429243.peg.1061	S67|6666666.429222.peg.5472	S13|6666666.429055.peg.6122	S48|6666666.429201.peg.3481	S37|6666666.429095.peg.371	S12|6666666.429035.peg.8047	S74|6666666.429231.peg.1488	S22|6666666.429073.peg.3763	S11|6666666.429022.peg.3385	S10|6666666.429019.peg.3969	S56|6666666.429211.peg.3756	S27|6666666.429078.peg.6555	S07|6666666.429012.peg.3576	S76|6666666.429234.peg.1513	S81|6666666.429239.peg.4035	S26|6666666.429077.peg.5417	S47|6666666.429200.peg.460	S41|6666666.429093.peg.759	S36|6666666.429085.peg.5537	S43|6666666.429096.peg.4694
Group33:	OUT|452652.14.peg.4883	S63|6666666.429218.peg.5627	S45|6666666.428748.peg.3115	S71|6666666.429228.peg.6732	S70|6666666.429226.peg.4794	S62|6666666.429217.peg.1519	S72|6666666.429229.peg.3195	S40|6666666.429097.peg.1820	S19|6666666.429070.peg.4490	S86|6666666.429244.peg.5644	S18|6666666.429069.peg.6366	S17|6666666.429068.peg.879	S16|6666666.429067.peg.4411	S28|6666666.429083.peg.6799	S42|6666666.429094.peg.6707	S15|6666666.429062.peg.7683	S69|6666666.429225.peg.2500	S65|6666666.429220.peg.6950	S39|6666666.429091.peg.2829	S49|6666666.429203.peg.4483	S73|6666666.429230.peg.757	S14|6666666.429056.peg.1601	S44|6666666.428653.peg.5567	S55|6666666.429210.peg.4187	S54|6666666.429208.peg.4450	S66|6666666.429221.peg.5900	S61|6666666.429216.peg.4934	S68|6666666.429224.peg.1210	S79|6666666.429237.peg.6895	S85|6666666.429243.peg.4060	S67|6666666.429222.peg.3280	S13|6666666.429055.peg.3972	S48|6666666.429201.peg.746	S37|6666666.429095.peg.61	S12|6666666.429035.peg.7398	S74|6666666.429231.peg.2888	S22|6666666.429073.peg.5388	S11|6666666.429022.peg.6210	S10|6666666.429019.peg.4066	S56|6666666.429211.peg.3148	S09|6666666.429018.peg.4735	S08|6666666.429013.peg.2429	S27|6666666.429078.peg.649	S77|6666666.429235.peg.3068	S07|6666666.429012.peg.2267	S76|6666666.429234.peg.3312	S81|6666666.429239.peg.5858	S26|6666666.429077.peg.2222	S06|6666666.429011.peg.5730
Group34:	OUT|452652.14.peg.4356	S19|6666666.429070.peg.6506	S18|6666666.429069.peg.4426	S17|6666666.429068.peg.3555	S16|6666666.429067.peg.5124	S15|6666666.429062.peg.3947	S69|6666666.429225.peg.4288	S39|6666666.429091.peg.1382	S55|6666666.429210.peg.1160	S54|6666666.429208.peg.1413	S66|6666666.429221.peg.1678	S61|6666666.429216.peg.5722	S68|6666666.429224.peg.2992	S79|6666666.429237.peg.5205	S67|6666666.429222.peg.2465	S13|6666666.429055.peg.1526	S12|6666666.429035.peg.7625	S74|6666666.429231.peg.1489	S11|6666666.429022.peg.3384	S76|6666666.429234.peg.153	S06|6666666.429011.peg.4296	S47|6666666.429200.peg.553	S41|6666666.429093.peg.4982	S36|6666666.429085.peg.6285	S25|6666666.429079.peg.4355	S52|6666666.429206.peg.2297	S05|6666666.429008.peg.6861	S03|6666666.429001.peg.2738	S50|6666666.429204.peg.8023	S21|6666666.429072.peg.866	S02|6666666.428998.peg.7969	S29|6666666.429080.peg.1040	S38|6666666.429089.peg.1087	S38|6666666.429089.peg.1099	S38|6666666.429089.peg.4629	S38|6666666.429089.peg.4635	S58|6666666.429213.peg.3584	S57|6666666.429212.peg.457
Group35:	S17|6666666.429068.peg.715	S13|6666666.429055.peg.6635	S74|6666666.429231.peg.6673	S11|6666666.429022.peg.5308	S10|6666666.429019.peg.3795	S41|6666666.429093.peg.234	S03|6666666.429001.peg.6692	S02|6666666.428998.peg.5617	S29|6666666.429080.peg.1042
Group36:	OUT|452652.14.peg.7058	S63|6666666.429218.peg.1813	S45|6666666.428748.peg.878	S71|6666666.429228.peg.3485	S70|6666666.429226.peg.4378	S62|6666666.429217.peg.4660	S72|6666666.429229.peg.4841	S40|6666666.429097.peg.2414	S19|6666666.429070.peg.2295	S18|6666666.429069.peg.1996	S17|6666666.429068.peg.713	S28|6666666.429083.peg.4	S42|6666666.429094.peg.29	S15|6666666.429062.peg.1182	S65|6666666.429220.peg.5428	S39|6666666.429091.peg.6325	S14|6666666.429056.peg.3462	S44|6666666.428653.peg.2375	S48|6666666.429201.peg.4343	S37|6666666.429095.peg.41	S12|6666666.429035.peg.2339	S74|6666666.429231.peg.6677	S10|6666666.429019.peg.3799	S27|6666666.429078.peg.2055	S77|6666666.429235.peg.601	S76|6666666.429234.peg.8099	S81|6666666.429239.peg.2608	S26|6666666.429077.peg.5913	S47|6666666.429200.peg.3352	S41|6666666.429093.peg.230	S36|6666666.429085.peg.4342	S43|6666666.429096.peg.3436	S53|6666666.429207.peg.2969	S25|6666666.429079.peg.4023	S05|6666666.429008.peg.9841	S04|6666666.429004.peg.2167	S50|6666666.429204.peg.3309	S35|6666666.429084.peg.6279	S21|6666666.429072.peg.1309	S34|6666666.429092.peg.1649	S24|6666666.429076.peg.5858	S02|6666666.428998.peg.5619	S64|6666666.429219.peg.6934	S29|6666666.429080.peg.1046	S60|6666666.429215.peg.2305	S33|6666666.429081.peg.2218	S23|6666666.429074.peg.299	S32|6666666.429082.peg.6931	S31|6666666.429087.peg.3111
Group37:	S19|6666666.429070.peg.5461	S18|6666666.429069.peg.1993	S17|6666666.429068.peg.712	S16|6666666.429067.peg.5557	S42|6666666.429094.peg.30	S15|6666666.429062.peg.1181	S39|6666666.429091.peg.6326	S14|6666666.429056.peg.3461	S55|6666666.429210.peg.265	S54|6666666.429208.peg.517	S79|6666666.429237.peg.3167	S13|6666666.429055.peg.6632	S12|6666666.429035.peg.2338	S74|6666666.429231.peg.6680	S11|6666666.429022.peg.5315	S10|6666666.429019.peg.3801	S06|6666666.429011.peg.413	S47|6666666.429200.peg.3529	S41|6666666.429093.peg.228	S25|6666666.429079.peg.4022	S52|6666666.429206.peg.1319	S05|6666666.429008.peg.9842	S03|6666666.429001.peg.6689	S35|6666666.429084.peg.4914	S21|6666666.429072.peg.1383	S02|6666666.428998.peg.5620	S29|6666666.429080.peg.1047	S46|6666666.429199.peg.5470	S58|6666666.429213.peg.4716	S57|6666666.429212.peg.3743	S01|6666666.428970.peg.102
Group38:	OUT|452652.14.peg.7427	S63|6666666.429218.peg.1544	S45|6666666.428748.peg.1144	S71|6666666.429228.peg.4764	S70|6666666.429226.peg.5814	S62|6666666.429217.peg.3197	S40|6666666.429097.peg.2063	S19|6666666.429070.peg.217	S86|6666666.429244.peg.2752	S18|6666666.429069.peg.1992	S16|6666666.429067.peg.5559	S28|6666666.429083.peg.922	S42|6666666.429094.peg.405	S15|6666666.429062.peg.1180	S65|6666666.429220.peg.6961	S39|6666666.429091.peg.6328	S14|6666666.429056.peg.3459	S66|6666666.429221.peg.2111	S61|6666666.429216.peg.1679	S79|6666666.429237.peg.3166	S67|6666666.429222.peg.6178	S13|6666666.429055.peg.6631	S48|6666666.429201.peg.3845	S37|6666666.429095.peg.3811	S12|6666666.429035.peg.2337	S74|6666666.429231.peg.6682	S22|6666666.429073.peg.5054	S11|6666666.429022.peg.5316	S10|6666666.429019.peg.3802	S56|6666666.429211.peg.1645	S09|6666666.429018.peg.3951	S08|6666666.429013.peg.3152	S27|6666666.429078.peg.3324	S07|6666666.429012.peg.3150	S76|6666666.429234.peg.403	S76|6666666.429234.peg.460	S81|6666666.429239.peg.5514	S26|6666666.429077.peg.177	S06|6666666.429011.peg.412	S47|6666666.429200.peg.273	S41|6666666.429093.peg.227	S36|6666666.429085.peg.7032	S53|6666666.429207.peg.2242	S75|6666666.429233.peg.6491	S04|6666666.429004.peg.1740	S03|6666666.429001.peg.6688	S50|6666666.429204.peg.1760	S35|6666666.429084.peg.6507	S34|6666666.429092.peg.3272
Group39:	OUT|452652.14.peg.1189	S63|6666666.429218.peg.1543	S45|6666666.428748.peg.1145	S71|6666666.429228.peg.2509	S70|6666666.429226.peg.2544	S62|6666666.429217.peg.1935	S72|6666666.429229.peg.1120	S40|6666666.429097.peg.936	S18|6666666.429069.peg.1991	S17|6666666.429068.peg.702	S16|6666666.429067.peg.5560	S28|6666666.429083.peg.6255	S42|6666666.429094.peg.406	S15|6666666.429062.peg.1179	S65|6666666.429220.peg.6960	S39|6666666.429091.peg.6329	S49|6666666.429203.peg.5332	S14|6666666.429056.peg.3458	S79|6666666.429237.peg.3165	S13|6666666.429055.peg.6630	S48|6666666.429201.peg.3850	S37|6666666.429095.peg.3806	S12|6666666.429035.peg.2336	S74|6666666.429231.peg.6683	S22|6666666.429073.peg.5050	S11|6666666.429022.peg.5317	S10|6666666.429019.peg.3803	S56|6666666.429211.peg.1640	S27|6666666.429078.peg.5068	S76|6666666.429234.peg.401	S76|6666666.429234.peg.458	S81|6666666.429239.peg.5101	S26|6666666.429077.peg.5713	S06|6666666.429011.peg.411	S47|6666666.429200.peg.2502	S41|6666666.429093.peg.226	S36|6666666.429085.peg.7037	S53|6666666.429207.peg.3153	S03|6666666.429001.peg.6687	S50|6666666.429204.peg.62	S35|6666666.429084.peg.6502	S21|6666666.429072.peg.3496	S34|6666666.429092.peg.3267	S24|6666666.429076.peg.5656	S02|6666666.428998.peg.5627	S29|6666666.429080.peg.1049	S46|6666666.429199.peg.2002	S60|6666666.429215.peg.7099	S33|6666666.429081.peg.7029
Group40:	S71|6666666.429228.peg.6731	S70|6666666.429226.peg.4795	S62|6666666.429217.peg.1518	S72|6666666.429229.peg.3194	S40|6666666.429097.peg.1819	S19|6666666.429070.peg.4491	S18|6666666.429069.peg.6367	S17|6666666.429068.peg.878	S28|6666666.429083.peg.6798	S42|6666666.429094.peg.6706	S15|6666666.429062.peg.7682	S39|6666666.429091.peg.2830	S49|6666666.429203.peg.4482	S14|6666666.429056.peg.1600	S55|6666666.429210.peg.4186	S54|6666666.429208.peg.4449	S13|6666666.429055.peg.3971	S48|6666666.429201.peg.745	S37|6666666.429095.peg.60	S12|6666666.429035.peg.7397	S74|6666666.429231.peg.2889	S22|6666666.429073.peg.5389	S11|6666666.429022.peg.6209	S10|6666666.429019.peg.4067	S56|6666666.429211.peg.3149	S09|6666666.429018.peg.4734	S08|6666666.429013.peg.2430	S27|6666666.429078.peg.650	S07|6666666.429012.peg.2268	S76|6666666.429234.peg.3313	S81|6666666.429239.peg.5857	S26|6666666.429077.peg.2223	S06|6666666.429011.peg.5731	S47|6666666.429200.peg.2482	S41|6666666.429093.peg.2906	S36|6666666.429085.peg.4967	S53|6666666.429207.peg.3487	S25|6666666.429079.peg.990	S52|6666666.429206.peg.2950	S05|6666666.429008.peg.5489	S59|6666666.429214.peg.5406	S04|6666666.429004.peg.4199	S03|6666666.429001.peg.4253	S35|6666666.429084.peg.2222	S21|6666666.429072.peg.4768	S34|6666666.429092.peg.4312	S24|6666666.429076.peg.2249	S02|6666666.428998.peg.4859	S64|6666666.429219.peg.2724
Group41:	S19|6666666.429070.peg.6146	S18|6666666.429069.peg.1990	S17|6666666.429068.peg.697	S16|6666666.429067.peg.5565	S42|6666666.429094.peg.34	S15|6666666.429062.peg.1177	S39|6666666.429091.peg.6331	S14|6666666.429056.peg.3455	S55|6666666.429210.peg.264	S54|6666666.429208.peg.516	S79|6666666.429237.peg.3164	S12|6666666.429035.peg.2334	S74|6666666.429231.peg.6684	S11|6666666.429022.peg.5318	S10|6666666.429019.peg.3806	S09|6666666.429018.peg.530	S08|6666666.429013.peg.6688	S07|6666666.429012.peg.5275	S06|6666666.429011.peg.408	S41|6666666.429093.peg.225	S25|6666666.429079.peg.4018	S52|6666666.429206.peg.1320	S05|6666666.429008.peg.9846	S02|6666666.428998.peg.5629	S29|6666666.429080.peg.1050
Group42:	OUT|452652.14.peg.2323	S63|6666666.429218.peg.4486	S45|6666666.428748.peg.405	S71|6666666.429228.peg.3734	S70|6666666.429226.peg.1375	S62|6666666.429217.peg.6700	S72|6666666.429229.peg.2749	S40|6666666.429097.peg.4249	S18|6666666.429069.peg.1987	S17|6666666.429068.peg.681	S17|6666666.429068.peg.7774	S16|6666666.429067.peg.5583	S28|6666666.429083.peg.6588	S42|6666666.429094.peg.37	S15|6666666.429062.peg.1167	S65|6666666.429220.peg.1621	S39|6666666.429091.peg.6335	S49|6666666.429203.peg.109	S73|6666666.429230.peg.4094	S14|6666666.429056.peg.3452	S44|6666666.428653.peg.5273	S55|6666666.429210.peg.259	S54|6666666.429208.peg.511	S79|6666666.429237.peg.3161	S13|6666666.429055.peg.5840	S12|6666666.429035.peg.6228	S74|6666666.429231.peg.6686	S22|6666666.429073.peg.4749	S11|6666666.429022.peg.5326	S10|6666666.429019.peg.3816	S56|6666666.429211.peg.202	S27|6666666.429078.peg.6071	S77|6666666.429235.peg.3514	S76|6666666.429234.peg.923	S81|6666666.429239.peg.5774	S26|6666666.429077.peg.593	S06|6666666.429011.peg.400	S47|6666666.429200.peg.6089	S41|6666666.429093.peg.223	S36|6666666.429085.peg.1121	S43|6666666.429096.peg.3327	S53|6666666.429207.peg.3892	S75|6666666.429233.peg.1193	S52|6666666.429206.peg.1325	S05|6666666.429008.peg.4340	S03|6666666.429001.peg.3519	S50|6666666.429204.peg.5847	S35|6666666.429084.peg.6681	S21|6666666.429072.peg.1062
Group43:	S63|6666666.429218.peg.128	S45|6666666.428748.peg.115	S71|6666666.429228.peg.831	S70|6666666.429226.peg.4083	S62|6666666.429217.peg.6331	S72|6666666.429229.peg.1895	S40|6666666.429097.peg.6779	S19|6666666.429070.peg.2819	S86|6666666.429244.peg.177	S18|6666666.429069.peg.1986	S17|6666666.429068.peg.680	S16|6666666.429067.peg.5584	S28|6666666.429083.peg.7223	S42|6666666.429094.peg.38	S69|6666666.429225.peg.4895	S65|6666666.429220.peg.3873	S39|6666666.429091.peg.6336	S49|6666666.429203.peg.7031	S73|6666666.429230.peg.3747	S14|6666666.429056.peg.3451	S44|6666666.428653.peg.3217	S66|6666666.429221.peg.4678	S61|6666666.429216.peg.3091	S68|6666666.429224.peg.3736	S79|6666666.429237.peg.3160	S67|6666666.429222.peg.5729	S48|6666666.429201.peg.5356	S37|6666666.429095.peg.6409	S12|6666666.429035.peg.6229	S74|6666666.429231.peg.6687	S22|6666666.429073.peg.1922	S11|6666666.429022.peg.5327	S10|6666666.429019.peg.3817	S56|6666666.429211.peg.2511	S09|6666666.429018.peg.242	S08|6666666.429013.peg.6987	S27|6666666.429078.peg.5195	S77|6666666.429235.peg.6465	S07|6666666.429012.peg.5694	S76|6666666.429234.peg.7176	S81|6666666.429239.peg.4434	S26|6666666.429077.peg.5817	S41|6666666.429093.peg.222	S36|6666666.429085.peg.4777	S43|6666666.429096.peg.1547	S53|6666666.429207.peg.3074	S75|6666666.429233.peg.3820	S04|6666666.429004.peg.6892	S35|6666666.429084.peg.5252
Group44:	S19|6666666.429070.peg.7100	S18|6666666.429069.peg.1985	S17|6666666.429068.peg.679	S42|6666666.429094.peg.39	S15|6666666.429062.peg.1166	S39|6666666.429091.peg.6337	S49|6666666.429203.peg.730	S14|6666666.429056.peg.3450	S44|6666666.428653.peg.5790	S79|6666666.429237.peg.3159	S48|6666666.429201.peg.4675	S37|6666666.429095.peg.3597	S12|6666666.429035.peg.6230	S74|6666666.429231.peg.6688	S11|6666666.429022.peg.5328	S10|6666666.429019.peg.3818	S56|6666666.429211.peg.1696	S77|6666666.429235.peg.7202	S76|6666666.429234.peg.540	S47|6666666.429200.peg.6212	S41|6666666.429093.peg.221	S36|6666666.429085.peg.6373	S43|6666666.429096.peg.6736	S25|6666666.429079.peg.1918	S05|6666666.429008.peg.4287	S04|6666666.429004.peg.6302	S34|6666666.429092.peg.3331	S02|6666666.428998.peg.5663	S29|6666666.429080.peg.1054	S46|6666666.429199.peg.2056	S30|6666666.429100.peg.5975
Group45:	S19|6666666.429070.peg.2738	S18|6666666.429069.peg.1969	S17|6666666.429068.peg.678	S16|6666666.429067.peg.5585	S42|6666666.429094.peg.40	S15|6666666.429062.peg.1165	S39|6666666.429091.peg.6338	S73|6666666.429230.peg.4566	S14|6666666.429056.peg.3449	S44|6666666.428653.peg.6454	S55|6666666.429210.peg.257	S54|6666666.429208.peg.510	S66|6666666.429221.peg.1910	S61|6666666.429216.peg.1882	S68|6666666.429224.peg.3264	S79|6666666.429237.peg.3158	S85|6666666.429243.peg.4123	S67|6666666.429222.peg.3596	S13|6666666.429055.peg.5841	S12|6666666.429035.peg.6231	S74|6666666.429231.peg.6689	S11|6666666.429022.peg.5329	S10|6666666.429019.peg.3819	S77|6666666.429235.peg.741	S06|6666666.429011.peg.399	S41|6666666.429093.peg.220	S43|6666666.429096.peg.159	S75|6666666.429233.peg.2100	S25|6666666.429079.peg.4011	S52|6666666.429206.peg.1326	S05|6666666.429008.peg.9853	S04|6666666.429004.peg.2142	S03|6666666.429001.peg.3520	S50|6666666.429204.peg.7941	S35|6666666.429084.peg.6252	S02|6666666.428998.peg.5666	S87|6666666.429245.peg.2185	S29|6666666.429080.peg.1055	S32|6666666.429082.peg.6904	S31|6666666.429087.peg.3083	S84|6666666.429242.peg.467
Group46:	OUT|452652.14.peg.2975	S63|6666666.429218.peg.5764	S45|6666666.428748.peg.3236	S71|6666666.429228.peg.2410	S70|6666666.429226.peg.5929	S62|6666666.429217.peg.6573	S72|6666666.429229.peg.1201	S40|6666666.429097.peg.4618	S19|6666666.429070.peg.1308	S86|6666666.429244.peg.1340	S18|6666666.429069.peg.2088	S17|6666666.429068.peg.6219	S16|6666666.429067.peg.9167	S28|6666666.429083.peg.4911	S42|6666666.429094.peg.5618	S15|6666666.429062.peg.2558	S69|6666666.429225.peg.2654	S65|6666666.429220.peg.4298	S39|6666666.429091.peg.2657	S49|6666666.429203.peg.4642	S73|6666666.429230.peg.2885	S14|6666666.429056.peg.5713	S44|6666666.428653.peg.6030	S55|6666666.429210.peg.2406	S54|6666666.429208.peg.2664	S66|6666666.429221.peg.6029	S61|6666666.429216.peg.6399	S68|6666666.429224.peg.1366	S79|6666666.429237.peg.1015	S85|6666666.429243.peg.1859	S67|6666666.429222.peg.389	S13|6666666.429055.peg.915	S48|6666666.429201.peg.921	S37|6666666.429095.peg.1327	S12|6666666.429035.peg.7175	S74|6666666.429231.peg.2748	S22|6666666.429073.peg.1734	S11|6666666.429022.peg.1135	S10|6666666.429019.peg.1129	S56|6666666.429211.peg.5761	S09|6666666.429018.peg.4861	S08|6666666.429013.peg.2297	S27|6666666.429078.peg.2890	S77|6666666.429235.peg.2909	S07|6666666.429012.peg.7221	S76|6666666.429234.peg.3170	S81|6666666.429239.peg.5335	S26|6666666.429077.peg.2088	S06|6666666.429011.peg.5601
Group47:	OUT|452652.14.peg.2974	S63|6666666.429218.peg.5766	S45|6666666.428748.peg.3237	S71|6666666.429228.peg.2409	S70|6666666.429226.peg.5930	S62|6666666.429217.peg.5966	S72|6666666.429229.peg.5076	S40|6666666.429097.peg.4617	S19|6666666.429070.peg.1309	S86|6666666.429244.peg.1338	S18|6666666.429069.peg.2089	S17|6666666.429068.peg.6220	S16|6666666.429067.peg.9168	S28|6666666.429083.peg.4910	S42|6666666.429094.peg.5619	S15|6666666.429062.peg.2557	S69|6666666.429225.peg.2655	S65|6666666.429220.peg.4297	S65|6666666.429220.peg.4958	S39|6666666.429091.peg.2656	S49|6666666.429203.peg.4643	S73|6666666.429230.peg.2883	S14|6666666.429056.peg.5714	S44|6666666.428653.peg.6031	S55|6666666.429210.peg.2405	S54|6666666.429208.peg.2663	S66|6666666.429221.peg.6027	S61|6666666.429216.peg.6397	S68|6666666.429224.peg.1367	S79|6666666.429237.peg.1016	S85|6666666.429243.peg.1861	S67|6666666.429222.peg.3977	S13|6666666.429055.peg.5932	S13|6666666.429055.peg.914	S48|6666666.429201.peg.919	S37|6666666.429095.peg.1329	S12|6666666.429035.peg.7174	S74|6666666.429231.peg.2747	S22|6666666.429073.peg.1733	S11|6666666.429022.peg.1136	S10|6666666.429019.peg.1128	S56|6666666.429211.peg.5762	S09|6666666.429018.peg.4862	S08|6666666.429013.peg.2296	S27|6666666.429078.peg.2891	S77|6666666.429235.peg.2907	S07|6666666.429012.peg.7220	S76|6666666.429234.peg.3169	S81|6666666.429239.peg.5336
Group48:	OUT|452652.14.peg.2973	S63|6666666.429218.peg.5767	S45|6666666.428748.peg.3238	S71|6666666.429228.peg.2408	S70|6666666.429226.peg.5931	S62|6666666.429217.peg.5965	S72|6666666.429229.peg.5077	S40|6666666.429097.peg.4616	S19|6666666.429070.peg.1310	S86|6666666.429244.peg.1337	S18|6666666.429069.peg.2090	S17|6666666.429068.peg.6221	S16|6666666.429067.peg.9169	S28|6666666.429083.peg.4908	S42|6666666.429094.peg.5620	S15|6666666.429062.peg.2556	S69|6666666.429225.peg.2663	S65|6666666.429220.peg.4296	S39|6666666.429091.peg.2654	S49|6666666.429203.peg.4644	S73|6666666.429230.peg.2882	S14|6666666.429056.peg.5715	S44|6666666.428653.peg.6039	S55|6666666.429210.peg.2403	S54|6666666.429208.peg.2662	S66|6666666.429221.peg.6020	S61|6666666.429216.peg.6390	S68|6666666.429224.peg.1374	S79|6666666.429237.peg.1017	S85|6666666.429243.peg.1862	S67|6666666.429222.peg.3970	S13|6666666.429055.peg.913	S48|6666666.429201.peg.916	S37|6666666.429095.peg.1332	S12|6666666.429035.peg.7173	S74|6666666.429231.peg.2746	S22|6666666.429073.peg.1732	S11|6666666.429022.peg.1138	S10|6666666.429019.peg.1127	S56|6666666.429211.peg.5765	S09|6666666.429018.peg.4863	S08|6666666.429013.peg.2295	S27|6666666.429078.peg.2892	S77|6666666.429235.peg.2898	S07|6666666.429012.peg.7219	S76|6666666.429234.peg.3168	S81|6666666.429239.peg.5337	S26|6666666.429077.peg.2086	S06|6666666.429011.peg.5599
Group49:	OUT|452652.14.peg.2972	S63|6666666.429218.peg.5768	S45|6666666.428748.peg.3239	S71|6666666.429228.peg.2406	S70|6666666.429226.peg.5933	S62|6666666.429217.peg.5964	S72|6666666.429229.peg.5078	S40|6666666.429097.peg.4615	S19|6666666.429070.peg.1311	S86|6666666.429244.peg.1336	S18|6666666.429069.peg.2091	S17|6666666.429068.peg.6222	S16|6666666.429067.peg.9170	S28|6666666.429083.peg.4906	S42|6666666.429094.peg.5621	S15|6666666.429062.peg.2555	S65|6666666.429220.peg.4295	S39|6666666.429091.peg.2653	S49|6666666.429203.peg.4645	S73|6666666.429230.peg.2881	S14|6666666.429056.peg.5716	S55|6666666.429210.peg.2402	S54|6666666.429208.peg.2661	S79|6666666.429237.peg.1018	S85|6666666.429243.peg.1863	S13|6666666.429055.peg.911	S48|6666666.429201.peg.915	S37|6666666.429095.peg.1333	S12|6666666.429035.peg.7172	S74|6666666.429231.peg.2745	S22|6666666.429073.peg.1731	S11|6666666.429022.peg.1139	S10|6666666.429019.peg.1126	S56|6666666.429211.peg.5766	S09|6666666.429018.peg.4864	S08|6666666.429013.peg.2293	S27|6666666.429078.peg.2893	S07|6666666.429012.peg.7218	S76|6666666.429234.peg.3167	S81|6666666.429239.peg.5338	S26|6666666.429077.peg.2085	S06|6666666.429011.peg.5598	S47|6666666.429200.peg.2056	S41|6666666.429093.peg.6662	S36|6666666.429085.peg.3377	S53|6666666.429207.peg.4871	S75|6666666.429233.peg.4868	S25|6666666.429079.peg.6227	S52|6666666.429206.peg.6857
Group50:	OUT|452652.14.peg.2971	S63|6666666.429218.peg.5769	S45|6666666.428748.peg.3240	S71|6666666.429228.peg.2405	S70|6666666.429226.peg.5934	S62|6666666.429217.peg.5963	S72|6666666.429229.peg.5079	S40|6666666.429097.peg.4614	S19|6666666.429070.peg.1312	S86|6666666.429244.peg.1335	S18|6666666.429069.peg.2092	S17|6666666.429068.peg.6223	S16|6666666.429067.peg.9171	S28|6666666.429083.peg.4905	S42|6666666.429094.peg.5622	S15|6666666.429062.peg.2553	S69|6666666.429225.peg.2665	S65|6666666.429220.peg.4294	S39|6666666.429091.peg.2652	S49|6666666.429203.peg.4649	S73|6666666.429230.peg.2880	S14|6666666.429056.peg.5717	S44|6666666.428653.peg.6041	S55|6666666.429210.peg.2401	S54|6666666.429208.peg.2660	S66|6666666.429221.peg.6018	S61|6666666.429216.peg.6388	S68|6666666.429224.peg.1376	S68|6666666.429224.peg.1378	S79|6666666.429237.peg.1019	S85|6666666.429243.peg.1864	S67|6666666.429222.peg.3968	S13|6666666.429055.peg.910	S48|6666666.429201.peg.914	S37|6666666.429095.peg.1334	S12|6666666.429035.peg.7171	S74|6666666.429231.peg.2744	S22|6666666.429073.peg.1730	S11|6666666.429022.peg.1140	S10|6666666.429019.peg.1125	S56|6666666.429211.peg.5767	S09|6666666.429018.peg.4865	S08|6666666.429013.peg.2292	S27|6666666.429078.peg.2894	S77|6666666.429235.peg.2896	S07|6666666.429012.peg.7217	S76|6666666.429234.peg.3166	S81|6666666.429239.peg.5339	S26|6666666.429077.peg.2084
Group51:	OUT|452652.14.peg.2970	S63|6666666.429218.peg.5773	S45|6666666.428748.peg.3244	S71|6666666.429228.peg.1157	S70|6666666.429226.peg.5248	S62|6666666.429217.peg.4835	S72|6666666.429229.peg.979	S40|6666666.429097.peg.500	S19|6666666.429070.peg.1317	S18|6666666.429069.peg.2093	S17|6666666.429068.peg.6227	S16|6666666.429067.peg.9175	S28|6666666.429083.peg.4903	S42|6666666.429094.peg.5623	S15|6666666.429062.peg.2551	S69|6666666.429225.peg.2682	S65|6666666.429220.peg.4290	S39|6666666.429091.peg.2648	S49|6666666.429203.peg.4650	S73|6666666.429230.peg.2876	S14|6666666.429056.peg.5721	S44|6666666.428653.peg.6059	S55|6666666.429210.peg.2400	S54|6666666.429208.peg.2659	S66|6666666.429221.peg.6001	S61|6666666.429216.peg.4079	S68|6666666.429224.peg.1394	S79|6666666.429237.peg.1023	S85|6666666.429243.peg.1865	S67|6666666.429222.peg.3950	S13|6666666.429055.peg.906	S48|6666666.429201.peg.5213	S37|6666666.429095.peg.5937	S12|6666666.429035.peg.7168	S74|6666666.429231.peg.2740	S22|6666666.429073.peg.1726	S11|6666666.429022.peg.1144	S10|6666666.429019.peg.1121	S56|6666666.429211.peg.5771	S09|6666666.429018.peg.4866	S08|6666666.429013.peg.2291	S27|6666666.429078.peg.2898	S77|6666666.429235.peg.2875	S07|6666666.429012.peg.7216	S76|6666666.429234.peg.3162	S81|6666666.429239.peg.5344	S26|6666666.429077.peg.2080	S06|6666666.429011.peg.5593	S41|6666666.429093.peg.6657
Group52:	S63|6666666.429218.peg.5624	S45|6666666.428748.peg.3118	S19|6666666.429070.peg.4493	S18|6666666.429069.peg.6369	S17|6666666.429068.peg.876	S16|6666666.429067.peg.4408	S28|6666666.429083.peg.6796	S42|6666666.429094.peg.6704	S15|6666666.429062.peg.7680	S69|6666666.429225.peg.2497	S65|6666666.429220.peg.6947	S39|6666666.429091.peg.2832	S49|6666666.429203.peg.4480	S73|6666666.429230.peg.754	S14|6666666.429056.peg.1598	S44|6666666.428653.peg.5564	S55|6666666.429210.peg.4184	S54|6666666.429208.peg.4447	S66|6666666.429221.peg.5897	S61|6666666.429216.peg.4937	S68|6666666.429224.peg.1207	S79|6666666.429237.peg.6892	S67|6666666.429222.peg.3284	S13|6666666.429055.peg.3969	S12|6666666.429035.peg.7395	S74|6666666.429231.peg.2891	S11|6666666.429022.peg.6207	S10|6666666.429019.peg.4069	S09|6666666.429018.peg.4732	S08|6666666.429013.peg.2432	S07|6666666.429012.peg.2270	S06|6666666.429011.peg.5733	S47|6666666.429200.peg.2484	S41|6666666.429093.peg.2908	S43|6666666.429096.peg.1022	S25|6666666.429079.peg.988	S52|6666666.429206.peg.2948	S05|6666666.429008.peg.5491	S59|6666666.429214.peg.5408	S04|6666666.429004.peg.4197	S03|6666666.429001.peg.4255	S21|6666666.429072.peg.4766	S02|6666666.428998.peg.4857	S29|6666666.429080.peg.107	S46|6666666.429199.peg.6815	S38|6666666.429089.peg.2776	S58|6666666.429213.peg.5188	S57|6666666.429212.peg.1905	S51|6666666.429205.peg.6228
Group53:	OUT|452652.14.peg.2969	S63|6666666.429218.peg.5774	S45|6666666.428748.peg.3246	S71|6666666.429228.peg.1156	S70|6666666.429226.peg.5249	S62|6666666.429217.peg.4834	S72|6666666.429229.peg.978	S40|6666666.429097.peg.501	S19|6666666.429070.peg.1318	S86|6666666.429244.peg.1333	S18|6666666.429069.peg.2094	S17|6666666.429068.peg.6229	S16|6666666.429067.peg.9176	S28|6666666.429083.peg.4902	S42|6666666.429094.peg.5624	S15|6666666.429062.peg.2550	S69|6666666.429225.peg.2683	S65|6666666.429220.peg.4288	S39|6666666.429091.peg.2647	S49|6666666.429203.peg.4651	S73|6666666.429230.peg.2875	S14|6666666.429056.peg.5722	S44|6666666.428653.peg.6061	S55|6666666.429210.peg.2399	S54|6666666.429208.peg.2658	S66|6666666.429221.peg.5999	S61|6666666.429216.peg.4077	S68|6666666.429224.peg.1395	S79|6666666.429237.peg.1024	S85|6666666.429243.peg.1866	S67|6666666.429222.peg.3949	S13|6666666.429055.peg.905	S48|6666666.429201.peg.5214	S37|6666666.429095.peg.5936	S12|6666666.429035.peg.7167	S74|6666666.429231.peg.2739	S22|6666666.429073.peg.1725	S11|6666666.429022.peg.1145	S10|6666666.429019.peg.1120	S56|6666666.429211.peg.5773	S09|6666666.429018.peg.4867	S08|6666666.429013.peg.2290	S27|6666666.429078.peg.2899	S77|6666666.429235.peg.2874	S07|6666666.429012.peg.7215	S76|6666666.429234.peg.3160	S26|6666666.429077.peg.2078	S06|6666666.429011.peg.5592	S47|6666666.429200.peg.2054
Group54:	OUT|452652.14.peg.3469	S63|6666666.429218.peg.209	S45|6666666.428748.peg.4402	S71|6666666.429228.peg.5641	S70|6666666.429226.peg.4962	S62|6666666.429217.peg.5453	S72|6666666.429229.peg.2937	S40|6666666.429097.peg.3447	S19|6666666.429070.peg.1007	S86|6666666.429244.peg.2359	S18|6666666.429069.peg.1642	S17|6666666.429068.peg.1735	S16|6666666.429067.peg.1652	S28|6666666.429083.peg.7344	S42|6666666.429094.peg.5245	S15|6666666.429062.peg.7393	S69|6666666.429225.peg.814	S65|6666666.429220.peg.6695	S39|6666666.429091.peg.3981	S49|6666666.429203.peg.2916	S73|6666666.429230.peg.2526	S14|6666666.429056.peg.6687	S44|6666666.428653.peg.4533	S55|6666666.429210.peg.2812	S54|6666666.429208.peg.3074	S66|6666666.429221.peg.5236	S61|6666666.429216.peg.6521	S68|6666666.429224.peg.5772	S79|6666666.429237.peg.3400	S85|6666666.429243.peg.480	S67|6666666.429222.peg.165	S13|6666666.429055.peg.5364	S48|6666666.429201.peg.2656	S37|6666666.429095.peg.2106	S12|6666666.429035.peg.6389	S74|6666666.429231.peg.4040	S22|6666666.429073.peg.6113	S11|6666666.429022.peg.2785	S10|6666666.429019.peg.2178	S56|6666666.429211.peg.3558	S09|6666666.429018.peg.3024	S08|6666666.429013.peg.4241	S27|6666666.429078.peg.5461	S77|6666666.429235.peg.4355	S07|6666666.429012.peg.2197	S76|6666666.429234.peg.3708	S81|6666666.429239.peg.56	S26|6666666.429077.peg.3720	S06|6666666.429011.peg.6890
Group55:	OUT|452652.14.peg.3470	S63|6666666.429218.peg.208	S45|6666666.428748.peg.4401	S71|6666666.429228.peg.5642	S70|6666666.429226.peg.4963	S62|6666666.429217.peg.5452	S72|6666666.429229.peg.2936	S40|6666666.429097.peg.3448	S19|6666666.429070.peg.1008	S86|6666666.429244.peg.2360	S18|6666666.429069.peg.1643	S17|6666666.429068.peg.1736	S16|6666666.429067.peg.1653	S28|6666666.429083.peg.7343	S42|6666666.429094.peg.5244	S15|6666666.429062.peg.7392	S69|6666666.429225.peg.813	S65|6666666.429220.peg.6694	S39|6666666.429091.peg.3980	S49|6666666.429203.peg.2917	S73|6666666.429230.peg.2527	S14|6666666.429056.peg.6686	S44|6666666.428653.peg.4534	S55|6666666.429210.peg.2813	S54|6666666.429208.peg.3075	S66|6666666.429221.peg.5237	S61|6666666.429216.peg.6522	S68|6666666.429224.peg.5773	S79|6666666.429237.peg.3401	S85|6666666.429243.peg.481	S67|6666666.429222.peg.164	S13|6666666.429055.peg.5365	S48|6666666.429201.peg.2657	S37|6666666.429095.peg.2105	S12|6666666.429035.peg.6388	S74|6666666.429231.peg.4039	S22|6666666.429073.peg.6114	S11|6666666.429022.peg.2786	S10|6666666.429019.peg.2179	S56|6666666.429211.peg.3559	S09|6666666.429018.peg.3025	S08|6666666.429013.peg.4240	S27|6666666.429078.peg.5462	S77|6666666.429235.peg.4354	S07|6666666.429012.peg.2198	S76|6666666.429234.peg.3709	S81|6666666.429239.peg.55	S26|6666666.429077.peg.3719	S06|6666666.429011.peg.6889
Group56:	OUT|452652.14.peg.3472	S63|6666666.429218.peg.207	S45|6666666.428748.peg.4400	S71|6666666.429228.peg.5643	S70|6666666.429226.peg.4964	S62|6666666.429217.peg.5451	S72|6666666.429229.peg.2935	S40|6666666.429097.peg.3449	S19|6666666.429070.peg.1009	S86|6666666.429244.peg.2361	S18|6666666.429069.peg.1644	S17|6666666.429068.peg.1737	S16|6666666.429067.peg.1654	S28|6666666.429083.peg.7342	S42|6666666.429094.peg.5243	S15|6666666.429062.peg.7391	S69|6666666.429225.peg.812	S65|6666666.429220.peg.6693	S39|6666666.429091.peg.3979	S49|6666666.429203.peg.2918	S73|6666666.429230.peg.2528	S14|6666666.429056.peg.6685	S44|6666666.428653.peg.4535	S55|6666666.429210.peg.2814	S54|6666666.429208.peg.3076	S66|6666666.429221.peg.5238	S61|6666666.429216.peg.6523	S68|6666666.429224.peg.5774	S79|6666666.429237.peg.3402	S85|6666666.429243.peg.482	S67|6666666.429222.peg.163	S13|6666666.429055.peg.5366	S48|6666666.429201.peg.2658	S37|6666666.429095.peg.2104	S12|6666666.429035.peg.6387	S74|6666666.429231.peg.4038	S22|6666666.429073.peg.6115	S11|6666666.429022.peg.2787	S10|6666666.429019.peg.2180	S56|6666666.429211.peg.3560	S09|6666666.429018.peg.3026	S08|6666666.429013.peg.4239	S27|6666666.429078.peg.5463	S77|6666666.429235.peg.4353	S07|6666666.429012.peg.2199	S76|6666666.429234.peg.3710	S81|6666666.429239.peg.54	S26|6666666.429077.peg.3718	S06|6666666.429011.peg.6888
Group57:	OUT|452652.14.peg.3473	S63|6666666.429218.peg.206	S45|6666666.428748.peg.4399	S71|6666666.429228.peg.5644	S70|6666666.429226.peg.4965	S62|6666666.429217.peg.5450	S72|6666666.429229.peg.2934	S40|6666666.429097.peg.3450	S19|6666666.429070.peg.1010	S86|6666666.429244.peg.2362	S18|6666666.429069.peg.1645	S17|6666666.429068.peg.1738	S16|6666666.429067.peg.1655	S28|6666666.429083.peg.7341	S42|6666666.429094.peg.5242	S15|6666666.429062.peg.7390	S69|6666666.429225.peg.811	S65|6666666.429220.peg.6692	S39|6666666.429091.peg.3978	S49|6666666.429203.peg.2919	S73|6666666.429230.peg.2529	S14|6666666.429056.peg.6684	S44|6666666.428653.peg.4536	S55|6666666.429210.peg.2815	S54|6666666.429208.peg.3077	S66|6666666.429221.peg.5239	S61|6666666.429216.peg.6524	S68|6666666.429224.peg.5775	S79|6666666.429237.peg.3403	S85|6666666.429243.peg.483	S67|6666666.429222.peg.162	S13|6666666.429055.peg.5367	S48|6666666.429201.peg.2659	S37|6666666.429095.peg.2103	S12|6666666.429035.peg.6386	S74|6666666.429231.peg.4037	S22|6666666.429073.peg.6116	S11|6666666.429022.peg.2788	S10|6666666.429019.peg.2181	S56|6666666.429211.peg.3561	S09|6666666.429018.peg.3027	S08|6666666.429013.peg.4238	S27|6666666.429078.peg.5464	S77|6666666.429235.peg.4352	S07|6666666.429012.peg.2200	S76|6666666.429234.peg.3711	S81|6666666.429239.peg.53	S26|6666666.429077.peg.3717	S06|6666666.429011.peg.6887
Group58:	S63|6666666.429218.peg.18	S45|6666666.428748.peg.14	S71|6666666.429228.peg.3504	S70|6666666.429226.peg.3415	S62|6666666.429217.peg.6371	S72|6666666.429229.peg.2638	S40|6666666.429097.peg.4983	S19|6666666.429070.peg.2208	S27|6666666.429078.peg.726	S81|6666666.429239.peg.2264	S26|6666666.429077.peg.1047	S53|6666666.429207.peg.4371	S24|6666666.429076.peg.1076	S02|6666666.428998.peg.5903	S29|6666666.429080.peg.1079	S23|6666666.429074.peg.5273	S82|6666666.429240.peg.1094	S78|6666666.429236.peg.1891
Group59:	OUT|452652.14.peg.4880	S63|6666666.429218.peg.5623	S45|6666666.428748.peg.3119	S71|6666666.429228.peg.6729	S70|6666666.429226.peg.4797	S62|6666666.429217.peg.1516	S72|6666666.429229.peg.3192	S40|6666666.429097.peg.1817	S19|6666666.429070.peg.4494	S86|6666666.429244.peg.5647	S18|6666666.429069.peg.6370	S17|6666666.429068.peg.875	S16|6666666.429067.peg.4407	S28|6666666.429083.peg.6795	S42|6666666.429094.peg.6703	S15|6666666.429062.peg.7679	S69|6666666.429225.peg.2496	S65|6666666.429220.peg.6946	S39|6666666.429091.peg.2833	S49|6666666.429203.peg.4479	S73|6666666.429230.peg.753	S14|6666666.429056.peg.1597	S44|6666666.428653.peg.5563	S55|6666666.429210.peg.4183	S54|6666666.429208.peg.4446	S66|6666666.429221.peg.5896	S61|6666666.429216.peg.4938	S68|6666666.429224.peg.1206	S79|6666666.429237.peg.6891	S85|6666666.429243.peg.4055	S67|6666666.429222.peg.3285	S13|6666666.429055.peg.3968	S48|6666666.429201.peg.743	S37|6666666.429095.peg.58	S12|6666666.429035.peg.7394	S74|6666666.429231.peg.2892	S22|6666666.429073.peg.5391	S11|6666666.429022.peg.6206	S10|6666666.429019.peg.4070	S56|6666666.429211.peg.3151	S09|6666666.429018.peg.4736	S08|6666666.429013.peg.2428	S27|6666666.429078.peg.652	S77|6666666.429235.peg.3071	S07|6666666.429012.peg.2266	S76|6666666.429234.peg.3315	S81|6666666.429239.peg.5855	S26|6666666.429077.peg.2225	S06|6666666.429011.peg.5734
Group60:	OUT|452652.14.peg.4920	S63|6666666.429218.peg.3186	S45|6666666.428748.peg.4835	S71|6666666.429228.peg.4340	S70|6666666.429226.peg.5502	S62|6666666.429217.peg.4750	S72|6666666.429229.peg.3389	S40|6666666.429097.peg.3418	S19|6666666.429070.peg.7129	S86|6666666.429244.peg.4679	S18|6666666.429069.peg.1023	S17|6666666.429068.peg.555	S16|6666666.429067.peg.921	S28|6666666.429083.peg.3903	S42|6666666.429094.peg.2865	S15|6666666.429062.peg.5303	S69|6666666.429225.peg.1248	S65|6666666.429220.peg.7256	S39|6666666.429091.peg.4465	S49|6666666.429203.peg.2461	S73|6666666.429230.peg.1154	S14|6666666.429056.peg.6300	S44|6666666.428653.peg.4061	S55|6666666.429210.peg.4435	S54|6666666.429208.peg.4699	S66|6666666.429221.peg.3928	S61|6666666.429216.peg.4373	S68|6666666.429224.peg.5344	S79|6666666.429237.peg.2133	S85|6666666.429243.peg.9	S67|6666666.429222.peg.4082	S13|6666666.429055.peg.4541	S48|6666666.429201.peg.1772	S37|6666666.429095.peg.3283	S12|6666666.429035.peg.4791	S74|6666666.429231.peg.4597	S22|6666666.429073.peg.511	S11|6666666.429022.peg.1781	S10|6666666.429019.peg.1604	S56|6666666.429211.peg.4986	S09|6666666.429018.peg.2568	S08|6666666.429013.peg.4703	S27|6666666.429078.peg.3080	S77|6666666.429235.peg.4769	S07|6666666.429012.peg.1707	S76|6666666.429234.peg.5622	S81|6666666.429239.peg.3560	S26|6666666.429077.peg.4265	S06|6666666.429011.peg.3109
Group61:	OUT|452652.14.peg.4919	S63|6666666.429218.peg.3184	S45|6666666.428748.peg.4836	S71|6666666.429228.peg.4341	S70|6666666.429226.peg.5501	S62|6666666.429217.peg.4748	S72|6666666.429229.peg.3390	S40|6666666.429097.peg.3419	S19|6666666.429070.peg.7130	S86|6666666.429244.peg.4678	S18|6666666.429069.peg.1024	S17|6666666.429068.peg.556	S16|6666666.429067.peg.922	S28|6666666.429083.peg.3904	S42|6666666.429094.peg.2864	S15|6666666.429062.peg.5302	S69|6666666.429225.peg.1250	S65|6666666.429220.peg.7257	S39|6666666.429091.peg.4464	S49|6666666.429203.peg.2462	S73|6666666.429230.peg.1153	S14|6666666.429056.peg.6299	S44|6666666.428653.peg.4059	S55|6666666.429210.peg.4434	S54|6666666.429208.peg.4698	S66|6666666.429221.peg.3929	S61|6666666.429216.peg.4372	S68|6666666.429224.peg.5342	S79|6666666.429237.peg.2134	S85|6666666.429243.peg.10	S67|6666666.429222.peg.4081	S13|6666666.429055.peg.4542	S48|6666666.429201.peg.1771	S37|6666666.429095.peg.3284	S12|6666666.429035.peg.4792	S74|6666666.429231.peg.4596	S22|6666666.429073.peg.512	S11|6666666.429022.peg.1780	S10|6666666.429019.peg.1605	S56|6666666.429211.peg.4985	S09|6666666.429018.peg.2567	S08|6666666.429013.peg.4704	S27|6666666.429078.peg.3081	S77|6666666.429235.peg.4770	S07|6666666.429012.peg.1706	S76|6666666.429234.peg.5620	S81|6666666.429239.peg.3561	S26|6666666.429077.peg.4264	S06|6666666.429011.peg.3110
Group62:	S63|6666666.429218.peg.4038	S45|6666666.428748.peg.4246	S71|6666666.429228.peg.5157	S70|6666666.429226.peg.3379	S62|6666666.429217.peg.5694	S72|6666666.429229.peg.3448	S40|6666666.429097.peg.3111	S19|6666666.429070.peg.6572	S86|6666666.429244.peg.2681	S18|6666666.429069.peg.1025	S17|6666666.429068.peg.559	S16|6666666.429067.peg.925	S28|6666666.429083.peg.3907	S42|6666666.429094.peg.2861	S15|6666666.429062.peg.5299	S69|6666666.429225.peg.5525	S65|6666666.429220.peg.757	S39|6666666.429091.peg.4463	S49|6666666.429203.peg.2882	S73|6666666.429230.peg.2554	S14|6666666.429056.peg.6298	S44|6666666.428653.peg.2012	S55|6666666.429210.peg.4432	S54|6666666.429208.peg.4696	S66|6666666.429221.peg.2597	S61|6666666.429216.peg.2247	S68|6666666.429224.peg.4362	S79|6666666.429237.peg.2136	S85|6666666.429243.peg.4185	S67|6666666.429222.peg.3195	S13|6666666.429055.peg.4543	S48|6666666.429201.peg.1093	S37|6666666.429095.peg.5847	S12|6666666.429035.peg.4795	S74|6666666.429231.peg.4593	S22|6666666.429073.peg.6081	S11|6666666.429022.peg.1778	S10|6666666.429019.peg.1606	S56|6666666.429211.peg.3526	S27|6666666.429078.peg.3083	S77|6666666.429235.peg.5761	S76|6666666.429234.peg.3671	S81|6666666.429239.peg.6393	S26|6666666.429077.peg.4262	S06|6666666.429011.peg.3111	S47|6666666.429200.peg.3639	S41|6666666.429093.peg.1318	S36|6666666.429085.peg.5269	S43|6666666.429096.peg.4807
Group63:	OUT|452652.14.peg.4907	S63|6666666.429218.peg.3190	S45|6666666.428748.peg.4831	S71|6666666.429228.peg.5156	S70|6666666.429226.peg.3380	S62|6666666.429217.peg.5695	S72|6666666.429229.peg.3447	S40|6666666.429097.peg.3110	S19|6666666.429070.peg.7132	S86|6666666.429244.peg.4677	S18|6666666.429069.peg.1026	S17|6666666.429068.peg.564	S16|6666666.429067.peg.930	S28|6666666.429083.peg.3908	S42|6666666.429094.peg.2860	S15|6666666.429062.peg.5298	S69|6666666.429225.peg.1243	S65|6666666.429220.peg.6758	S39|6666666.429091.peg.4458	S49|6666666.429203.peg.2468	S14|6666666.429056.peg.6297	S44|6666666.428653.peg.4065	S55|6666666.429210.peg.4431	S54|6666666.429208.peg.4695	S66|6666666.429221.peg.3923	S61|6666666.429216.peg.4378	S68|6666666.429224.peg.5349	S79|6666666.429237.peg.7105	S85|6666666.429243.peg.11	S67|6666666.429222.peg.4086	S13|6666666.429055.peg.4544	S48|6666666.429201.peg.1770	S37|6666666.429095.peg.3285	S12|6666666.429035.peg.4800	S74|6666666.429231.peg.4592	S22|6666666.429073.peg.513	S11|6666666.429022.peg.1776	S10|6666666.429019.peg.1611	S56|6666666.429211.peg.4984	S09|6666666.429018.peg.2563	S08|6666666.429013.peg.4708	S27|6666666.429078.peg.3084	S77|6666666.429235.peg.4763	S07|6666666.429012.peg.1702	S76|6666666.429234.peg.5619	S81|6666666.429239.peg.6392	S26|6666666.429077.peg.4261	S06|6666666.429011.peg.3116	S47|6666666.429200.peg.4062
Group64:	S63|6666666.429218.peg.6023	S70|6666666.429226.peg.3732	S62|6666666.429217.peg.4417	S72|6666666.429229.peg.802	S40|6666666.429097.peg.6396	S18|6666666.429069.peg.1177	S16|6666666.429067.peg.8278	S73|6666666.429230.peg.3232	S27|6666666.429078.peg.4506	S77|6666666.429235.peg.2560	S76|6666666.429234.peg.2775	S26|6666666.429077.peg.4462	S43|6666666.429096.peg.5528	S53|6666666.429207.peg.846	S03|6666666.429001.peg.6256	S24|6666666.429076.peg.4420	S02|6666666.428998.peg.1226	S23|6666666.429074.peg.1742	S78|6666666.429236.peg.3576
Group65:	OUT|452652.14.peg.5654	S63|6666666.429218.peg.6010	S45|6666666.428748.peg.3475	S71|6666666.429228.peg.3351	S70|6666666.429226.peg.3735	S62|6666666.429217.peg.4414	S72|6666666.429229.peg.805	S40|6666666.429097.peg.2364	S19|6666666.429070.peg.5684	S86|6666666.429244.peg.4132	S18|6666666.429069.peg.1175	S17|6666666.429068.peg.5787	S16|6666666.429067.peg.7722	S28|6666666.429083.peg.6019	S42|6666666.429094.peg.6940	S15|6666666.429062.peg.516	S69|6666666.429225.peg.2914	S65|6666666.429220.peg.5767	S39|6666666.429091.peg.2389	S49|6666666.429203.peg.4898	S73|6666666.429230.peg.3237	S14|6666666.429056.peg.4092	S44|6666666.428653.peg.1725	S55|6666666.429210.peg.2141	S54|6666666.429208.peg.2399	S66|6666666.429221.peg.1016	S61|6666666.429216.peg.3852	S68|6666666.429224.peg.1624	S79|6666666.429237.peg.3057	S85|6666666.429243.peg.1446	S67|6666666.429222.peg.1456	S13|6666666.429055.peg.6680	S48|6666666.429201.peg.1397	S37|6666666.429095.peg.2972	S12|6666666.429035.peg.1190	S74|6666666.429231.peg.2477	S22|6666666.429073.peg.1450	S11|6666666.429022.peg.1430	S10|6666666.429019.peg.855	S56|6666666.429211.peg.5363	S09|6666666.429018.peg.5077	S08|6666666.429013.peg.2088	S27|6666666.429078.peg.4503	S77|6666666.429235.peg.2571	S07|6666666.429012.peg.6974	S76|6666666.429234.peg.2777	S81|6666666.429239.peg.1696	S26|6666666.429077.peg.4459	S06|6666666.429011.peg.5326
Group66:	OUT|452652.14.peg.5653	S63|6666666.429218.peg.6009	S45|6666666.428748.peg.3474	S71|6666666.429228.peg.3347	S70|6666666.429226.peg.3740	S62|6666666.429217.peg.4410	S72|6666666.429229.peg.809	S40|6666666.429097.peg.2368	S19|6666666.429070.peg.5683	S86|6666666.429244.peg.4129	S18|6666666.429069.peg.1171	S17|6666666.429068.peg.5788	S16|6666666.429067.peg.7719	S28|6666666.429083.peg.6015	S42|6666666.429094.peg.6941	S15|6666666.429062.peg.515	S69|6666666.429225.peg.2913	S65|6666666.429220.peg.5768	S39|6666666.429091.peg.2390	S49|6666666.429203.peg.4894	S73|6666666.429230.peg.3238	S14|6666666.429056.peg.4097	S44|6666666.428653.peg.1721	S55|6666666.429210.peg.2143	S54|6666666.429208.peg.2401	S66|6666666.429221.peg.1017	S61|6666666.429216.peg.3853	S68|6666666.429224.peg.1623	S79|6666666.429237.peg.5668	S85|6666666.429243.peg.1443	S67|6666666.429222.peg.1455	S13|6666666.429055.peg.6681	S48|6666666.429201.peg.1996	S37|6666666.429095.peg.406	S12|6666666.429035.peg.1189	S74|6666666.429231.peg.2481	S22|6666666.429073.peg.1454	S11|6666666.429022.peg.1425	S10|6666666.429019.peg.859	S56|6666666.429211.peg.5359	S27|6666666.429078.peg.4499	S77|6666666.429235.peg.2572	S76|6666666.429234.peg.2778	S26|6666666.429077.peg.4455	S06|6666666.429011.peg.5327	S47|6666666.429200.peg.1826	S41|6666666.429093.peg.3512	S36|6666666.429085.peg.3103	S43|6666666.429096.peg.5516
Group67:	OUT|452652.14.peg.5652	S63|6666666.429218.peg.6008	S45|6666666.428748.peg.3473	S71|6666666.429228.peg.3346	S70|6666666.429226.peg.3741	S62|6666666.429217.peg.4409	S72|6666666.429229.peg.810	S40|6666666.429097.peg.2369	S19|6666666.429070.peg.5682	S86|6666666.429244.peg.4128	S18|6666666.429069.peg.1170	S17|6666666.429068.peg.5789	S16|6666666.429067.peg.7718	S28|6666666.429083.peg.6014	S42|6666666.429094.peg.6942	S15|6666666.429062.peg.514	S69|6666666.429225.peg.2912	S65|6666666.429220.peg.5769	S39|6666666.429091.peg.2391	S49|6666666.429203.peg.4893	S73|6666666.429230.peg.3239	S14|6666666.429056.peg.4098	S44|6666666.428653.peg.1720	S55|6666666.429210.peg.2144	S54|6666666.429208.peg.2402	S66|6666666.429221.peg.1018	S61|6666666.429216.peg.3854	S68|6666666.429224.peg.1622	S79|6666666.429237.peg.2658	S85|6666666.429243.peg.1442	S67|6666666.429222.peg.1454	S13|6666666.429055.peg.6682	S48|6666666.429201.peg.1997	S37|6666666.429095.peg.407	S12|6666666.429035.peg.1188	S74|6666666.429231.peg.2482	S22|6666666.429073.peg.1455	S11|6666666.429022.peg.1424	S10|6666666.429019.peg.860	S56|6666666.429211.peg.5358	S09|6666666.429018.peg.5072	S08|6666666.429013.peg.2093	S27|6666666.429078.peg.4498	S77|6666666.429235.peg.2573	S07|6666666.429012.peg.6979	S76|6666666.429234.peg.2779	S81|6666666.429239.peg.32	S26|6666666.429077.peg.4454	S06|6666666.429011.peg.5328
Group68:	OUT|452652.14.peg.5651	S63|6666666.429218.peg.6007	S45|6666666.428748.peg.3472	S71|6666666.429228.peg.3345	S70|6666666.429226.peg.3742	S62|6666666.429217.peg.4408	S72|6666666.429229.peg.811	S40|6666666.429097.peg.2370	S19|6666666.429070.peg.5681	S86|6666666.429244.peg.4127	S18|6666666.429069.peg.1169	S17|6666666.429068.peg.5790	S16|6666666.429067.peg.7717	S28|6666666.429083.peg.6013	S42|6666666.429094.peg.6943	S15|6666666.429062.peg.513	S69|6666666.429225.peg.2911	S65|6666666.429220.peg.5770	S39|6666666.429091.peg.2392	S49|6666666.429203.peg.4892	S73|6666666.429230.peg.3240	S14|6666666.429056.peg.4099	S44|6666666.428653.peg.1719	S55|6666666.429210.peg.2145	S54|6666666.429208.peg.2403	S66|6666666.429221.peg.1019	S61|6666666.429216.peg.3855	S68|6666666.429224.peg.1621	S79|6666666.429237.peg.2659	S85|6666666.429243.peg.1441	S67|6666666.429222.peg.1453	S13|6666666.429055.peg.6683	S48|6666666.429201.peg.1998	S37|6666666.429095.peg.408	S12|6666666.429035.peg.1187	S74|6666666.429231.peg.2483	S22|6666666.429073.peg.1456	S11|6666666.429022.peg.1423	S10|6666666.429019.peg.861	S56|6666666.429211.peg.5357	S09|6666666.429018.peg.5071	S08|6666666.429013.peg.2094	S27|6666666.429078.peg.4497	S77|6666666.429235.peg.2574	S07|6666666.429012.peg.6980	S76|6666666.429234.peg.2780	S81|6666666.429239.peg.31	S26|6666666.429077.peg.4453	S06|6666666.429011.peg.5329
Group69:	S39|6666666.429091.peg.3659	S02|6666666.428998.peg.3032	S29|6666666.429080.peg.1092
Group70:	S19|6666666.429070.peg.7426	S18|6666666.429069.peg.4506	S73|6666666.429230.peg.5634	S79|6666666.429237.peg.3360	S74|6666666.429231.peg.5463	S11|6666666.429022.peg.2950	S76|6666666.429234.peg.3576	S81|6666666.429239.peg.1171	S41|6666666.429093.peg.2635	S75|6666666.429233.peg.2993	S59|6666666.429214.peg.2407	S83|6666666.429241.peg.3845	S02|6666666.428998.peg.9031	S64|6666666.429219.peg.2948	S87|6666666.429245.peg.7530	S80|6666666.429238.peg.2448	S29|6666666.429080.peg.1094	S60|6666666.429215.peg.6581	S32|6666666.429082.peg.3705	S31|6666666.429087.peg.3795	S78|6666666.429236.peg.5899	S57|6666666.429212.peg.5196	S57|6666666.429212.peg.5354	S20|6666666.429071.peg.2828	S84|6666666.429242.peg.1958	S01|6666666.428970.peg.1559
Group71:	S63|6666666.429218.peg.443	S45|6666666.428748.peg.2365	S19|6666666.429070.peg.7425	S18|6666666.429069.peg.4507	S65|6666666.429220.peg.2064	S73|6666666.429230.peg.4574	S73|6666666.429230.peg.5012	S73|6666666.429230.peg.5633	S79|6666666.429237.peg.3359	S74|6666666.429231.peg.5464	S11|6666666.429022.peg.2949	S77|6666666.429235.peg.3963	S76|6666666.429234.peg.3575	S81|6666666.429239.peg.1170	S41|6666666.429093.peg.2634	S75|6666666.429233.peg.2994	S75|6666666.429233.peg.3462	S59|6666666.429214.peg.2408	S83|6666666.429241.peg.3844	S02|6666666.428998.peg.9032	S64|6666666.429219.peg.2947	S87|6666666.429245.peg.7529	S80|6666666.429238.peg.2611	S29|6666666.429080.peg.1095	S60|6666666.429215.peg.6580	S32|6666666.429082.peg.3706	S31|6666666.429087.peg.3794	S78|6666666.429236.peg.5900	S57|6666666.429212.peg.5197	S57|6666666.429212.peg.5355	S20|6666666.429071.peg.2827	S01|6666666.428970.peg.1558	S01|6666666.428970.peg.3374
Group72:	S63|6666666.429218.peg.438	S45|6666666.428748.peg.2360	S18|6666666.429069.peg.4508	S16|6666666.429067.peg.6526	S79|6666666.429237.peg.7044	S79|6666666.429237.peg.8996	S13|6666666.429055.peg.2329	S12|6666666.429035.peg.2844	S12|6666666.429035.peg.3001	S11|6666666.429022.peg.6380	S27|6666666.429078.peg.4534	S47|6666666.429200.peg.5401	S41|6666666.429093.peg.1629	S36|6666666.429085.peg.520	S25|6666666.429079.peg.1573	S03|6666666.429001.peg.1987	S02|6666666.428998.peg.9656	S64|6666666.429219.peg.3944	S29|6666666.429080.peg.1096	S60|6666666.429215.peg.4654	S33|6666666.429081.peg.4831	S32|6666666.429082.peg.3145	S31|6666666.429087.peg.5170	S30|6666666.429100.peg.2535	S58|6666666.429213.peg.4095	S57|6666666.429212.peg.5340	S57|6666666.429212.peg.6126
Group73:	S71|6666666.429228.peg.6788	S70|6666666.429226.peg.1319	S62|6666666.429217.peg.2707	S72|6666666.429229.peg.3803	S86|6666666.429244.peg.591	S73|6666666.429230.peg.1266	S79|6666666.429237.peg.1612	S12|6666666.429035.peg.5659	S27|6666666.429078.peg.792	S81|6666666.429239.peg.1363	S26|6666666.429077.peg.842	S53|6666666.429207.peg.3684	S05|6666666.429008.peg.2303	S05|6666666.429008.peg.8225	S04|6666666.429004.peg.2708	S24|6666666.429076.peg.873	S02|6666666.428998.peg.3949	S87|6666666.429245.peg.4718	S29|6666666.429080.peg.1099	S23|6666666.429074.peg.5484	S32|6666666.429082.peg.3349	S31|6666666.429087.peg.5025	S82|6666666.429240.peg.878	S78|6666666.429236.peg.2733
Group74:	S12|6666666.429035.peg.869	S47|6666666.429200.peg.3382	S29|6666666.429080.peg.1103	S58|6666666.429213.peg.6191
Group75:	S17|6666666.429068.peg.268	S28|6666666.429083.peg.4561	S15|6666666.429062.peg.8096	S49|6666666.429203.peg.5090	S14|6666666.429056.peg.4531	S79|6666666.429237.peg.3446	S13|6666666.429055.peg.1726	S48|6666666.429201.peg.1074	S37|6666666.429095.peg.6720	S12|6666666.429035.peg.822	S74|6666666.429231.peg.2274	S10|6666666.429019.peg.673	S56|6666666.429211.peg.1377	S07|6666666.429012.peg.108	S76|6666666.429234.peg.2560	S06|6666666.429011.peg.5096	S47|6666666.429200.peg.1660	S36|6666666.429085.peg.2888	S25|6666666.429079.peg.3716	S05|6666666.429008.peg.707	S59|6666666.429214.peg.3817	S03|6666666.429001.peg.4551	S35|6666666.429084.peg.1605	S34|6666666.429092.peg.3845	S02|6666666.428998.peg.937	S64|6666666.429219.peg.2031	S46|6666666.429199.peg.422	S60|6666666.429215.peg.4407	S33|6666666.429081.peg.4331	S32|6666666.429082.peg.1936	S31|6666666.429087.peg.2253	S30|6666666.429100.peg.2300	S38|6666666.429089.peg.324	S58|6666666.429213.peg.1699	S57|6666666.429212.peg.1293	S20|6666666.429071.peg.1932
Group76:	S73|6666666.429230.peg.3241	S22|6666666.429073.peg.1457	S34|6666666.429092.peg.6192	S29|6666666.429080.peg.1106	S38|6666666.429089.peg.5903
Group77:	S71|6666666.429228.peg.3344	S70|6666666.429226.peg.3744	S62|6666666.429217.peg.4407	S72|6666666.429229.peg.812	S40|6666666.429097.peg.2372	S19|6666666.429070.peg.5680	S18|6666666.429069.peg.1168	S17|6666666.429068.peg.5792	S16|6666666.429067.peg.7709	S28|6666666.429083.peg.6011	S42|6666666.429094.peg.5601	S15|6666666.429062.peg.511	S39|6666666.429091.peg.2394	S49|6666666.429203.peg.4891	S14|6666666.429056.peg.4103	S55|6666666.429210.peg.2149	S54|6666666.429208.peg.2407	S79|6666666.429237.peg.26	S79|6666666.429237.peg.5973	S13|6666666.429055.peg.6684	S48|6666666.429201.peg.1999	S37|6666666.429095.peg.409	S12|6666666.429035.peg.1184	S74|6666666.429231.peg.2486	S11|6666666.429022.peg.1420	S11|6666666.429022.peg.220	S10|6666666.429019.peg.863	S56|6666666.429211.peg.5356	S09|6666666.429018.peg.5070	S08|6666666.429013.peg.2095	S27|6666666.429078.peg.4495	S07|6666666.429012.peg.6981	S76|6666666.429234.peg.2781	S76|6666666.429234.peg.3015	S81|6666666.429239.peg.30	S26|6666666.429077.peg.4452	S06|6666666.429011.peg.5331	S47|6666666.429200.peg.1831	S41|6666666.429093.peg.3499	S36|6666666.429085.peg.3106	S53|6666666.429207.peg.836	S25|6666666.429079.peg.7498	S52|6666666.429206.peg.1090	S05|6666666.429008.peg.9185	S59|6666666.429214.peg.6657	S04|6666666.429004.peg.3396	S03|6666666.429001.peg.6262	S35|6666666.429084.peg.1774	S21|6666666.429072.peg.3943
Group78:	OUT|452652.14.peg.5649	S63|6666666.429218.peg.6005	S45|6666666.428748.peg.3470	S70|6666666.429226.peg.4634	S62|6666666.429217.peg.5087	S72|6666666.429229.peg.5681	S40|6666666.429097.peg.90	S19|6666666.429070.peg.5679	S18|6666666.429069.peg.1167	S17|6666666.429068.peg.5793	S16|6666666.429067.peg.7708	S28|6666666.429083.peg.6010	S42|6666666.429094.peg.5600	S15|6666666.429062.peg.510	S69|6666666.429225.peg.2909	S65|6666666.429220.peg.5772	S39|6666666.429091.peg.2395	S49|6666666.429203.peg.4890	S73|6666666.429230.peg.3242	S14|6666666.429056.peg.4104	S44|6666666.428653.peg.1717	S55|6666666.429210.peg.2151	S54|6666666.429208.peg.2410	S66|6666666.429221.peg.1021	S61|6666666.429216.peg.3857	S68|6666666.429224.peg.1619	S79|6666666.429237.peg.5972	S67|6666666.429222.peg.1450	S13|6666666.429055.peg.6685	S48|6666666.429201.peg.2000	S37|6666666.429095.peg.410	S12|6666666.429035.peg.1183	S74|6666666.429231.peg.2488	S22|6666666.429073.peg.1458	S11|6666666.429022.peg.1419	S10|6666666.429019.peg.864	S56|6666666.429211.peg.5355	S09|6666666.429018.peg.5069	S08|6666666.429013.peg.2096	S27|6666666.429078.peg.4492	S77|6666666.429235.peg.2576	S07|6666666.429012.peg.6982	S76|6666666.429234.peg.2782	S81|6666666.429239.peg.26	S26|6666666.429077.peg.4449	S06|6666666.429011.peg.5332	S41|6666666.429093.peg.3498	S36|6666666.429085.peg.3107	S43|6666666.429096.peg.5511
Group79:	OUT|452652.14.peg.3080	S63|6666666.429218.peg.3242	S45|6666666.428748.peg.4782	S71|6666666.429228.peg.3001	S70|6666666.429226.peg.193	S62|6666666.429217.peg.2905	S72|6666666.429229.peg.3868	S40|6666666.429097.peg.3299	S86|6666666.429244.peg.1815	S18|6666666.429069.peg.1074	S17|6666666.429068.peg.612	S16|6666666.429067.peg.983	S28|6666666.429083.peg.3958	S42|6666666.429094.peg.2818	S15|6666666.429062.peg.5249	S69|6666666.429225.peg.1197	S65|6666666.429220.peg.4201	S39|6666666.429091.peg.2688	S39|6666666.429091.peg.4417	S49|6666666.429203.peg.2509	S14|6666666.429056.peg.4043	S44|6666666.428653.peg.4106	S55|6666666.429210.peg.4363	S54|6666666.429208.peg.4626	S66|6666666.429221.peg.3876	S61|6666666.429216.peg.4631	S68|6666666.429224.peg.5395	S79|6666666.429237.peg.7674	S85|6666666.429243.peg.43	S67|6666666.429222.peg.4151	S13|6666666.429055.peg.4574	S48|6666666.429201.peg.6468	S37|6666666.429095.peg.6498	S12|6666666.429035.peg.4845	S74|6666666.429231.peg.4555	S22|6666666.429073.peg.561	S11|6666666.429022.peg.1735	S10|6666666.429019.peg.1666	S56|6666666.429211.peg.4937	S27|6666666.429078.peg.3126	S77|6666666.429235.peg.4718	S76|6666666.429234.peg.5573	S81|6666666.429239.peg.1731	S26|6666666.429077.peg.4219	S06|6666666.429011.peg.3153	S47|6666666.429200.peg.4009	S41|6666666.429093.peg.1352	S36|6666666.429085.peg.1468	S43|6666666.429096.peg.2532
Group80:	S63|6666666.429218.peg.3241	S45|6666666.428748.peg.4783	S71|6666666.429228.peg.3002	S70|6666666.429226.peg.192	S62|6666666.429217.peg.2904	S72|6666666.429229.peg.3867	S40|6666666.429097.peg.3300	S19|6666666.429070.peg.4532	S18|6666666.429069.peg.1073	S17|6666666.429068.peg.611	S16|6666666.429067.peg.982	S28|6666666.429083.peg.3957	S42|6666666.429094.peg.2819	S15|6666666.429062.peg.5250	S69|6666666.429225.peg.1198	S65|6666666.429220.peg.4202	S39|6666666.429091.peg.4418	S49|6666666.429203.peg.2508	S73|6666666.429230.peg.2235	S14|6666666.429056.peg.4044	S44|6666666.428653.peg.4105	S55|6666666.429210.peg.4364	S54|6666666.429208.peg.4627	S66|6666666.429221.peg.3877	S61|6666666.429216.peg.4630	S68|6666666.429224.peg.5394	S79|6666666.429237.peg.7673	S67|6666666.429222.peg.4150	S48|6666666.429201.peg.6467	S37|6666666.429095.peg.6499	S12|6666666.429035.peg.4844	S74|6666666.429231.peg.4556	S22|6666666.429073.peg.560	S11|6666666.429022.peg.1736	S10|6666666.429019.peg.1665	S56|6666666.429211.peg.4938	S09|6666666.429018.peg.2605	S08|6666666.429013.peg.4664	S27|6666666.429078.peg.3125	S77|6666666.429235.peg.4719	S07|6666666.429012.peg.1759	S76|6666666.429234.peg.5574	S81|6666666.429239.peg.1730	S26|6666666.429077.peg.4220	S47|6666666.429200.peg.4010	S41|6666666.429093.peg.1351	S36|6666666.429085.peg.1469	S43|6666666.429096.peg.2533	S53|6666666.429207.peg.597
Group81:	OUT|452652.14.peg.3077	S63|6666666.429218.peg.3240	S45|6666666.428748.peg.4784	S71|6666666.429228.peg.3003	S70|6666666.429226.peg.1027	S62|6666666.429217.peg.2903	S72|6666666.429229.peg.2488	S40|6666666.429097.peg.5949	S19|6666666.429070.peg.4531	S86|6666666.429244.peg.1816	S18|6666666.429069.peg.1072	S17|6666666.429068.peg.610	S16|6666666.429067.peg.981	S28|6666666.429083.peg.3956	S42|6666666.429094.peg.2820	S15|6666666.429062.peg.5251	S69|6666666.429225.peg.1199	S65|6666666.429220.peg.4203	S39|6666666.429091.peg.4419	S49|6666666.429203.peg.2507	S73|6666666.429230.peg.2236	S14|6666666.429056.peg.4045	S44|6666666.428653.peg.4104	S55|6666666.429210.peg.4365	S54|6666666.429208.peg.4628	S66|6666666.429221.peg.3878	S61|6666666.429216.peg.4629	S68|6666666.429224.peg.5393	S79|6666666.429237.peg.7672	S85|6666666.429243.peg.42	S67|6666666.429222.peg.4149	S13|6666666.429055.peg.4572	S48|6666666.429201.peg.6466	S37|6666666.429095.peg.6500	S12|6666666.429035.peg.4843	S74|6666666.429231.peg.4557	S22|6666666.429073.peg.559	S11|6666666.429022.peg.1737	S10|6666666.429019.peg.1664	S56|6666666.429211.peg.4939	S09|6666666.429018.peg.2604	S08|6666666.429013.peg.4665	S27|6666666.429078.peg.3124	S77|6666666.429235.peg.4720	S07|6666666.429012.peg.1758	S76|6666666.429234.peg.5575	S81|6666666.429239.peg.1729	S26|6666666.429077.peg.4221	S06|6666666.429011.peg.3151
Group82:	S63|6666666.429218.peg.3239	S45|6666666.428748.peg.4785	S18|6666666.429069.peg.1071	S17|6666666.429068.peg.609	S16|6666666.429067.peg.980	S28|6666666.429083.peg.3954	S42|6666666.429094.peg.2821	S69|6666666.429225.peg.1200	S65|6666666.429220.peg.4204	S49|6666666.429203.peg.2506	S14|6666666.429056.peg.4046	S55|6666666.429210.peg.4366	S54|6666666.429208.peg.4629	S66|6666666.429221.peg.3879	S61|6666666.429216.peg.4628	S68|6666666.429224.peg.5392	S79|6666666.429237.peg.7671	S67|6666666.429222.peg.4148	S13|6666666.429055.peg.4571	S48|6666666.429201.peg.6465	S37|6666666.429095.peg.6501	S74|6666666.429231.peg.4558	S22|6666666.429073.peg.558	S11|6666666.429022.peg.1738	S10|6666666.429019.peg.1663	S56|6666666.429211.peg.4940	S76|6666666.429234.peg.5576	S06|6666666.429011.peg.3150	S41|6666666.429093.peg.1349	S36|6666666.429085.peg.1471	S25|6666666.429079.peg.3182	S52|6666666.429206.peg.3129	S59|6666666.429214.peg.3603	S03|6666666.429001.peg.1365	S35|6666666.429084.peg.3857	S21|6666666.429072.peg.1916	S34|6666666.429092.peg.4960	S02|6666666.428998.peg.1608	S64|6666666.429219.peg.4783	S29|6666666.429080.peg.1112	S46|6666666.429199.peg.3420	S60|6666666.429215.peg.4206	S33|6666666.429081.peg.6938	S32|6666666.429082.peg.4291	S31|6666666.429087.peg.1750	S30|6666666.429100.peg.957	S38|6666666.429089.peg.522	S58|6666666.429213.peg.1870	S57|6666666.429212.peg.4580
Group83:	OUT|452652.14.peg.6716	S63|6666666.429218.peg.2880	S45|6666666.428748.peg.5132	S71|6666666.429228.peg.2629	S70|6666666.429226.peg.6757	S62|6666666.429217.peg.5552	S72|6666666.429229.peg.5720	S40|6666666.429097.peg.4386	S19|6666666.429070.peg.2412	S18|6666666.429069.peg.3657	S17|6666666.429068.peg.2225	S16|6666666.429067.peg.10229	S28|6666666.429083.peg.620	S42|6666666.429094.peg.3680	S15|6666666.429062.peg.2398	S69|6666666.429225.peg.276	S65|6666666.429220.peg.1582	S39|6666666.429091.peg.6035	S49|6666666.429203.peg.870	S73|6666666.429230.peg.4635	S14|6666666.429056.peg.862	S44|6666666.428653.peg.2776	S55|6666666.429210.peg.6062	S54|6666666.429208.peg.6327	S66|6666666.429221.peg.4427	S61|6666666.429216.peg.958	S68|6666666.429224.peg.228	S79|6666666.429237.peg.7837	S67|6666666.429222.peg.875	S13|6666666.429055.peg.5161	S48|6666666.429201.peg.5048	S37|6666666.429095.peg.4094	S12|6666666.429035.peg.2146	S74|6666666.429231.peg.6388	S22|6666666.429073.peg.2556	S11|6666666.429022.peg.7057	S10|6666666.429019.peg.3575	S56|6666666.429211.peg.4519	S27|6666666.429078.peg.1648	S77|6666666.429235.peg.4126	S76|6666666.429234.peg.4593	S81|6666666.429239.peg.2	S26|6666666.429077.peg.4864	S06|6666666.429011.peg.469	S47|6666666.429200.peg.1058	S41|6666666.429093.peg.499	S36|6666666.429085.peg.145	S43|6666666.429096.peg.743	S53|6666666.429207.peg.5331
Group84:	S17|6666666.429068.peg.3689	S42|6666666.429094.peg.1703	S65|6666666.429220.peg.2435	S39|6666666.429091.peg.4264	S49|6666666.429203.peg.2647	S14|6666666.429056.peg.3903	S55|6666666.429210.peg.4223	S54|6666666.429208.peg.4486	S79|6666666.429237.peg.3931	S13|6666666.429055.peg.4298	S48|6666666.429201.peg.1541	S37|6666666.429095.peg.2490	S74|6666666.429231.peg.4400	S22|6666666.429073.peg.697	S11|6666666.429022.peg.2357	S10|6666666.429019.peg.1805	S56|6666666.429211.peg.27	S08|6666666.429013.peg.6822	S76|6666666.429234.peg.5426	S06|6666666.429011.peg.3298	S47|6666666.429200.peg.3865	S41|6666666.429093.peg.3660	S36|6666666.429085.peg.1327	S25|6666666.429079.peg.3039	S52|6666666.429206.peg.2988	S05|6666666.429008.peg.165	S03|6666666.429001.peg.1206	S50|6666666.429204.peg.540	S35|6666666.429084.peg.3715	S21|6666666.429072.peg.1785	S02|6666666.428998.peg.2288	S64|6666666.429219.peg.4632	S29|6666666.429080.peg.1117	S46|6666666.429199.peg.4194	S60|6666666.429215.peg.442	S33|6666666.429081.peg.1257	S23|6666666.429074.peg.867	S32|6666666.429082.peg.4144	S31|6666666.429087.peg.3599	S30|6666666.429100.peg.1089	S38|6666666.429089.peg.6560	S20|6666666.429071.peg.4627
Group85:	S72|6666666.429229.peg.5743	S28|6666666.429083.peg.5084	S39|6666666.429091.peg.4265	S14|6666666.429056.peg.3904	S13|6666666.429055.peg.4299	S12|6666666.429035.peg.6689	S11|6666666.429022.peg.2356	S10|6666666.429019.peg.1804	S06|6666666.429011.peg.3297	S53|6666666.429207.peg.4704	S25|6666666.429079.peg.5472	S05|6666666.429008.peg.1586	S04|6666666.429004.peg.1798	S03|6666666.429001.peg.1207	S21|6666666.429072.peg.3437	S29|6666666.429080.peg.1118	S51|6666666.429205.peg.5168	S01|6666666.428970.peg.2574
Group86:	S19|6666666.429070.peg.277	S02|6666666.428998.peg.2278	S87|6666666.429245.peg.4058
Group87:	OUT|452652.14.peg.4877	S63|6666666.429218.peg.5612	S45|6666666.428748.peg.3130	S71|6666666.429228.peg.2772	S70|6666666.429226.peg.190	S62|6666666.429217.peg.3744	S72|6666666.429229.peg.5093	S40|6666666.429097.peg.1812	S19|6666666.429070.peg.4495	S86|6666666.429244.peg.5650	S18|6666666.429069.peg.6374	S17|6666666.429068.peg.867	S16|6666666.429067.peg.4399	S28|6666666.429083.peg.6790	S42|6666666.429094.peg.6702	S15|6666666.429062.peg.7677	S69|6666666.429225.peg.2487	S65|6666666.429220.peg.1640	S39|6666666.429091.peg.2834	S49|6666666.429203.peg.4478	S73|6666666.429230.peg.752	S14|6666666.429056.peg.1595	S44|6666666.428653.peg.5552	S55|6666666.429210.peg.4181	S54|6666666.429208.peg.4444	S66|6666666.429221.peg.5890	S61|6666666.429216.peg.4944	S68|6666666.429224.peg.1197	S79|6666666.429237.peg.5359	S85|6666666.429243.peg.4042	S67|6666666.429222.peg.3291	S13|6666666.429055.peg.3964	S48|6666666.429201.peg.2879	S37|6666666.429095.peg.6932	S12|6666666.429035.peg.7392	S74|6666666.429231.peg.2894	S22|6666666.429073.peg.5393	S11|6666666.429022.peg.6204	S10|6666666.429019.peg.4073	S56|6666666.429211.peg.3152	S09|6666666.429018.peg.4730	S08|6666666.429013.peg.2434	S27|6666666.429078.peg.659	S77|6666666.429235.peg.3085	S07|6666666.429012.peg.2272	S76|6666666.429234.peg.3317	S81|6666666.429239.peg.5849	S26|6666666.429077.peg.2232	S06|6666666.429011.peg.5738
Group88:	OUT|452652.14.peg.4636	S63|6666666.429218.peg.5200	S45|6666666.428748.peg.1887	S71|6666666.429228.peg.1524	S70|6666666.429226.peg.5475	S62|6666666.429217.peg.1231	S62|6666666.429217.peg.1234	S72|6666666.429229.peg.2378	S40|6666666.429097.peg.699	S19|6666666.429070.peg.2388	S86|6666666.429244.peg.2797	S18|6666666.429069.peg.6579	S17|6666666.429068.peg.2573	S16|6666666.429067.peg.3971	S28|6666666.429083.peg.6563	S42|6666666.429094.peg.5930	S15|6666666.429062.peg.87	S69|6666666.429225.peg.2307	S65|6666666.429220.peg.3458	S39|6666666.429091.peg.3041	S14|6666666.429056.peg.1370	S44|6666666.428653.peg.615	S55|6666666.429210.peg.3932	S54|6666666.429208.peg.4194	S66|6666666.429221.peg.5386	S61|6666666.429216.peg.5378	S68|6666666.429224.peg.1017	S79|6666666.429237.peg.1469	S85|6666666.429243.peg.224	S67|6666666.429222.peg.6060	S13|6666666.429055.peg.297	S48|6666666.429201.peg.3932	S37|6666666.429095.peg.2689	S12|6666666.429035.peg.7798	S74|6666666.429231.peg.3074	S22|6666666.429073.peg.946	S11|6666666.429022.peg.4398	S10|6666666.429019.peg.4253	S56|6666666.429211.peg.291	S09|6666666.429018.peg.4460	S08|6666666.429013.peg.2714	S27|6666666.429078.peg.5535	S77|6666666.429235.peg.3321	S07|6666666.429012.peg.2596	S76|6666666.429234.peg.5104	S81|6666666.429239.peg.5890	S26|6666666.429077.peg.2474	S06|6666666.429011.peg.5940	S47|6666666.429200.peg.2794
Group89:	S71|6666666.429228.peg.1525	S70|6666666.429226.peg.5476	S62|6666666.429217.peg.1232	S62|6666666.429217.peg.1233	S72|6666666.429229.peg.2379	S40|6666666.429097.peg.700	S18|6666666.429069.peg.6581	S17|6666666.429068.peg.2578	S16|6666666.429067.peg.3966	S28|6666666.429083.peg.6558	S42|6666666.429094.peg.5915	S15|6666666.429062.peg.83	S39|6666666.429091.peg.3045	S49|6666666.429203.peg.4116	S14|6666666.429056.peg.1368	S79|6666666.429237.peg.1468	S13|6666666.429055.peg.296	S48|6666666.429201.peg.3937	S37|6666666.429095.peg.2694	S12|6666666.429035.peg.7803	S74|6666666.429231.peg.3075	S22|6666666.429073.peg.948	S11|6666666.429022.peg.4397	S10|6666666.429019.peg.4254	S56|6666666.429211.peg.296	S27|6666666.429078.peg.5534	S76|6666666.429234.peg.5099	S81|6666666.429239.peg.5891	S26|6666666.429077.peg.2475	S06|6666666.429011.peg.5941	S47|6666666.429200.peg.2804	S41|6666666.429093.peg.3103	S36|6666666.429085.peg.1031	S53|6666666.429207.peg.3212	S25|6666666.429079.peg.4152	S05|6666666.429008.peg.3033	S59|6666666.429214.peg.2827	S03|6666666.429001.peg.2984	S35|6666666.429084.peg.3471	S21|6666666.429072.peg.4512	S34|6666666.429092.peg.6572	S24|6666666.429076.peg.2501	S02|6666666.428998.peg.3223	S64|6666666.429219.peg.4380	S29|6666666.429080.peg.1122	S46|6666666.429199.peg.202	S60|6666666.429215.peg.7570	S33|6666666.429081.peg.1371	S23|6666666.429074.peg.3798
Group90:	S63|6666666.429218.peg.5199	S45|6666666.428748.peg.1888	S70|6666666.429226.peg.3922	S62|6666666.429217.peg.1285	S72|6666666.429229.peg.5000	S40|6666666.429097.peg.1879	S19|6666666.429070.peg.271	S86|6666666.429244.peg.2798	S18|6666666.429069.peg.6582	S17|6666666.429068.peg.2579	S16|6666666.429067.peg.3965	S28|6666666.429083.peg.6556	S42|6666666.429094.peg.5916	S15|6666666.429062.peg.82	S69|6666666.429225.peg.2305	S65|6666666.429220.peg.3460	S39|6666666.429091.peg.3046	S49|6666666.429203.peg.4115	S73|6666666.429230.peg.947	S14|6666666.429056.peg.1367	S44|6666666.428653.peg.620	S55|6666666.429210.peg.3926	S54|6666666.429208.peg.4188	S66|6666666.429221.peg.5391	S61|6666666.429216.peg.5373	S68|6666666.429224.peg.1015	S79|6666666.429237.peg.1467	S85|6666666.429243.peg.225	S67|6666666.429222.peg.6059	S13|6666666.429055.peg.295	S48|6666666.429201.peg.3938	S37|6666666.429095.peg.2695	S12|6666666.429035.peg.7804	S74|6666666.429231.peg.3076	S22|6666666.429073.peg.949	S11|6666666.429022.peg.4396	S10|6666666.429019.peg.4255	S56|6666666.429211.peg.297	S09|6666666.429018.peg.4457	S08|6666666.429013.peg.2717	S27|6666666.429078.peg.5533	S77|6666666.429235.peg.3326	S07|6666666.429012.peg.2599	S76|6666666.429234.peg.5098	S81|6666666.429239.peg.5892	S26|6666666.429077.peg.2476	S06|6666666.429011.peg.5943	S47|6666666.429200.peg.2803	S41|6666666.429093.peg.3104
Group91:	S63|6666666.429218.peg.5198	S45|6666666.428748.peg.1889	S71|6666666.429228.peg.344	S70|6666666.429226.peg.3923	S62|6666666.429217.peg.1286	S72|6666666.429229.peg.4999	S40|6666666.429097.peg.1881	S19|6666666.429070.peg.270	S86|6666666.429244.peg.2799	S18|6666666.429069.peg.6583	S17|6666666.429068.peg.2580	S16|6666666.429067.peg.3964	S42|6666666.429094.peg.5917	S69|6666666.429225.peg.2304	S65|6666666.429220.peg.3461	S39|6666666.429091.peg.3047	S49|6666666.429203.peg.4114	S73|6666666.429230.peg.946	S14|6666666.429056.peg.1366	S44|6666666.428653.peg.621	S55|6666666.429210.peg.3925	S54|6666666.429208.peg.4187	S66|6666666.429221.peg.5392	S61|6666666.429216.peg.5372	S68|6666666.429224.peg.1014	S79|6666666.429237.peg.1466	S85|6666666.429243.peg.226	S67|6666666.429222.peg.6058	S13|6666666.429055.peg.294	S48|6666666.429201.peg.3939	S37|6666666.429095.peg.2696	S12|6666666.429035.peg.7805	S22|6666666.429073.peg.950	S11|6666666.429022.peg.4395	S10|6666666.429019.peg.4256	S56|6666666.429211.peg.298	S09|6666666.429018.peg.4456	S08|6666666.429013.peg.2718	S27|6666666.429078.peg.5532	S77|6666666.429235.peg.3327	S07|6666666.429012.peg.2600	S76|6666666.429234.peg.5097	S81|6666666.429239.peg.5894	S26|6666666.429077.peg.2477	S06|6666666.429011.peg.5944	S36|6666666.429085.peg.1023	S43|6666666.429096.peg.3152	S53|6666666.429207.peg.3209	S75|6666666.429233.peg.4525
Group92:	S28|6666666.429083.peg.6554	S15|6666666.429062.peg.80	S74|6666666.429231.peg.3077	S41|6666666.429093.peg.3105	S02|6666666.428998.peg.3221
Group93:	S63|6666666.429218.peg.1290	S45|6666666.428748.peg.1392	S71|6666666.429228.peg.3300	S70|6666666.429226.peg.3211	S62|6666666.429217.peg.4001	S72|6666666.429229.peg.4739	S40|6666666.429097.peg.2046	S19|6666666.429070.peg.1067	S18|6666666.429069.peg.6971	S17|6666666.429068.peg.5709	S16|6666666.429067.peg.9025	S28|6666666.429083.peg.275	S42|6666666.429094.peg.3984	S42|6666666.429094.peg.6416	S15|6666666.429062.peg.1533	S69|6666666.429225.peg.4677	S65|6666666.429220.peg.6599	S39|6666666.429091.peg.784	S49|6666666.429203.peg.6531	S73|6666666.429230.peg.4238	S14|6666666.429056.peg.291	S44|6666666.428653.peg.3029	S55|6666666.429210.peg.6256	S54|6666666.429208.peg.6524	S66|6666666.429221.peg.6190	S61|6666666.429216.peg.3474	S68|6666666.429224.peg.3519	S79|6666666.429237.peg.7616	S67|6666666.429222.peg.5518	S13|6666666.429055.peg.519	S48|6666666.429201.peg.6590	S37|6666666.429095.peg.7138	S12|6666666.429035.peg.2271	S22|6666666.429073.peg.4628	S11|6666666.429022.peg.4683	S10|6666666.429019.peg.6082	S56|6666666.429211.peg.1945	S09|6666666.429018.peg.6609	S08|6666666.429013.peg.459	S27|6666666.429078.peg.1562	S77|6666666.429235.peg.6819	S07|6666666.429012.peg.149	S76|6666666.429234.peg.845	S81|6666666.429239.peg.3247	S26|6666666.429077.peg.376	S06|6666666.429011.peg.3753	S36|6666666.429085.peg.5737	S43|6666666.429096.peg.1711	S53|6666666.429207.peg.2029
Group94:	OUT|452652.14.peg.1774	S63|6666666.429218.peg.1289	S45|6666666.428748.peg.1393	S71|6666666.429228.peg.3299	S70|6666666.429226.peg.3210	S62|6666666.429217.peg.4002	S72|6666666.429229.peg.4738	S40|6666666.429097.peg.2047	S19|6666666.429070.peg.1066	S86|6666666.429244.peg.1995	S18|6666666.429069.peg.6972	S17|6666666.429068.peg.5708	S16|6666666.429067.peg.9026	S28|6666666.429083.peg.274	S42|6666666.429094.peg.6415	S15|6666666.429062.peg.1532	S69|6666666.429225.peg.4676	S65|6666666.429220.peg.2459	S39|6666666.429091.peg.783	S49|6666666.429203.peg.6532	S73|6666666.429230.peg.4235	S14|6666666.429056.peg.292	S44|6666666.428653.peg.3028	S55|6666666.429210.peg.6257	S54|6666666.429208.peg.6525	S66|6666666.429221.peg.6189	S61|6666666.429216.peg.3473	S68|6666666.429224.peg.3518	S79|6666666.429237.peg.7615	S85|6666666.429243.peg.3102	S67|6666666.429222.peg.5517	S13|6666666.429055.peg.518	S48|6666666.429201.peg.6589	S37|6666666.429095.peg.7139	S12|6666666.429035.peg.2272	S74|6666666.429231.peg.42	S22|6666666.429073.peg.4629	S11|6666666.429022.peg.4684	S10|6666666.429019.peg.6081	S56|6666666.429211.peg.1944	S09|6666666.429018.peg.6610	S08|6666666.429013.peg.458	S27|6666666.429078.peg.1563	S77|6666666.429235.peg.6820	S07|6666666.429012.peg.148	S76|6666666.429234.peg.844	S81|6666666.429239.peg.3246	S26|6666666.429077.peg.375	S06|6666666.429011.peg.3752
Group95:	S71|6666666.429228.peg.2771	S70|6666666.429226.peg.191	S62|6666666.429217.peg.3743	S72|6666666.429229.peg.5094	S40|6666666.429097.peg.1811	S19|6666666.429070.peg.4496	S86|6666666.429244.peg.5651	S18|6666666.429069.peg.6373	S17|6666666.429068.peg.866	S16|6666666.429067.peg.4398	S28|6666666.429083.peg.6791	S42|6666666.429094.peg.6701	S15|6666666.429062.peg.7676	S69|6666666.429225.peg.2486	S65|6666666.429220.peg.1638	S39|6666666.429091.peg.2835	S49|6666666.429203.peg.4477	S73|6666666.429230.peg.751	S14|6666666.429056.peg.1594	S55|6666666.429210.peg.4180	S54|6666666.429208.peg.4443	S66|6666666.429221.peg.5889	S61|6666666.429216.peg.4945	S68|6666666.429224.peg.1196	S79|6666666.429237.peg.5358	S85|6666666.429243.peg.4041	S67|6666666.429222.peg.3292	S13|6666666.429055.peg.3963	S48|6666666.429201.peg.2880	S37|6666666.429095.peg.6933	S12|6666666.429035.peg.7391	S74|6666666.429231.peg.2895	S22|6666666.429073.peg.5394	S11|6666666.429022.peg.6203	S10|6666666.429019.peg.4074	S56|6666666.429211.peg.3153	S09|6666666.429018.peg.4731	S08|6666666.429013.peg.2433	S27|6666666.429078.peg.3505	S27|6666666.429078.peg.660	S07|6666666.429012.peg.2271	S76|6666666.429234.peg.3318	S81|6666666.429239.peg.5848	S26|6666666.429077.peg.2233	S26|6666666.429077.peg.329	S06|6666666.429011.peg.5739	S47|6666666.429200.peg.2487	S41|6666666.429093.peg.2912	S36|6666666.429085.peg.4972
Group96:	S63|6666666.429218.peg.3284	S45|6666666.428748.peg.4741	S71|6666666.429228.peg.2468	S70|6666666.429226.peg.5494	S62|6666666.429217.peg.1487	S72|6666666.429229.peg.1378	S40|6666666.429097.peg.5402	S19|6666666.429070.peg.386	S86|6666666.429244.peg.1737	S18|6666666.429069.peg.1185	S17|6666666.429068.peg.4666	S16|6666666.429067.peg.1067	S28|6666666.429083.peg.5217	S42|6666666.429094.peg.2774	S15|6666666.429062.peg.6276	S69|6666666.429225.peg.1152	S65|6666666.429220.peg.6670	S39|6666666.429091.peg.4378	S49|6666666.429203.peg.2547	S73|6666666.429230.peg.2191	S14|6666666.429056.peg.4006	S44|6666666.428653.peg.4162	S55|6666666.429210.peg.4317	S54|6666666.429208.peg.4579	S66|6666666.429221.peg.3824	S61|6666666.429216.peg.4681	S68|6666666.429224.peg.5439	S79|6666666.429237.peg.3655	S85|6666666.429243.peg.91	S67|6666666.429222.peg.4195	S13|6666666.429055.peg.4628	S48|6666666.429201.peg.6510	S37|6666666.429095.peg.5525	S12|6666666.429035.peg.2419	S74|6666666.429231.peg.4517	S22|6666666.429073.peg.604	S11|6666666.429022.peg.1692	S10|6666666.429019.peg.1706	S56|6666666.429211.peg.4893	S09|6666666.429018.peg.2660	S08|6666666.429013.peg.4604	S27|6666666.429078.peg.3175	S77|6666666.429235.peg.4667	S07|6666666.429012.peg.1818	S76|6666666.429234.peg.5529	S81|6666666.429239.peg.469	S26|6666666.429077.peg.4168	S06|6666666.429011.peg.3199	S47|6666666.429200.peg.3965
Group97:	S63|6666666.429218.peg.3285	S45|6666666.428748.peg.4740	S71|6666666.429228.peg.2467	S70|6666666.429226.peg.5495	S62|6666666.429217.peg.1486	S72|6666666.429229.peg.1379	S40|6666666.429097.peg.5401	S19|6666666.429070.peg.385	S18|6666666.429069.peg.1183	S17|6666666.429068.peg.4665	S16|6666666.429067.peg.1068	S28|6666666.429083.peg.5216	S42|6666666.429094.peg.2773	S15|6666666.429062.peg.6277	S69|6666666.429225.peg.1151	S65|6666666.429220.peg.6671	S39|6666666.429091.peg.4377	S49|6666666.429203.peg.2548	S73|6666666.429230.peg.2190	S14|6666666.429056.peg.4005	S44|6666666.428653.peg.4163	S55|6666666.429210.peg.4316	S54|6666666.429208.peg.4578	S66|6666666.429221.peg.3823	S61|6666666.429216.peg.4682	S68|6666666.429224.peg.5440	S79|6666666.429237.peg.3654	S67|6666666.429222.peg.4196	S13|6666666.429055.peg.4629	S48|6666666.429201.peg.6511	S37|6666666.429095.peg.5524	S12|6666666.429035.peg.2418	S74|6666666.429231.peg.4516	S22|6666666.429073.peg.606	S11|6666666.429022.peg.1691	S10|6666666.429019.peg.1707	S56|6666666.429211.peg.4892	S09|6666666.429018.peg.2661	S08|6666666.429013.peg.4603	S27|6666666.429078.peg.3176	S77|6666666.429235.peg.4666	S76|6666666.429234.peg.5528	S81|6666666.429239.peg.468	S26|6666666.429077.peg.4167	S06|6666666.429011.peg.3200	S47|6666666.429200.peg.3964	S41|6666666.429093.peg.1392	S36|6666666.429085.peg.1418	S43|6666666.429096.peg.2479
Group98:	S63|6666666.429218.peg.3286	S45|6666666.428748.peg.4739	S71|6666666.429228.peg.1674	S70|6666666.429226.peg.4779	S62|6666666.429217.peg.6429	S72|6666666.429229.peg.6085	S40|6666666.429097.peg.1775	S19|6666666.429070.peg.384	S86|6666666.429244.peg.175	S18|6666666.429069.peg.1182	S17|6666666.429068.peg.4664	S16|6666666.429067.peg.1069	S28|6666666.429083.peg.5215	S42|6666666.429094.peg.2772	S15|6666666.429062.peg.6278	S15|6666666.429062.peg.6280	S69|6666666.429225.peg.1150	S69|6666666.429225.peg.4291	S65|6666666.429220.peg.6672	S39|6666666.429091.peg.4376	S49|6666666.429203.peg.2549	S73|6666666.429230.peg.2189	S14|6666666.429056.peg.4000	S14|6666666.429056.peg.4004	S44|6666666.428653.peg.4164	S44|6666666.428653.peg.78	S55|6666666.429210.peg.4315	S54|6666666.429208.peg.4577	S66|6666666.429221.peg.1681	S66|6666666.429221.peg.3822	S61|6666666.429216.peg.4683	S61|6666666.429216.peg.5726	S68|6666666.429224.peg.2995	S68|6666666.429224.peg.5441	S79|6666666.429237.peg.3653	S79|6666666.429237.peg.789	S67|6666666.429222.peg.2468	S67|6666666.429222.peg.4197	S13|6666666.429055.peg.4630	S48|6666666.429201.peg.2838	S48|6666666.429201.peg.6512	S37|6666666.429095.peg.5519	S37|6666666.429095.peg.5523	S12|6666666.429035.peg.2417	S12|6666666.429035.peg.4203	S74|6666666.429231.peg.4510	S22|6666666.429073.peg.607	S22|6666666.429073.peg.610	S11|6666666.429022.peg.1688
Group99:	OUT|452652.14.peg.6293	S63|6666666.429218.peg.1400	S45|6666666.428748.peg.1285	S71|6666666.429228.peg.5630	S70|6666666.429226.peg.2769	S62|6666666.429217.peg.711	S72|6666666.429229.peg.1984	S40|6666666.429097.peg.197	S86|6666666.429244.peg.4732	S18|6666666.429069.peg.134	S17|6666666.429068.peg.5716	S16|6666666.429067.peg.9017	S28|6666666.429083.peg.2224	S42|6666666.429094.peg.6422	S15|6666666.429062.peg.1536	S69|6666666.429225.peg.4560	S39|6666666.429091.peg.787	S49|6666666.429203.peg.503	S14|6666666.429056.peg.286	S44|6666666.428653.peg.81	S55|6666666.429210.peg.6252	S54|6666666.429208.peg.6520	S66|6666666.429221.peg.5688	S61|6666666.429216.peg.5927	S68|6666666.429224.peg.3402	S79|6666666.429237.peg.2826	S85|6666666.429243.peg.638	S67|6666666.429222.peg.5751	S13|6666666.429055.peg.525	S48|6666666.429201.peg.2477	S37|6666666.429095.peg.339	S12|6666666.429035.peg.2267	S74|6666666.429231.peg.37	S22|6666666.429073.peg.3806	S11|6666666.429022.peg.4677	S10|6666666.429019.peg.6087	S56|6666666.429211.peg.3835	S27|6666666.429078.peg.1944	S77|6666666.429235.peg.6986	S76|6666666.429234.peg.1475	S81|6666666.429239.peg.767	S26|6666666.429077.peg.5462	S06|6666666.429011.peg.3759	S47|6666666.429200.peg.6375	S41|6666666.429093.peg.1872	S36|6666666.429085.peg.5500	S43|6666666.429096.peg.2059	S53|6666666.429207.peg.4436	S75|6666666.429233.peg.3824
Group100:	OUT|452652.14.peg.4055	S45|6666666.428748.peg.3137	S71|6666666.429228.peg.4426	S70|6666666.429226.peg.3903	S62|6666666.429217.peg.3742	S72|6666666.429229.peg.5408	S40|6666666.429097.peg.1810	S19|6666666.429070.peg.4497	S86|6666666.429244.peg.5652	S18|6666666.429069.peg.6372	S17|6666666.429068.peg.865	S16|6666666.429067.peg.4397	S28|6666666.429083.peg.6792	S42|6666666.429094.peg.6700	S15|6666666.429062.peg.7675	S69|6666666.429225.peg.2485	S65|6666666.429220.peg.2387	S39|6666666.429091.peg.2836	S49|6666666.429203.peg.4476	S73|6666666.429230.peg.750	S14|6666666.429056.peg.1593	S44|6666666.428653.peg.5550	S55|6666666.429210.peg.4179	S54|6666666.429208.peg.4442	S66|6666666.429221.peg.5888	S61|6666666.429216.peg.4946	S68|6666666.429224.peg.1195	S79|6666666.429237.peg.5357	S85|6666666.429243.peg.4040	S67|6666666.429222.peg.3293	S13|6666666.429055.peg.3962	S48|6666666.429201.peg.2881	S37|6666666.429095.peg.6934	S12|6666666.429035.peg.7390	S74|6666666.429231.peg.2896	S22|6666666.429073.peg.5395	S11|6666666.429022.peg.6202	S10|6666666.429019.peg.4075	S56|6666666.429211.peg.3154	S09|6666666.429018.peg.4718	S08|6666666.429013.peg.2446	S27|6666666.429078.peg.661	S77|6666666.429235.peg.3087	S07|6666666.429012.peg.2284	S76|6666666.429234.peg.3319	S81|6666666.429239.peg.3687	S26|6666666.429077.peg.2234	S06|6666666.429011.peg.5740	S47|6666666.429200.peg.2488
Group101:	OUT|452652.14.peg.6292	S63|6666666.429218.peg.1401	S45|6666666.428748.peg.1284	S71|6666666.429228.peg.5632	S70|6666666.429226.peg.2771	S62|6666666.429217.peg.713	S72|6666666.429229.peg.1982	S40|6666666.429097.peg.199	S86|6666666.429244.peg.4731	S18|6666666.429069.peg.133	S17|6666666.429068.peg.5717	S16|6666666.429067.peg.9016	S28|6666666.429083.peg.2223	S42|6666666.429094.peg.6423	S15|6666666.429062.peg.1537	S69|6666666.429225.peg.4561	S39|6666666.429091.peg.788	S49|6666666.429203.peg.504	S14|6666666.429056.peg.285	S44|6666666.428653.peg.80	S55|6666666.429210.peg.6251	S54|6666666.429208.peg.6519	S66|6666666.429221.peg.5687	S61|6666666.429216.peg.5928	S68|6666666.429224.peg.3403	S79|6666666.429237.peg.2827	S85|6666666.429243.peg.637	S67|6666666.429222.peg.5752	S13|6666666.429055.peg.526	S48|6666666.429201.peg.2476	S37|6666666.429095.peg.340	S12|6666666.429035.peg.2266	S74|6666666.429231.peg.36	S22|6666666.429073.peg.3805	S11|6666666.429022.peg.4676	S10|6666666.429019.peg.6088	S56|6666666.429211.peg.3834	S27|6666666.429078.peg.1942	S77|6666666.429235.peg.6987	S76|6666666.429234.peg.1476	S81|6666666.429239.peg.2602	S26|6666666.429077.peg.5460	S06|6666666.429011.peg.3760	S47|6666666.429200.peg.6376	S41|6666666.429093.peg.1871	S36|6666666.429085.peg.5501	S43|6666666.429096.peg.2058	S75|6666666.429233.peg.3825	S25|6666666.429079.peg.1440
Group102:	S17|6666666.429068.peg.7629	S16|6666666.429067.peg.4683	S42|6666666.429094.peg.2064	S15|6666666.429062.peg.5147	S39|6666666.429091.peg.804	S55|6666666.429210.peg.6520	S54|6666666.429208.peg.6787	S79|6666666.429237.peg.2828	S12|6666666.429035.peg.5166	S74|6666666.429231.peg.35	S11|6666666.429022.peg.4675	S06|6666666.429011.peg.3761	S41|6666666.429093.peg.1870	S25|6666666.429079.peg.8180	S52|6666666.429206.peg.5521	S05|6666666.429008.peg.7195	S02|6666666.428998.peg.3925	S29|6666666.429080.peg.1141
Group103:	OUT|452652.14.peg.1117	S63|6666666.429218.peg.4598	S63|6666666.429218.peg.6170	S45|6666666.428748.peg.302	S45|6666666.428748.peg.3625	S71|6666666.429228.peg.1549	S70|6666666.429226.peg.4252	S62|6666666.429217.peg.3086	S72|6666666.429229.peg.3155	S40|6666666.429097.peg.4674	S19|6666666.429070.peg.5670	S86|6666666.429244.peg.5508	S18|6666666.429069.peg.2592	S17|6666666.429068.peg.7300	S16|6666666.429067.peg.1854	S28|6666666.429083.peg.86	S15|6666666.429062.peg.1664	S69|6666666.429225.peg.4252	S65|6666666.429220.peg.4465	S65|6666666.429220.peg.5663	S39|6666666.429091.peg.6531	S49|6666666.429203.peg.6638	S73|6666666.429230.peg.4905	S14|6666666.429056.peg.3349	S44|6666666.428653.peg.2101	S44|6666666.428653.peg.5665	S66|6666666.429221.peg.1641	S61|6666666.429216.peg.5685	S68|6666666.429224.peg.2956	S79|6666666.429237.peg.1121	S79|6666666.429237.peg.5908	S85|6666666.429243.peg.4312	S67|6666666.429222.peg.2428	S13|6666666.429055.peg.4874	S13|6666666.429055.peg.529	S48|6666666.429201.peg.5041	S37|6666666.429095.peg.4101	S12|6666666.429035.peg.7967	S74|6666666.429231.peg.32	S74|6666666.429231.peg.3825	S22|6666666.429073.peg.2815	S11|6666666.429022.peg.2728	S11|6666666.429022.peg.4669	S10|6666666.429019.peg.6625	S56|6666666.429211.peg.4528	S09|6666666.429018.peg.710	S08|6666666.429013.peg.6524	S27|6666666.429078.peg.3362	S77|6666666.429235.peg.1126
Group104:	OUT|452652.14.peg.1116	S63|6666666.429218.peg.4597	S45|6666666.428748.peg.303	S71|6666666.429228.peg.1550	S70|6666666.429226.peg.4251	S62|6666666.429217.peg.3085	S72|6666666.429229.peg.3154	S40|6666666.429097.peg.4675	S19|6666666.429070.peg.5669	S86|6666666.429244.peg.5507	S18|6666666.429069.peg.2593	S17|6666666.429068.peg.7299	S16|6666666.429067.peg.1853	S28|6666666.429083.peg.87	S69|6666666.429225.peg.4251	S65|6666666.429220.peg.4464	S39|6666666.429091.peg.6530	S49|6666666.429203.peg.6637	S73|6666666.429230.peg.4906	S14|6666666.429056.peg.3348	S44|6666666.428653.peg.2102	S44|6666666.428653.peg.5664	S66|6666666.429221.peg.1640	S61|6666666.429216.peg.5684	S68|6666666.429224.peg.2955	S79|6666666.429237.peg.1122	S79|6666666.429237.peg.5909	S67|6666666.429222.peg.2427	S13|6666666.429055.peg.530	S48|6666666.429201.peg.5042	S37|6666666.429095.peg.4100	S12|6666666.429035.peg.7968	S74|6666666.429231.peg.31	S22|6666666.429073.peg.2816	S11|6666666.429022.peg.2727	S11|6666666.429022.peg.4668	S10|6666666.429019.peg.6626	S56|6666666.429211.peg.4527	S09|6666666.429018.peg.709	S08|6666666.429013.peg.6525	S27|6666666.429078.peg.3363	S77|6666666.429235.peg.1128	S77|6666666.429235.peg.144	S07|6666666.429012.peg.5073	S81|6666666.429239.peg.1845	S26|6666666.429077.peg.215	S06|6666666.429011.peg.3766	S47|6666666.429200.peg.6111	S41|6666666.429093.peg.1866
Group105:	OUT|452652.14.peg.5483	S63|6666666.429218.peg.2415	S45|6666666.428748.peg.5585	S71|6666666.429228.peg.4196	S70|6666666.429226.peg.6022	S62|6666666.429217.peg.4038	S72|6666666.429229.peg.6372	S40|6666666.429097.peg.4228	S19|6666666.429070.peg.7195	S86|6666666.429244.peg.5292	S18|6666666.429069.peg.2190	S17|6666666.429068.peg.3138	S16|6666666.429067.peg.45	S28|6666666.429083.peg.1412	S42|6666666.429094.peg.739	S15|6666666.429062.peg.7958	S69|6666666.429225.peg.1894	S39|6666666.429091.peg.5149	S49|6666666.429203.peg.1780	S73|6666666.429230.peg.5326	S14|6666666.429056.peg.7360	S44|6666666.428653.peg.5196	S55|6666666.429210.peg.5167	S54|6666666.429208.peg.5432	S66|6666666.429221.peg.6469	S61|6666666.429216.peg.5234	S68|6666666.429224.peg.4707	S79|6666666.429237.peg.5848	S85|6666666.429243.peg.5077	S67|6666666.429222.peg.2123	S13|6666666.429055.peg.5003	S48|6666666.429201.peg.1656	S37|6666666.429095.peg.2341	S12|6666666.429035.peg.6811	S74|6666666.429231.peg.5249	S22|6666666.429073.peg.5653	S11|6666666.429022.peg.7158	S10|6666666.429019.peg.6376	S56|6666666.429211.peg.6191	S09|6666666.429018.peg.1640	S08|6666666.429013.peg.5517	S27|6666666.429078.peg.4992	S77|6666666.429235.peg.5463	S07|6666666.429012.peg.805	S76|6666666.429234.peg.6577	S81|6666666.429239.peg.3	S26|6666666.429077.peg.1312	S06|6666666.429011.peg.2461	S47|6666666.429200.peg.4778
Group106:	OUT|452652.14.peg.5329	S45|6666666.428748.peg.5480	S71|6666666.429228.peg.767	S70|6666666.429226.peg.5085	S62|6666666.429217.peg.166	S72|6666666.429229.peg.5628	S40|6666666.429097.peg.4777	S19|6666666.429070.peg.6322	S86|6666666.429244.peg.5216	S18|6666666.429069.peg.2280	S17|6666666.429068.peg.2952	S16|6666666.429067.peg.193	S28|6666666.429083.peg.1527	S42|6666666.429094.peg.631	S15|6666666.429062.peg.4387	S69|6666666.429225.peg.1809	S39|6666666.429091.peg.5038	S49|6666666.429203.peg.1880	S73|6666666.429230.peg.5412	S14|6666666.429056.peg.3067	S44|6666666.428653.peg.5112	S55|6666666.429210.peg.5068	S54|6666666.429208.peg.5333	S66|6666666.429221.peg.5529	S61|6666666.429216.peg.5152	S68|6666666.429224.peg.4789	S79|6666666.429237.peg.4896	S85|6666666.429243.peg.4223	S67|6666666.429222.peg.2037	S13|6666666.429055.peg.3629	S48|6666666.429201.peg.988	S37|6666666.429095.peg.7705	S12|6666666.429035.peg.6991	S74|6666666.429231.peg.5139	S22|6666666.429073.peg.5752	S11|6666666.429022.peg.6598	S10|6666666.429019.peg.6486	S56|6666666.429211.peg.6285	S09|6666666.429018.peg.1738	S08|6666666.429013.peg.5420	S27|6666666.429078.peg.2091	S77|6666666.429235.peg.5374	S07|6666666.429012.peg.905	S76|6666666.429234.peg.6465	S26|6666666.429077.peg.1408	S06|6666666.429011.peg.2557	S47|6666666.429200.peg.4635	S41|6666666.429093.peg.5264	S36|6666666.429085.peg.6709
Group107:	S63|6666666.429218.peg.4481	S45|6666666.428748.peg.410	S71|6666666.429228.peg.6350	S70|6666666.429226.peg.984	S62|6666666.429217.peg.979	S72|6666666.429229.peg.1524	S40|6666666.429097.peg.1420	S19|6666666.429070.peg.3022	S18|6666666.429069.peg.2776	S17|6666666.429068.peg.5103	S16|6666666.429067.peg.4806	S28|6666666.429083.peg.5316	S42|6666666.429094.peg.3944	S15|6666666.429062.peg.3689	S69|6666666.429225.peg.4146	S65|6666666.429220.peg.1626	S39|6666666.429091.peg.6439	S49|6666666.429203.peg.6064	S73|6666666.429230.peg.1852	S14|6666666.429056.peg.7403	S44|6666666.428653.peg.1024	S55|6666666.429210.peg.6482	S54|6666666.429208.peg.6750	S66|6666666.429221.peg.1530	S61|6666666.429216.peg.2715	S68|6666666.429224.peg.2849	S79|6666666.429237.peg.4798	S85|6666666.429243.peg.4739	S67|6666666.429222.peg.6659	S13|6666666.429055.peg.3337	S48|6666666.429201.peg.2387	S37|6666666.429095.peg.1937	S12|6666666.429035.peg.5397	S74|6666666.429231.peg.303	S22|6666666.429073.peg.729	S11|6666666.429022.peg.6070	S10|6666666.429019.peg.7048	S56|6666666.429211.peg.61	S09|6666666.429018.peg.3905	S08|6666666.429013.peg.3198	S27|6666666.429078.peg.81	S77|6666666.429235.peg.1233	S07|6666666.429012.peg.3194	S76|6666666.429234.peg.5389	S81|6666666.429239.peg.4591	S26|6666666.429077.peg.5354	S47|6666666.429200.peg.5242	S41|6666666.429093.peg.2128	S36|6666666.429085.peg.1294
Group108:	S86|6666666.429244.peg.5831	S18|6666666.429069.peg.3650	S17|6666666.429068.peg.2242	S16|6666666.429067.peg.8859	S15|6666666.429062.peg.2139	S39|6666666.429091.peg.489	S79|6666666.429237.peg.5892	S12|6666666.429035.peg.593	S11|6666666.429022.peg.7082	S06|6666666.429011.peg.669	S21|6666666.429072.peg.660	S02|6666666.428998.peg.4351	S80|6666666.429238.peg.5509	S29|6666666.429080.peg.1160	S46|6666666.429199.peg.3973
Group109:	OUT|452652.14.peg.6957	S86|6666666.429244.peg.5356	S18|6666666.429069.peg.4999	S17|6666666.429068.peg.461	S16|6666666.429067.peg.6019	S42|6666666.429094.peg.6582	S15|6666666.429062.peg.8014	S65|6666666.429220.peg.5533	S39|6666666.429091.peg.6738	S55|6666666.429210.peg.3137	S79|6666666.429237.peg.1324	S48|6666666.429201.peg.2098	S37|6666666.429095.peg.3069	S12|6666666.429035.peg.5167	S74|6666666.429231.peg.5887	S11|6666666.429022.peg.700	S06|6666666.429011.peg.3612	S47|6666666.429200.peg.1685	S41|6666666.429093.peg.765	S25|6666666.429079.peg.4438	S05|6666666.429008.peg.2007	S59|6666666.429214.peg.4678	S04|6666666.429004.peg.2112	S50|6666666.429204.peg.2839	S35|6666666.429084.peg.908	S21|6666666.429072.peg.3420	S34|6666666.429092.peg.2041	S02|6666666.428998.peg.3594	S29|6666666.429080.peg.1162	S60|6666666.429215.peg.703	S33|6666666.429081.peg.1650	S32|6666666.429082.peg.1302	S31|6666666.429087.peg.502	S58|6666666.429213.peg.1676	S57|6666666.429212.peg.1317	S01|6666666.428970.peg.1597
Group110:	S63|6666666.429218.peg.1284	S45|6666666.428748.peg.1397	S19|6666666.429070.peg.1055	S86|6666666.429244.peg.2002	S18|6666666.429069.peg.6976	S17|6666666.429068.peg.5693	S16|6666666.429067.peg.9074	S28|6666666.429083.peg.259	S42|6666666.429094.peg.6401	S15|6666666.429062.peg.1516	S69|6666666.429225.peg.4671	S65|6666666.429220.peg.2455	S39|6666666.429091.peg.770	S49|6666666.429203.peg.6540	S73|6666666.429230.peg.4231	S14|6666666.429056.peg.303	S44|6666666.428653.peg.3023	S55|6666666.429210.peg.6270	S54|6666666.429208.peg.6538	S66|6666666.429221.peg.6184	S61|6666666.429216.peg.3468	S68|6666666.429224.peg.3513	S79|6666666.429237.peg.5696	S85|6666666.429243.peg.5123	S67|6666666.429222.peg.5512	S13|6666666.429055.peg.503	S12|6666666.429035.peg.2287	S74|6666666.429231.peg.58	S11|6666666.429022.peg.4697	S10|6666666.429019.peg.6067	S09|6666666.429018.peg.6616	S08|6666666.429013.peg.452	S77|6666666.429235.peg.6830	S07|6666666.429012.peg.142	S06|6666666.429011.peg.3743	S47|6666666.429200.peg.319	S41|6666666.429093.peg.1893	S43|6666666.429096.peg.1705	S75|6666666.429233.peg.7200	S25|6666666.429079.peg.1417	S52|6666666.429206.peg.2509	S05|6666666.429008.peg.5290	S59|6666666.429214.peg.1766	S04|6666666.429004.peg.4866	S03|6666666.429001.peg.3075	S50|6666666.429204.peg.4869	S21|6666666.429072.peg.3125	S83|6666666.429241.peg.2523	S02|6666666.428998.peg.4269
Group111:	S71|6666666.429228.peg.1636	S70|6666666.429226.peg.261	S62|6666666.429217.peg.3612	S72|6666666.429229.peg.1286	S40|6666666.429097.peg.1493	S19|6666666.429070.peg.1056	S86|6666666.429244.peg.2001	S28|6666666.429083.peg.260	S39|6666666.429091.peg.771	S49|6666666.429203.peg.6539	S14|6666666.429056.peg.302	S79|6666666.429237.peg.5697	S85|6666666.429243.peg.5124	S13|6666666.429055.peg.504	S48|6666666.429201.peg.7412	S37|6666666.429095.peg.6823	S12|6666666.429035.peg.2286	S74|6666666.429231.peg.57	S22|6666666.429073.peg.4638	S11|6666666.429022.peg.4696	S10|6666666.429019.peg.6068	S56|6666666.429211.peg.1934	S09|6666666.429018.peg.6615	S08|6666666.429013.peg.453	S27|6666666.429078.peg.1576	S07|6666666.429012.peg.143	S76|6666666.429234.peg.832	S81|6666666.429239.peg.5759	S26|6666666.429077.peg.363	S06|6666666.429011.peg.3744	S47|6666666.429200.peg.320	S41|6666666.429093.peg.1892	S36|6666666.429085.peg.5727	S53|6666666.429207.peg.2042	S75|6666666.429233.peg.7199	S59|6666666.429214.peg.2642	S03|6666666.429001.peg.3076	S35|6666666.429084.peg.6782	S21|6666666.429072.peg.3124	S83|6666666.429241.peg.2522	S34|6666666.429092.peg.7223	S24|6666666.429076.peg.383	S02|6666666.428998.peg.4268	S64|6666666.429219.peg.487	S87|6666666.429245.peg.6863	S80|6666666.429238.peg.5608	S29|6666666.429080.peg.1170	S46|6666666.429199.peg.2974	S60|6666666.429215.peg.1933
Group112:	S71|6666666.429228.peg.1637	S70|6666666.429226.peg.260	S62|6666666.429217.peg.3613	S72|6666666.429229.peg.1285	S40|6666666.429097.peg.1494	S19|6666666.429070.peg.1057	S86|6666666.429244.peg.2000	S28|6666666.429083.peg.261	S39|6666666.429091.peg.772	S49|6666666.429203.peg.6538	S14|6666666.429056.peg.301	S79|6666666.429237.peg.5698	S85|6666666.429243.peg.5125	S13|6666666.429055.peg.505	S48|6666666.429201.peg.7413	S37|6666666.429095.peg.6822	S12|6666666.429035.peg.2285	S74|6666666.429231.peg.56	S22|6666666.429073.peg.4637	S11|6666666.429022.peg.4695	S10|6666666.429019.peg.6069	S56|6666666.429211.peg.1935	S09|6666666.429018.peg.6614	S08|6666666.429013.peg.454	S27|6666666.429078.peg.1575	S07|6666666.429012.peg.144	S76|6666666.429234.peg.833	S81|6666666.429239.peg.5758	S26|6666666.429077.peg.364	S06|6666666.429011.peg.3745	S47|6666666.429200.peg.321	S41|6666666.429093.peg.1891	S36|6666666.429085.peg.5728	S53|6666666.429207.peg.2041	S75|6666666.429233.peg.7198	S59|6666666.429214.peg.2643	S03|6666666.429001.peg.3077	S35|6666666.429084.peg.6783	S21|6666666.429072.peg.3123	S83|6666666.429241.peg.2521	S34|6666666.429092.peg.7224	S24|6666666.429076.peg.384	S02|6666666.428998.peg.4267	S87|6666666.429245.peg.6862	S29|6666666.429080.peg.1171	S46|6666666.429199.peg.2975	S60|6666666.429215.peg.1934	S33|6666666.429081.peg.5105	S23|6666666.429074.peg.5960
Group113:	OUT|452652.14.peg.5067	S63|6666666.429218.peg.3024	S45|6666666.428748.peg.4992	S71|6666666.429228.peg.2425	S70|6666666.429226.peg.6159	S62|6666666.429217.peg.1634	S72|6666666.429229.peg.847	S40|6666666.429097.peg.3600	S19|6666666.429070.peg.6213	S86|6666666.429244.peg.5071	S18|6666666.429069.peg.4860	S17|6666666.429068.peg.4055	S16|6666666.429067.peg.640	S28|6666666.429083.peg.5719	S42|6666666.429094.peg.2306	S15|6666666.429062.peg.8119	S69|6666666.429225.peg.1448	S65|6666666.429220.peg.2939	S39|6666666.429091.peg.4648	S49|6666666.429203.peg.2273	S73|6666666.429230.peg.255	S14|6666666.429056.peg.2743	S44|6666666.428653.peg.4678	S55|6666666.429210.peg.4669	S54|6666666.429208.peg.4933	S66|6666666.429221.peg.4276	S61|6666666.429216.peg.4176	S68|6666666.429224.peg.5149	S79|6666666.429237.peg.3545	S85|6666666.429243.peg.4377	S67|6666666.429222.peg.470	S13|6666666.429055.peg.1272	S48|6666666.429201.peg.4356	S37|6666666.429095.peg.3453	S12|6666666.429035.peg.6185	S74|6666666.429231.peg.4809	S22|6666666.429073.peg.278	S11|6666666.429022.peg.2010	S10|6666666.429019.peg.1418	S56|6666666.429211.peg.2614	S09|6666666.429018.peg.2324	S08|6666666.429013.peg.4944	S27|6666666.429078.peg.3233	S77|6666666.429235.peg.4963	S07|6666666.429012.peg.1395	S76|6666666.429234.peg.5912	S81|6666666.429239.peg.5131	S26|6666666.429077.peg.1853	S06|6666666.429011.peg.2871
Group114:	OUT|452652.14.peg.5066	S63|6666666.429218.peg.3026	S45|6666666.428748.peg.4991	S71|6666666.429228.peg.2426	S70|6666666.429226.peg.6160	S62|6666666.429217.peg.1632	S72|6666666.429229.peg.846	S40|6666666.429097.peg.3598	S19|6666666.429070.peg.6214	S86|6666666.429244.peg.5070	S18|6666666.429069.peg.4858	S17|6666666.429068.peg.4056	S16|6666666.429067.peg.641	S28|6666666.429083.peg.5720	S42|6666666.429094.peg.2307	S15|6666666.429062.peg.8118	S69|6666666.429225.peg.1447	S65|6666666.429220.peg.2937	S39|6666666.429091.peg.4647	S49|6666666.429203.peg.2274	S73|6666666.429230.peg.256	S14|6666666.429056.peg.2742	S44|6666666.428653.peg.4676	S55|6666666.429210.peg.4668	S54|6666666.429208.peg.4932	S66|6666666.429221.peg.4277	S61|6666666.429216.peg.4178	S68|6666666.429224.peg.5150	S79|6666666.429237.peg.3544	S85|6666666.429243.peg.4376	S67|6666666.429222.peg.471	S13|6666666.429055.peg.1273	S48|6666666.429201.peg.4357	S37|6666666.429095.peg.3452	S12|6666666.429035.peg.6186	S74|6666666.429231.peg.4808	S22|6666666.429073.peg.279	S11|6666666.429022.peg.2009	S10|6666666.429019.peg.1419	S56|6666666.429211.peg.2613	S09|6666666.429018.peg.2325	S08|6666666.429013.peg.4943	S27|6666666.429078.peg.3234	S77|6666666.429235.peg.4962	S07|6666666.429012.peg.1396	S76|6666666.429234.peg.5911	S81|6666666.429239.peg.5129	S26|6666666.429077.peg.1855	S06|6666666.429011.peg.2872
Group115:	OUT|452652.14.peg.5065	S63|6666666.429218.peg.3027	S45|6666666.428748.peg.4990	S71|6666666.429228.peg.2427	S70|6666666.429226.peg.6161	S62|6666666.429217.peg.1631	S72|6666666.429229.peg.845	S40|6666666.429097.peg.3597	S19|6666666.429070.peg.6215	S86|6666666.429244.peg.5069	S18|6666666.429069.peg.4857	S17|6666666.429068.peg.4057	S16|6666666.429067.peg.642	S28|6666666.429083.peg.5721	S42|6666666.429094.peg.2308	S15|6666666.429062.peg.8117	S69|6666666.429225.peg.1446	S65|6666666.429220.peg.2936	S39|6666666.429091.peg.4646	S49|6666666.429203.peg.2275	S73|6666666.429230.peg.257	S14|6666666.429056.peg.2741	S44|6666666.428653.peg.4675	S55|6666666.429210.peg.4667	S54|6666666.429208.peg.4931	S66|6666666.429221.peg.4278	S61|6666666.429216.peg.4179	S68|6666666.429224.peg.5151	S79|6666666.429237.peg.3543	S85|6666666.429243.peg.4375	S67|6666666.429222.peg.472	S13|6666666.429055.peg.1274	S48|6666666.429201.peg.4358	S37|6666666.429095.peg.3451	S12|6666666.429035.peg.6187	S74|6666666.429231.peg.4807	S22|6666666.429073.peg.280	S11|6666666.429022.peg.2008	S10|6666666.429019.peg.1420	S56|6666666.429211.peg.2612	S09|6666666.429018.peg.2326	S08|6666666.429013.peg.4942	S27|6666666.429078.peg.3235	S77|6666666.429235.peg.4961	S07|6666666.429012.peg.1397	S76|6666666.429234.peg.5910	S81|6666666.429239.peg.5128	S26|6666666.429077.peg.1856	S06|6666666.429011.peg.2873
Group116:	S71|6666666.429228.peg.2428	S70|6666666.429226.peg.6162	S62|6666666.429217.peg.1630	S72|6666666.429229.peg.844	S40|6666666.429097.peg.3596	S19|6666666.429070.peg.6216	S86|6666666.429244.peg.5068	S18|6666666.429069.peg.4856	S17|6666666.429068.peg.4058	S16|6666666.429067.peg.643	S28|6666666.429083.peg.5722	S42|6666666.429094.peg.2309	S15|6666666.429062.peg.8116	S69|6666666.429225.peg.1746	S39|6666666.429091.peg.4645	S49|6666666.429203.peg.2276	S73|6666666.429230.peg.258	S14|6666666.429056.peg.2740	S44|6666666.428653.peg.5045	S55|6666666.429210.peg.4666	S54|6666666.429208.peg.4930	S66|6666666.429221.peg.5591	S61|6666666.429216.peg.5089	S68|6666666.429224.peg.4855	S79|6666666.429237.peg.3542	S85|6666666.429243.peg.4367	S67|6666666.429222.peg.1973	S13|6666666.429055.peg.1275	S48|6666666.429201.peg.4359	S37|6666666.429095.peg.3450	S12|6666666.429035.peg.6188	S74|6666666.429231.peg.4806	S22|6666666.429073.peg.281	S11|6666666.429022.peg.2007	S10|6666666.429019.peg.1421	S56|6666666.429211.peg.2611	S27|6666666.429078.peg.3236	S77|6666666.429235.peg.5310	S76|6666666.429234.peg.5909	S81|6666666.429239.peg.5127	S26|6666666.429077.peg.1857	S06|6666666.429011.peg.2874	S47|6666666.429200.peg.4265	S41|6666666.429093.peg.1101	S36|6666666.429085.peg.1764	S43|6666666.429096.peg.3029	S53|6666666.429207.peg.2674	S75|6666666.429233.peg.2358	S25|6666666.429079.peg.6635
Group117:	S71|6666666.429228.peg.2429	S70|6666666.429226.peg.6163	S62|6666666.429217.peg.1629	S72|6666666.429229.peg.843	S40|6666666.429097.peg.3595	S19|6666666.429070.peg.6217	S86|6666666.429244.peg.5067	S18|6666666.429069.peg.4855	S17|6666666.429068.peg.4059	S16|6666666.429067.peg.644	S28|6666666.429083.peg.5723	S42|6666666.429094.peg.2310	S15|6666666.429062.peg.8115	S69|6666666.429225.peg.1747	S39|6666666.429091.peg.4644	S49|6666666.429203.peg.2277	S73|6666666.429230.peg.259	S14|6666666.429056.peg.2739	S44|6666666.428653.peg.5046	S55|6666666.429210.peg.4665	S54|6666666.429208.peg.4929	S66|6666666.429221.peg.5590	S61|6666666.429216.peg.5090	S68|6666666.429224.peg.4854	S79|6666666.429237.peg.3541	S85|6666666.429243.peg.4366	S67|6666666.429222.peg.1974	S13|6666666.429055.peg.1276	S48|6666666.429201.peg.4360	S37|6666666.429095.peg.3449	S12|6666666.429035.peg.6189	S74|6666666.429231.peg.4805	S22|6666666.429073.peg.282	S11|6666666.429022.peg.2006	S10|6666666.429019.peg.1422	S56|6666666.429211.peg.2610	S27|6666666.429078.peg.3237	S77|6666666.429235.peg.5311	S76|6666666.429234.peg.5908	S81|6666666.429239.peg.5126	S26|6666666.429077.peg.1858	S06|6666666.429011.peg.2875	S47|6666666.429200.peg.4264	S41|6666666.429093.peg.1102	S36|6666666.429085.peg.1763	S43|6666666.429096.peg.3028	S53|6666666.429207.peg.2675	S75|6666666.429233.peg.2359	S25|6666666.429079.peg.6634
Group118:	OUT|452652.14.peg.766	S71|6666666.429228.peg.1388	S70|6666666.429226.peg.6026	S62|6666666.429217.peg.6239	S72|6666666.429229.peg.2789	S40|6666666.429097.peg.5982	S19|6666666.429070.peg.7008	S86|6666666.429244.peg.105	S18|6666666.429069.peg.1954	S17|6666666.429068.peg.7971	S28|6666666.429083.peg.1118	S28|6666666.429083.peg.7416	S42|6666666.429094.peg.70	S15|6666666.429062.peg.1671	S39|6666666.429091.peg.6545	S49|6666666.429203.peg.575	S49|6666666.429203.peg.7060	S14|6666666.429056.peg.3435	S44|6666666.428653.peg.5999	S79|6666666.429237.peg.4138	S85|6666666.429243.peg.3754	S13|6666666.429055.peg.1093	S48|6666666.429201.peg.2328	S37|6666666.429095.peg.1209	S12|6666666.429035.peg.6255	S74|6666666.429231.peg.6708	S22|6666666.429073.peg.4575	S11|6666666.429022.peg.5344	S10|6666666.429019.peg.3836	S56|6666666.429211.peg.2009	S08|6666666.429013.peg.6229	S27|6666666.429078.peg.2126	S77|6666666.429235.peg.2941	S07|6666666.429012.peg.1165	S76|6666666.429234.peg.8274	S81|6666666.429239.peg.622	S26|6666666.429077.peg.4684	S06|6666666.429011.peg.2208	S47|6666666.429200.peg.6383	S41|6666666.429093.peg.205	S36|6666666.429085.peg.5795	S43|6666666.429096.peg.541	S53|6666666.429207.peg.1068	S75|6666666.429233.peg.4761	S04|6666666.429004.peg.2743	S03|6666666.429001.peg.855	S35|6666666.429084.peg.6278	S83|6666666.429241.peg.3994	S34|6666666.429092.peg.1530
Group119:	OUT|452652.14.peg.769	S71|6666666.429228.peg.1390	S70|6666666.429226.peg.6028	S62|6666666.429217.peg.6237	S40|6666666.429097.peg.5980	S19|6666666.429070.peg.4369	S86|6666666.429244.peg.108	S18|6666666.429069.peg.1955	S17|6666666.429068.peg.7969	S28|6666666.429083.peg.7415	S15|6666666.429062.peg.1673	S39|6666666.429091.peg.6547	S49|6666666.429203.peg.624	S14|6666666.429056.peg.3436	S13|6666666.429055.peg.1091	S48|6666666.429201.peg.2326	S37|6666666.429095.peg.1211	S12|6666666.429035.peg.2981	S12|6666666.429035.peg.6254	S74|6666666.429231.peg.6707	S22|6666666.429073.peg.4574	S11|6666666.429022.peg.5343	S10|6666666.429019.peg.3835	S56|6666666.429211.peg.2012	S27|6666666.429078.peg.2128	S76|6666666.429234.peg.8272	S26|6666666.429077.peg.4686	S06|6666666.429011.peg.2210	S47|6666666.429200.peg.6384	S41|6666666.429093.peg.206	S36|6666666.429085.peg.5797	S53|6666666.429207.peg.1070	S04|6666666.429004.peg.2745	S03|6666666.429001.peg.853	S50|6666666.429204.peg.3849	S35|6666666.429084.peg.6277	S34|6666666.429092.peg.1528	S24|6666666.429076.peg.4640	S02|6666666.428998.peg.6853	S64|6666666.429219.peg.575	S80|6666666.429238.peg.3548	S29|6666666.429080.peg.1179	S33|6666666.429081.peg.1979	S23|6666666.429074.peg.1507	S32|6666666.429082.peg.6929	S31|6666666.429087.peg.3109	S82|6666666.429240.peg.4971	S30|6666666.429100.peg.3568	S38|6666666.429089.peg.6783
Group120:	S63|6666666.429218.peg.2818	S45|6666666.428748.peg.5195	S28|6666666.429083.peg.1044	S39|6666666.429091.peg.7068	S14|6666666.429056.peg.503	S79|6666666.429237.peg.609	S13|6666666.429055.peg.1400	S48|6666666.429201.peg.2664	S37|6666666.429095.peg.459	S74|6666666.429231.peg.5968	S22|6666666.429073.peg.425	S11|6666666.429022.peg.2960	S10|6666666.429019.peg.2522	S56|6666666.429211.peg.5078	S09|6666666.429018.peg.3526	S08|6666666.429013.peg.3592	S07|6666666.429012.peg.3624	S76|6666666.429234.peg.5752	S06|6666666.429011.peg.6268	S47|6666666.429200.peg.5653	S41|6666666.429093.peg.643	S36|6666666.429085.peg.1602	S03|6666666.429001.peg.6288	S21|6666666.429072.peg.983	S34|6666666.429092.peg.6391	S02|6666666.428998.peg.1437	S64|6666666.429219.peg.4952	S29|6666666.429080.peg.118	S46|6666666.429199.peg.5504	S60|6666666.429215.peg.1306	S33|6666666.429081.peg.4189	S30|6666666.429100.peg.784	S38|6666666.429089.peg.3041	S58|6666666.429213.peg.4452	S57|6666666.429212.peg.5895	S20|6666666.429071.peg.4948
Group121:	OUT|452652.14.peg.770	S71|6666666.429228.peg.1389	S70|6666666.429226.peg.6027	S62|6666666.429217.peg.6238	S72|6666666.429229.peg.2790	S40|6666666.429097.peg.5981	S19|6666666.429070.peg.4370	S18|6666666.429069.peg.1956	S17|6666666.429068.peg.7970	S28|6666666.429083.peg.1116	S28|6666666.429083.peg.7414	S42|6666666.429094.peg.68	S39|6666666.429091.peg.6546	S44|6666666.428653.peg.3794	S79|6666666.429237.peg.4421	S85|6666666.429243.peg.3755	S13|6666666.429055.peg.1092	S48|6666666.429201.peg.2327	S37|6666666.429095.peg.1210	S12|6666666.429035.peg.6253	S74|6666666.429231.peg.6706	S11|6666666.429022.peg.5342	S10|6666666.429019.peg.3834	S08|6666666.429013.peg.6228	S27|6666666.429078.peg.2127	S77|6666666.429235.peg.6097	S07|6666666.429012.peg.1164	S81|6666666.429239.peg.623	S26|6666666.429077.peg.4685	S06|6666666.429011.peg.2209	S47|6666666.429200.peg.6385	S41|6666666.429093.peg.207	S36|6666666.429085.peg.5796	S43|6666666.429096.peg.5060	S53|6666666.429207.peg.1069	S75|6666666.429233.peg.4760	S04|6666666.429004.peg.2744	S03|6666666.429001.peg.854	S35|6666666.429084.peg.6276	S34|6666666.429092.peg.1529	S24|6666666.429076.peg.4639	S02|6666666.428998.peg.6852	S64|6666666.429219.peg.574	S87|6666666.429245.peg.3325	S29|6666666.429080.peg.1180	S33|6666666.429081.peg.1978	S23|6666666.429074.peg.1508	S32|6666666.429082.peg.6928	S31|6666666.429087.peg.3108
Group122:	S63|6666666.429218.peg.1456	S45|6666666.428748.peg.1229	S19|6666666.429070.peg.6463	S18|6666666.429069.peg.1957	S17|6666666.429068.peg.647	S16|6666666.429067.peg.5609	S42|6666666.429094.peg.67	S15|6666666.429062.peg.1131	S69|6666666.429225.peg.4486	S39|6666666.429091.peg.6353	S14|6666666.429056.peg.3438	S44|6666666.428653.peg.6550	S55|6666666.429210.peg.233	S54|6666666.429208.peg.487	S66|6666666.429221.peg.1833	S61|6666666.429216.peg.1958	S68|6666666.429224.peg.3188	S79|6666666.429237.peg.4422	S67|6666666.429222.peg.1933	S13|6666666.429055.peg.5852	S48|6666666.429201.peg.3893	S37|6666666.429095.peg.518	S12|6666666.429035.peg.6252	S74|6666666.429231.peg.6705	S22|6666666.429073.peg.4809	S11|6666666.429022.peg.5341	S10|6666666.429019.peg.3833	S77|6666666.429235.peg.810	S76|6666666.429234.peg.8019	S06|6666666.429011.peg.389	S47|6666666.429200.peg.2813	S41|6666666.429093.peg.208	S36|6666666.429085.peg.4269	S43|6666666.429096.peg.85	S25|6666666.429079.peg.3980	S52|6666666.429206.peg.1348	S05|6666666.429008.peg.1639	S04|6666666.429004.peg.4664	S03|6666666.429001.peg.3531	S21|6666666.429072.peg.3285	S21|6666666.429072.peg.6299	S34|6666666.429092.peg.20	S02|6666666.428998.peg.5692	S64|6666666.429219.peg.6858	S29|6666666.429080.peg.1181	S60|6666666.429215.peg.2675	S33|6666666.429081.peg.6545	S30|6666666.429100.peg.3797	S58|6666666.429213.peg.4990
Group123:	S63|6666666.429218.peg.3638	S45|6666666.428748.peg.3854	S19|6666666.429070.peg.259	S18|6666666.429069.peg.1958	S17|6666666.429068.peg.649	S15|6666666.429062.peg.1133	S69|6666666.429225.peg.3207	S65|6666666.429220.peg.639	S39|6666666.429091.peg.6352	S73|6666666.429230.peg.3442	S14|6666666.429056.peg.3439	S44|6666666.428653.peg.1419	S66|6666666.429221.peg.678	S61|6666666.429216.peg.630	S68|6666666.429224.peg.1913	S79|6666666.429237.peg.4425	S67|6666666.429222.peg.5080	S12|6666666.429035.peg.6248	S74|6666666.429231.peg.6704	S11|6666666.429022.peg.5338	S10|6666666.429019.peg.3832	S09|6666666.429018.peg.1188	S08|6666666.429013.peg.5903	S07|6666666.429012.peg.4639	S06|6666666.429011.peg.390	S41|6666666.429093.peg.209	S43|6666666.429096.peg.5965	S25|6666666.429079.peg.3982	S05|6666666.429008.peg.1638	S04|6666666.429004.peg.4848	S50|6666666.429204.peg.5117	S02|6666666.428998.peg.5688	S29|6666666.429080.peg.1182	S51|6666666.429205.peg.1808	S01|6666666.428970.peg.6113
Group124:	OUT|452652.14.peg.7826	S63|6666666.429218.peg.1236	S45|6666666.428748.peg.1443	S71|6666666.429228.peg.1987	S71|6666666.429228.peg.5319	S70|6666666.429226.peg.219	S70|6666666.429226.peg.3723	S62|6666666.429217.peg.100	S62|6666666.429217.peg.1582	S72|6666666.429229.peg.1915	S72|6666666.429229.peg.5751	S40|6666666.429097.peg.4580	S40|6666666.429097.peg.4993	S19|6666666.429070.peg.1563	S19|6666666.429070.peg.1954	S19|6666666.429070.peg.637	S17|6666666.429068.peg.6078	S16|6666666.429067.peg.4547	S16|6666666.429067.peg.7056	S42|6666666.429094.peg.5016	S42|6666666.429094.peg.6758	S69|6666666.429225.peg.5671	S65|6666666.429220.peg.4338	S39|6666666.429091.peg.725	S49|6666666.429203.peg.265	S49|6666666.429203.peg.289	S49|6666666.429203.peg.585	S73|6666666.429230.peg.5120	S14|6666666.429056.peg.6938	S14|6666666.429056.peg.879	S66|6666666.429221.peg.2442	S61|6666666.429216.peg.2092	S68|6666666.429224.peg.4510	S79|6666666.429237.peg.115	S79|6666666.429237.peg.9390	S85|6666666.429243.peg.4669	S67|6666666.429222.peg.6452	S13|6666666.429055.peg.5968	S13|6666666.429055.peg.644	S48|6666666.429201.peg.2957	S48|6666666.429201.peg.5564	S48|6666666.429201.peg.941	S37|6666666.429095.peg.3960	S37|6666666.429095.peg.6225	S37|6666666.429095.peg.7377	S74|6666666.429231.peg.7121	S22|6666666.429073.peg.4706	S11|6666666.429022.peg.5879	S11|6666666.429022.peg.6417
Group125:	S13|6666666.429055.peg.986	S03|6666666.429001.peg.767	S02|6666666.428998.peg.8654	S29|6666666.429080.peg.1189
Group126:	S63|6666666.429218.peg.2817	S45|6666666.428748.peg.5196	S28|6666666.429083.peg.1043	S39|6666666.429091.peg.7067	S14|6666666.429056.peg.504	S79|6666666.429237.peg.610	S13|6666666.429055.peg.1399	S48|6666666.429201.peg.2663	S37|6666666.429095.peg.458	S74|6666666.429231.peg.5967	S22|6666666.429073.peg.424	S11|6666666.429022.peg.2959	S10|6666666.429019.peg.2523	S56|6666666.429211.peg.5079	S09|6666666.429018.peg.3527	S08|6666666.429013.peg.3591	S07|6666666.429012.peg.3623	S76|6666666.429234.peg.5754	S06|6666666.429011.peg.6269	S47|6666666.429200.peg.5654	S41|6666666.429093.peg.644	S36|6666666.429085.peg.1603	S03|6666666.429001.peg.6287	S21|6666666.429072.peg.982	S34|6666666.429092.peg.6390	S02|6666666.428998.peg.1436	S64|6666666.429219.peg.4953	S29|6666666.429080.peg.119	S46|6666666.429199.peg.5505	S60|6666666.429215.peg.1307	S33|6666666.429081.peg.4190	S30|6666666.429100.peg.783	S38|6666666.429089.peg.3042	S58|6666666.429213.peg.4453	S57|6666666.429212.peg.5896	S20|6666666.429071.peg.4949
Group127:	OUT|452652.14.peg.6563	S63|6666666.429218.peg.1955	S45|6666666.428748.peg.738	S71|6666666.429228.peg.1054	S70|6666666.429226.peg.4503	S62|6666666.429217.peg.2719	S72|6666666.429229.peg.728	S40|6666666.429097.peg.6899	S19|6666666.429070.peg.683	S17|6666666.429068.peg.151	S16|6666666.429067.peg.9783	S28|6666666.429083.peg.1225	S42|6666666.429094.peg.4984	S15|6666666.429062.peg.5211	S69|6666666.429225.peg.5437	S65|6666666.429220.peg.7238	S39|6666666.429091.peg.5623	S49|6666666.429203.peg.1249	S73|6666666.429230.peg.1925	S14|6666666.429056.peg.3749	S44|6666666.428653.peg.2053	S55|6666666.429210.peg.5717	S54|6666666.429208.peg.5982	S66|6666666.429221.peg.2663	S61|6666666.429216.peg.2312	S68|6666666.429224.peg.4274	S79|6666666.429237.peg.5461	S67|6666666.429222.peg.3537	S48|6666666.429201.peg.5341	S37|6666666.429095.peg.6424	S12|6666666.429035.peg.7359	S74|6666666.429231.peg.5827	S22|6666666.429073.peg.1908	S11|6666666.429022.peg.656	S10|6666666.429019.peg.5151	S56|6666666.429211.peg.2496	S09|6666666.429018.peg.1123	S08|6666666.429013.peg.5961	S27|6666666.429078.peg.805	S77|6666666.429235.peg.5819	S07|6666666.429012.peg.4699	S76|6666666.429234.peg.7205	S81|6666666.429239.peg.2546	S26|6666666.429077.peg.853	S47|6666666.429200.peg.5422	S41|6666666.429093.peg.822	S36|6666666.429085.peg.4791	S43|6666666.429096.peg.4851	S53|6666666.429207.peg.3673
Group128:	OUT|452652.14.peg.2531	S63|6666666.429218.peg.1957	S45|6666666.428748.peg.736	S71|6666666.429228.peg.6057	S70|6666666.429226.peg.4263	S62|6666666.429217.peg.6298	S72|6666666.429229.peg.4238	S40|6666666.429097.peg.1461	S19|6666666.429070.peg.681	S17|6666666.429068.peg.154	S16|6666666.429067.peg.9786	S28|6666666.429083.peg.1232	S42|6666666.429094.peg.4980	S15|6666666.429062.peg.5215	S69|6666666.429225.peg.5439	S65|6666666.429220.peg.7236	S39|6666666.429091.peg.5619	S49|6666666.429203.peg.1252	S73|6666666.429230.peg.1927	S14|6666666.429056.peg.3744	S44|6666666.428653.peg.2051	S55|6666666.429210.peg.5712	S54|6666666.429208.peg.5977	S66|6666666.429221.peg.2661	S61|6666666.429216.peg.2310	S68|6666666.429224.peg.4276	S67|6666666.429222.peg.3539	S48|6666666.429201.peg.5347	S37|6666666.429095.peg.6418	S12|6666666.429035.peg.7355	S74|6666666.429231.peg.5823	S22|6666666.429073.peg.1912	S11|6666666.429022.peg.651	S10|6666666.429019.peg.5146	S56|6666666.429211.peg.2502	S09|6666666.429018.peg.1125	S08|6666666.429013.peg.5959	S27|6666666.429078.peg.3537	S77|6666666.429235.peg.5817	S07|6666666.429012.peg.4697	S76|6666666.429234.peg.7185	S81|6666666.429239.peg.2847	S26|6666666.429077.peg.858	S47|6666666.429200.peg.5406	S41|6666666.429093.peg.827	S36|6666666.429085.peg.4786	S43|6666666.429096.peg.4849	S53|6666666.429207.peg.3666	S25|6666666.429079.peg.7874
Group129:	S63|6666666.429218.peg.1959	S45|6666666.428748.peg.734	S19|6666666.429070.peg.3975	S86|6666666.429244.peg.4327	S17|6666666.429068.peg.155	S16|6666666.429067.peg.9787	S42|6666666.429094.peg.4979	S15|6666666.429062.peg.5216	S69|6666666.429225.peg.5441	S65|6666666.429220.peg.808	S39|6666666.429091.peg.5618	S49|6666666.429203.peg.1254	S73|6666666.429230.peg.1929	S14|6666666.429056.peg.3743	S44|6666666.428653.peg.2047	S66|6666666.429221.peg.2659	S61|6666666.429216.peg.2308	S68|6666666.429224.peg.4278	S85|6666666.429243.peg.2861	S67|6666666.429222.peg.3548	S48|6666666.429201.peg.5348	S37|6666666.429095.peg.6417	S74|6666666.429231.peg.5822	S22|6666666.429073.peg.1914	S11|6666666.429022.peg.650	S10|6666666.429019.peg.5145	S56|6666666.429211.peg.2503	S09|6666666.429018.peg.1126	S08|6666666.429013.peg.5958	S77|6666666.429235.peg.5815	S76|6666666.429234.peg.7183	S41|6666666.429093.peg.828	S36|6666666.429085.peg.4785	S43|6666666.429096.peg.4845	S75|6666666.429233.peg.1357	S25|6666666.429079.peg.7872	S05|6666666.429008.peg.4194	S04|6666666.429004.peg.5734	S35|6666666.429084.peg.5260	S83|6666666.429241.peg.1505	S34|6666666.429092.peg.818	S02|6666666.428998.peg.8672	S64|6666666.429219.peg.6239	S87|6666666.429245.peg.2057	S80|6666666.429238.peg.667	S29|6666666.429080.peg.1192	S60|6666666.429215.peg.3272	S33|6666666.429081.peg.5618	S30|6666666.429100.peg.5586
Group130:	S63|6666666.429218.peg.1960	S45|6666666.428748.peg.733	S71|6666666.429228.peg.3901	S70|6666666.429226.peg.4982	S62|6666666.429217.peg.730	S72|6666666.429229.peg.2326	S40|6666666.429097.peg.2507	S19|6666666.429070.peg.3978	S18|6666666.429069.peg.5878	S17|6666666.429068.peg.157	S16|6666666.429067.peg.9789	S42|6666666.429094.peg.4977	S15|6666666.429062.peg.5218	S69|6666666.429225.peg.5442	S65|6666666.429220.peg.809	S39|6666666.429091.peg.5615	S49|6666666.429203.peg.1256	S73|6666666.429230.peg.1930	S14|6666666.429056.peg.3736	S44|6666666.428653.peg.2046	S55|6666666.429210.peg.5709	S54|6666666.429208.peg.5974	S66|6666666.429221.peg.2658	S61|6666666.429216.peg.2307	S68|6666666.429224.peg.4279	S79|6666666.429237.peg.5917	S67|6666666.429222.peg.3549	S48|6666666.429201.peg.5352	S37|6666666.429095.peg.6413	S12|6666666.429035.peg.7352	S74|6666666.429231.peg.5818	S22|6666666.429073.peg.1918	S11|6666666.429022.peg.639	S10|6666666.429019.peg.5138	S56|6666666.429211.peg.2507	S09|6666666.429018.peg.1132	S08|6666666.429013.peg.5952	S27|6666666.429078.peg.3533	S77|6666666.429235.peg.5814	S07|6666666.429012.peg.4690	S76|6666666.429234.peg.7179	S81|6666666.429239.peg.3774	S26|6666666.429077.peg.862	S06|6666666.429011.peg.1367	S41|6666666.429093.peg.832	S36|6666666.429085.peg.4781	S43|6666666.429096.peg.4844	S53|6666666.429207.peg.3663	S75|6666666.429233.peg.1860
Group131:	OUT|452652.14.peg.7044	S63|6666666.429218.peg.75	S45|6666666.428748.peg.67	S71|6666666.429228.peg.6827	S70|6666666.429226.peg.4190	S62|6666666.429217.peg.5058	S72|6666666.429229.peg.4022	S40|6666666.429097.peg.4215	S19|6666666.429070.peg.5732	S86|6666666.429244.peg.1902	S18|6666666.429069.peg.6735	S17|6666666.429068.peg.6883	S16|6666666.429067.peg.8009	S28|6666666.429083.peg.3459	S42|6666666.429094.peg.1210	S15|6666666.429062.peg.3383	S69|6666666.429225.peg.4371	S65|6666666.429220.peg.6496	S39|6666666.429091.peg.1006	S49|6666666.429203.peg.6275	S73|6666666.429230.peg.5481	S14|6666666.429056.peg.26	S44|6666666.428653.peg.503	S55|6666666.429210.peg.734	S54|6666666.429208.peg.985	S66|6666666.429221.peg.21	S61|6666666.429216.peg.2068	S68|6666666.429224.peg.3074	S79|6666666.429237.peg.5011	S85|6666666.429243.peg.3400	S67|6666666.429222.peg.4514	S13|6666666.429055.peg.6350	S48|6666666.429201.peg.5074	S37|6666666.429095.peg.5461	S12|6666666.429035.peg.437	S74|6666666.429231.peg.982	S22|6666666.429073.peg.6568	S11|6666666.429022.peg.4491	S10|6666666.429019.peg.6318	S56|6666666.429211.peg.5474	S09|6666666.429018.peg.6752	S08|6666666.429013.peg.324	S27|6666666.429078.peg.5097	S77|6666666.429235.peg.959	S07|6666666.429012.peg.10	S76|6666666.429234.peg.1243	S81|6666666.429239.peg.2351	S26|6666666.429077.peg.5683	S06|6666666.429011.peg.3930
Group132:	S71|6666666.429228.peg.443	S70|6666666.429226.peg.6640	S62|6666666.429217.peg.6230	S72|6666666.429229.peg.4356	S40|6666666.429097.peg.5591	S19|6666666.429070.peg.4632	S18|6666666.429069.peg.7034	S17|6666666.429068.peg.8489	S16|6666666.429067.peg.8221	S28|6666666.429083.peg.145	S42|6666666.429094.peg.3749	S15|6666666.429062.peg.1416	S69|6666666.429225.peg.4528	S65|6666666.429220.peg.2036	S39|6666666.429091.peg.681	S49|6666666.429203.peg.6602	S14|6666666.429056.peg.365	S44|6666666.428653.peg.6507	S55|6666666.429210.peg.6320	S54|6666666.429208.peg.6588	S66|6666666.429221.peg.1872	S61|6666666.429216.peg.1920	S68|6666666.429224.peg.3229	S79|6666666.429237.peg.7333	S67|6666666.429222.peg.3622	S13|6666666.429055.peg.432	S48|6666666.429201.peg.406	S37|6666666.429095.peg.6868	S12|6666666.429035.peg.4389	S74|6666666.429231.peg.135	S22|6666666.429073.peg.5516	S11|6666666.429022.peg.4774	S10|6666666.429019.peg.5988	S56|6666666.429211.peg.1873	S09|6666666.429018.peg.6684	S08|6666666.429013.peg.392	S27|6666666.429078.peg.3457	S77|6666666.429235.peg.762	S07|6666666.429012.peg.77	S76|6666666.429234.peg.763	S81|6666666.429239.peg.3937	S26|6666666.429077.peg.277	S06|6666666.429011.peg.3679	S47|6666666.429200.peg.6356	S41|6666666.429093.peg.1971	S36|6666666.429085.peg.6141	S43|6666666.429096.peg.128	S53|6666666.429207.peg.2091	S25|6666666.429079.peg.9130
Group133:	OUT|452652.14.peg.5092	S63|6666666.429218.peg.2998	S45|6666666.428748.peg.5018	S71|6666666.429228.peg.4526	S70|6666666.429226.peg.4161	S62|6666666.429217.peg.3926	S72|6666666.429229.peg.4257	S40|6666666.429097.peg.4657	S19|6666666.429070.peg.6186	S86|6666666.429244.peg.1243	S18|6666666.429069.peg.4889	S17|6666666.429068.peg.4024	S16|6666666.429067.peg.606	S28|6666666.429083.peg.5689	S42|6666666.429094.peg.2279	S15|6666666.429062.peg.3166	S69|6666666.429225.peg.1476	S39|6666666.429091.peg.4676	S49|6666666.429203.peg.2240	S14|6666666.429056.peg.2771	S44|6666666.428653.peg.4706	S55|6666666.429210.peg.4695	S54|6666666.429208.peg.4959	S66|6666666.429221.peg.4250	S61|6666666.429216.peg.4151	S68|6666666.429224.peg.5123	S79|6666666.429237.peg.6274	S85|6666666.429243.peg.1966	S67|6666666.429222.peg.601	S13|6666666.429055.peg.1231	S48|6666666.429201.peg.5249	S37|6666666.429095.peg.6670	S12|6666666.429035.peg.6158	S74|6666666.429231.peg.4850	S22|6666666.429073.peg.251	S11|6666666.429022.peg.2041	S10|6666666.429019.peg.1390	S56|6666666.429211.peg.2647	S09|6666666.429018.peg.2297	S08|6666666.429013.peg.4969	S27|6666666.429078.peg.3881	S77|6666666.429235.peg.4988	S07|6666666.429012.peg.1369	S76|6666666.429234.peg.5943	S81|6666666.429239.peg.6765	S26|6666666.429077.peg.1828	S06|6666666.429011.peg.2842	S47|6666666.429200.peg.4297	S41|6666666.429093.peg.1069
Group134:	OUT|452652.14.peg.5091	S63|6666666.429218.peg.2999	S45|6666666.428748.peg.5017	S71|6666666.429228.peg.4527	S70|6666666.429226.peg.4160	S62|6666666.429217.peg.3925	S72|6666666.429229.peg.4258	S40|6666666.429097.peg.4656	S19|6666666.429070.peg.6187	S86|6666666.429244.peg.1244	S18|6666666.429069.peg.4888	S17|6666666.429068.peg.4025	S16|6666666.429067.peg.607	S28|6666666.429083.peg.5688	S42|6666666.429094.peg.2280	S15|6666666.429062.peg.3167	S69|6666666.429225.peg.1475	S39|6666666.429091.peg.4675	S49|6666666.429203.peg.2241	S14|6666666.429056.peg.2770	S44|6666666.428653.peg.4705	S55|6666666.429210.peg.4694	S54|6666666.429208.peg.4958	S66|6666666.429221.peg.4251	S61|6666666.429216.peg.4152	S68|6666666.429224.peg.5124	S79|6666666.429237.peg.6275	S85|6666666.429243.peg.1965	S67|6666666.429222.peg.600	S13|6666666.429055.peg.1232	S48|6666666.429201.peg.5248	S37|6666666.429095.peg.6669	S12|6666666.429035.peg.6159	S74|6666666.429231.peg.4849	S22|6666666.429073.peg.252	S11|6666666.429022.peg.2040	S10|6666666.429019.peg.1391	S56|6666666.429211.peg.2646	S09|6666666.429018.peg.2299	S08|6666666.429013.peg.4968	S27|6666666.429078.peg.3880	S77|6666666.429235.peg.4987	S07|6666666.429012.peg.1370	S76|6666666.429234.peg.5942	S81|6666666.429239.peg.6766	S26|6666666.429077.peg.1829	S06|6666666.429011.peg.2843	S47|6666666.429200.peg.4296	S41|6666666.429093.peg.1070
Group135:	S63|6666666.429218.peg.1306	S45|6666666.428748.peg.1376	S19|6666666.429070.peg.1592	S18|6666666.429069.peg.2028	S17|6666666.429068.peg.731	S16|6666666.429067.peg.5534	S15|6666666.429062.peg.1206	S65|6666666.429220.peg.5795	S39|6666666.429091.peg.6309	S49|6666666.429203.peg.877	S14|6666666.429056.peg.3479	S79|6666666.429237.peg.1227	S85|6666666.429243.peg.3173	S13|6666666.429055.peg.6648	S12|6666666.429035.peg.2358	S74|6666666.429231.peg.6660	S11|6666666.429022.peg.5295	S10|6666666.429019.peg.3784	S09|6666666.429018.peg.6598	S08|6666666.429013.peg.472	S07|6666666.429012.peg.161	S06|6666666.429011.peg.427	S41|6666666.429093.peg.247	S75|6666666.429233.peg.7038	S25|6666666.429079.peg.4039	S05|6666666.429008.peg.8839	S03|6666666.429001.peg.6704	S83|6666666.429241.peg.3076	S02|6666666.428998.peg.5595	S87|6666666.429245.peg.7497	S80|6666666.429238.peg.5468	S29|6666666.429080.peg.1203	S46|6666666.429199.peg.2421	S84|6666666.429242.peg.117	S01|6666666.428970.peg.3074
Group136:	S63|6666666.429218.peg.1307	S45|6666666.428748.peg.1375	S19|6666666.429070.peg.1593	S18|6666666.429069.peg.2030	S17|6666666.429068.peg.2256	S17|6666666.429068.peg.732	S16|6666666.429067.peg.8857	S15|6666666.429062.peg.1207	S69|6666666.429225.peg.4723	S65|6666666.429220.peg.5794	S39|6666666.429091.peg.6308	S49|6666666.429203.peg.876	S14|6666666.429056.peg.3480	S44|6666666.428653.peg.5614	S66|6666666.429221.peg.5002	S61|6666666.429216.peg.3515	S68|6666666.429224.peg.3563	S79|6666666.429237.peg.1228	S85|6666666.429243.peg.4170	S67|6666666.429222.peg.5570	S13|6666666.429055.peg.6649	S48|6666666.429201.peg.7037	S37|6666666.429095.peg.6452	S12|6666666.429035.peg.2359	S74|6666666.429231.peg.6659	S11|6666666.429022.peg.5294	S10|6666666.429019.peg.3783	S09|6666666.429018.peg.6597	S08|6666666.429013.peg.473	S77|6666666.429235.peg.6804	S07|6666666.429012.peg.162	S06|6666666.429011.peg.428	S36|6666666.429085.peg.4258	S43|6666666.429096.peg.6609	S75|6666666.429233.peg.648	S25|6666666.429079.peg.4040	S05|6666666.429008.peg.8838	S03|6666666.429001.peg.6705	S34|6666666.429092.peg.31	S02|6666666.428998.peg.5594	S87|6666666.429245.peg.4466	S80|6666666.429238.peg.232	S29|6666666.429080.peg.1204	S46|6666666.429199.peg.2422	S33|6666666.429081.peg.6533	S84|6666666.429242.peg.5391	S01|6666666.428970.peg.3075
Group137:	S63|6666666.429218.peg.1308	S45|6666666.428748.peg.1374	S19|6666666.429070.peg.1594	S18|6666666.429069.peg.2031	S17|6666666.429068.peg.8895	S16|6666666.429067.peg.8856	S15|6666666.429062.peg.1208	S65|6666666.429220.peg.5793	S39|6666666.429091.peg.6307	S49|6666666.429203.peg.875	S14|6666666.429056.peg.3481	S44|6666666.428653.peg.5615	S79|6666666.429237.peg.1229	S85|6666666.429243.peg.4171	S67|6666666.429222.peg.5571	S13|6666666.429055.peg.6650	S48|6666666.429201.peg.7038	S37|6666666.429095.peg.6453	S12|6666666.429035.peg.2360	S74|6666666.429231.peg.6658	S11|6666666.429022.peg.5293	S10|6666666.429019.peg.3782	S09|6666666.429018.peg.6596	S08|6666666.429013.peg.474	S77|6666666.429235.peg.6803	S07|6666666.429012.peg.163	S06|6666666.429011.peg.429	S36|6666666.429085.peg.4259	S43|6666666.429096.peg.6608	S75|6666666.429233.peg.647	S25|6666666.429079.peg.4041	S05|6666666.429008.peg.8837	S03|6666666.429001.peg.6706	S34|6666666.429092.peg.30	S02|6666666.428998.peg.5593	S87|6666666.429245.peg.1228	S80|6666666.429238.peg.231	S29|6666666.429080.peg.1205	S46|6666666.429199.peg.2423	S33|6666666.429081.peg.6534	S84|6666666.429242.peg.5390	S01|6666666.428970.peg.3076
Group138:	S63|6666666.429218.peg.1309	S45|6666666.428748.peg.1373	S19|6666666.429070.peg.1595	S18|6666666.429069.peg.2032	S17|6666666.429068.peg.8894	S16|6666666.429067.peg.8855	S15|6666666.429062.peg.1209	S65|6666666.429220.peg.5792	S39|6666666.429091.peg.6306	S49|6666666.429203.peg.874	S14|6666666.429056.peg.3482	S44|6666666.428653.peg.5616	S79|6666666.429237.peg.1230	S85|6666666.429243.peg.4172	S67|6666666.429222.peg.5572	S13|6666666.429055.peg.6651	S48|6666666.429201.peg.7039	S37|6666666.429095.peg.6454	S12|6666666.429035.peg.2361	S74|6666666.429231.peg.6657	S11|6666666.429022.peg.5292	S10|6666666.429019.peg.3781	S09|6666666.429018.peg.6595	S08|6666666.429013.peg.475	S77|6666666.429235.peg.6802	S07|6666666.429012.peg.164	S06|6666666.429011.peg.430	S36|6666666.429085.peg.4260	S43|6666666.429096.peg.6607	S75|6666666.429233.peg.646	S25|6666666.429079.peg.4042	S05|6666666.429008.peg.8836	S03|6666666.429001.peg.6707	S34|6666666.429092.peg.29	S02|6666666.428998.peg.5592	S87|6666666.429245.peg.1227	S80|6666666.429238.peg.230	S29|6666666.429080.peg.1206	S46|6666666.429199.peg.2424	S33|6666666.429081.peg.6535	S84|6666666.429242.peg.5389	S01|6666666.428970.peg.3077
Group139:	S63|6666666.429218.peg.1310	S45|6666666.428748.peg.1372	S71|6666666.429228.peg.3732	S70|6666666.429226.peg.1377	S62|6666666.429217.peg.6702	S72|6666666.429229.peg.2751	S40|6666666.429097.peg.4247	S19|6666666.429070.peg.1596	S19|6666666.429070.peg.5621	S18|6666666.429069.peg.2033	S17|6666666.429068.peg.5849	S17|6666666.429068.peg.8893	S16|6666666.429067.peg.8854	S42|6666666.429094.peg.5560	S15|6666666.429062.peg.1210	S69|6666666.429225.peg.2823	S65|6666666.429220.peg.4619	S65|6666666.429220.peg.5791	S39|6666666.429091.peg.2469	S39|6666666.429091.peg.6305	S49|6666666.429203.peg.873	S14|6666666.429056.peg.3483	S14|6666666.429056.peg.4150	S44|6666666.428653.peg.1624	S44|6666666.428653.peg.5617	S55|6666666.429210.peg.6722	S54|6666666.429208.peg.6990	S66|6666666.429221.peg.1112	S61|6666666.429216.peg.3948	S68|6666666.429224.peg.1534	S79|6666666.429237.peg.1231	S79|6666666.429237.peg.2940	S85|6666666.429243.peg.4173	S67|6666666.429222.peg.3472	S67|6666666.429222.peg.5573	S13|6666666.429055.peg.6652	S48|6666666.429201.peg.6102	S48|6666666.429201.peg.7040	S37|6666666.429095.peg.6455	S37|6666666.429095.peg.7085	S12|6666666.429035.peg.2362	S74|6666666.429231.peg.6656	S22|6666666.429073.peg.4109	S11|6666666.429022.peg.1373	S11|6666666.429022.peg.5291	S10|6666666.429019.peg.3780	S10|6666666.429019.peg.913	S56|6666666.429211.peg.2266	S09|6666666.429018.peg.6594
Group140:	S63|6666666.429218.peg.1312	S45|6666666.428748.peg.1370	S19|6666666.429070.peg.1598	S18|6666666.429069.peg.2034	S17|6666666.429068.peg.8985	S17|6666666.429068.peg.8993	S16|6666666.429067.peg.8852	S15|6666666.429062.peg.1211	S65|6666666.429220.peg.5789	S39|6666666.429091.peg.6304	S49|6666666.429203.peg.872	S14|6666666.429056.peg.3485	S44|6666666.428653.peg.5618	S79|6666666.429237.peg.1232	S85|6666666.429243.peg.3174	S67|6666666.429222.peg.5575	S13|6666666.429055.peg.6654	S48|6666666.429201.peg.7041	S37|6666666.429095.peg.6456	S12|6666666.429035.peg.2363	S74|6666666.429231.peg.6655	S11|6666666.429022.peg.5290	S10|6666666.429019.peg.3779	S09|6666666.429018.peg.6592	S08|6666666.429013.peg.478	S77|6666666.429235.peg.6800	S07|6666666.429012.peg.167	S06|6666666.429011.peg.432	S41|6666666.429093.peg.250	S36|6666666.429085.peg.4262	S43|6666666.429096.peg.6605	S75|6666666.429233.peg.7037	S25|6666666.429079.peg.4044	S05|6666666.429008.peg.8834	S03|6666666.429001.peg.6709	S83|6666666.429241.peg.3075	S34|6666666.429092.peg.27	S02|6666666.428998.peg.5590	S87|6666666.429245.peg.7227	S80|6666666.429238.peg.5467	S29|6666666.429080.peg.1208	S33|6666666.429081.peg.6537	S84|6666666.429242.peg.118	S51|6666666.429205.peg.3198	S01|6666666.428970.peg.3079
Group141:	S63|6666666.429218.peg.1313	S45|6666666.428748.peg.1369	S19|6666666.429070.peg.1599	S18|6666666.429069.peg.2035	S17|6666666.429068.peg.8227	S16|6666666.429067.peg.8843	S15|6666666.429062.peg.1213	S69|6666666.429225.peg.2216	S65|6666666.429220.peg.5788	S39|6666666.429091.peg.6303	S14|6666666.429056.peg.3486	S44|6666666.428653.peg.5619	S68|6666666.429224.peg.923	S79|6666666.429237.peg.1233	S85|6666666.429243.peg.3175	S67|6666666.429222.peg.1289	S13|6666666.429055.peg.6655	S48|6666666.429201.peg.3886	S37|6666666.429095.peg.2259	S12|6666666.429035.peg.2364	S74|6666666.429231.peg.6654	S11|6666666.429022.peg.5289	S10|6666666.429019.peg.3062	S10|6666666.429019.peg.3778	S09|6666666.429018.peg.6591	S08|6666666.429013.peg.479	S77|6666666.429235.peg.3422	S07|6666666.429012.peg.168	S06|6666666.429011.peg.433	S41|6666666.429093.peg.251	S36|6666666.429085.peg.4263	S43|6666666.429096.peg.6604	S75|6666666.429233.peg.7036	S25|6666666.429079.peg.4045	S05|6666666.429008.peg.8833	S03|6666666.429001.peg.6710	S83|6666666.429241.peg.3074	S34|6666666.429092.peg.26	S02|6666666.428998.peg.5589	S87|6666666.429245.peg.7228	S80|6666666.429238.peg.5466	S29|6666666.429080.peg.1209	S33|6666666.429081.peg.6538	S84|6666666.429242.peg.119	S51|6666666.429205.peg.3197	S01|6666666.428970.peg.3081
Group142:	S63|6666666.429218.peg.4241	S45|6666666.428748.peg.642	S71|6666666.429228.peg.1843	S70|6666666.429226.peg.2042	S62|6666666.429217.peg.952	S72|6666666.429229.peg.5892	S40|6666666.429097.peg.2150	S19|6666666.429070.peg.6447	S86|6666666.429244.peg.3116	S18|6666666.429069.peg.4452	S17|6666666.429068.peg.3517	S16|6666666.429067.peg.5080	S28|6666666.429083.peg.2427	S42|6666666.429094.peg.4793	S15|6666666.429062.peg.6354	S69|6666666.429225.peg.3883	S65|6666666.429220.peg.5815	S39|6666666.429091.peg.1416	S49|6666666.429203.peg.5845	S73|6666666.429230.peg.2795	S14|6666666.429056.peg.2372	S44|6666666.428653.peg.750	S55|6666666.429210.peg.1196	S54|6666666.429208.peg.1449	S66|6666666.429221.peg.1248	S61|6666666.429216.peg.2998	S68|6666666.429224.peg.2584	S79|6666666.429237.peg.3307	S85|6666666.429243.peg.3324	S67|6666666.429222.peg.1523	S13|6666666.429055.peg.1503	S48|6666666.429201.peg.1342	S37|6666666.429095.peg.1803	S12|6666666.429035.peg.7589	S74|6666666.429231.peg.1519	S22|6666666.429073.peg.3623	S11|6666666.429022.peg.3357	S10|6666666.429019.peg.5891	S56|6666666.429211.peg.3616	S09|6666666.429018.peg.6081	S08|6666666.429013.peg.1015	S27|6666666.429078.peg.1	S77|6666666.429235.peg.1526	S07|6666666.429012.peg.735	S76|6666666.429234.peg.1682	S81|6666666.429239.peg.3602	S26|6666666.429077.peg.5272	S06|6666666.429011.peg.4320	S47|6666666.429200.peg.1507
Group143:	S63|6666666.429218.peg.1314	S45|6666666.428748.peg.1368	S19|6666666.429070.peg.1897	S18|6666666.429069.peg.2036	S17|6666666.429068.peg.8228	S16|6666666.429067.peg.8842	S15|6666666.429062.peg.1214	S65|6666666.429220.peg.5787	S39|6666666.429091.peg.6302	S14|6666666.429056.peg.3487	S44|6666666.428653.peg.5620	S79|6666666.429237.peg.1234	S85|6666666.429243.peg.3177	S67|6666666.429222.peg.5577	S13|6666666.429055.peg.6656	S48|6666666.429201.peg.3887	S37|6666666.429095.peg.2258	S12|6666666.429035.peg.2365	S74|6666666.429231.peg.6653	S11|6666666.429022.peg.5288	S10|6666666.429019.peg.3777	S09|6666666.429018.peg.6590	S08|6666666.429013.peg.480	S77|6666666.429235.peg.6799	S07|6666666.429012.peg.169	S06|6666666.429011.peg.434	S41|6666666.429093.peg.252	S36|6666666.429085.peg.4264	S43|6666666.429096.peg.6603	S75|6666666.429233.peg.7035	S25|6666666.429079.peg.4046	S05|6666666.429008.peg.8832	S03|6666666.429001.peg.6711	S83|6666666.429241.peg.3073	S34|6666666.429092.peg.25	S02|6666666.428998.peg.5588	S87|6666666.429245.peg.6733	S80|6666666.429238.peg.5465	S29|6666666.429080.peg.1210	S33|6666666.429081.peg.6539
Group144:	S18|6666666.429069.peg.1840	S17|6666666.429068.peg.2788	S16|6666666.429067.peg.3747	S42|6666666.429094.peg.4286	S15|6666666.429062.peg.5625	S39|6666666.429091.peg.3225	S55|6666666.429210.peg.3688	S54|6666666.429208.peg.3951	S79|6666666.429237.peg.1976	S12|6666666.429035.peg.1766	S11|6666666.429022.peg.4177	S09|6666666.429018.peg.4289	S08|6666666.429013.peg.2867	S25|6666666.429079.peg.2629	S52|6666666.429206.peg.4592	S29|6666666.429080.peg.1212	S01|6666666.428970.peg.3553
Group145:	S49|6666666.429203.peg.3910	S74|6666666.429231.peg.3287	S41|6666666.429093.peg.4814	S02|6666666.428998.peg.2979
Group146:	S18|6666666.429069.peg.1839	S16|6666666.429067.peg.3748	S42|6666666.429094.peg.4287	S15|6666666.429062.peg.5626	S39|6666666.429091.peg.3224	S14|6666666.429056.peg.6094	S12|6666666.429035.peg.1765	S10|6666666.429019.peg.4455	S25|6666666.429079.peg.2630	S05|6666666.429008.peg.9033	S59|6666666.429214.peg.317	S02|6666666.428998.peg.2980	S29|6666666.429080.peg.1213
Group147:	OUT|452652.14.peg.4516	S63|6666666.429218.peg.4976	S45|6666666.428748.peg.2105	S71|6666666.429228.peg.1274	S70|6666666.429226.peg.4832	S62|6666666.429217.peg.879	S72|6666666.429229.peg.4577	S40|6666666.429097.peg.763	S19|6666666.429070.peg.2698	S86|6666666.429244.peg.1492	S18|6666666.429069.peg.1838	S17|6666666.429068.peg.2786	S16|6666666.429067.peg.3749	S28|6666666.429083.peg.6483	S42|6666666.429094.peg.4288	S15|6666666.429062.peg.5627	S69|6666666.429225.peg.2094	S65|6666666.429220.peg.5222	S39|6666666.429091.peg.3223	S49|6666666.429203.peg.3912	S73|6666666.429230.peg.5623	S14|6666666.429056.peg.6095	S44|6666666.428653.peg.5299	S55|6666666.429210.peg.3690	S54|6666666.429208.peg.3953	S66|6666666.429221.peg.6284	S61|6666666.429216.peg.6001	S68|6666666.429224.peg.802	S79|6666666.429237.peg.1978	S85|6666666.429243.peg.410	S67|6666666.429222.peg.1423	S13|6666666.429055.peg.58	S48|6666666.429201.peg.1946	S37|6666666.429095.peg.1728	S12|6666666.429035.peg.1764	S74|6666666.429231.peg.3285	S22|6666666.429073.peg.5195	S11|6666666.429022.peg.4179	S10|6666666.429019.peg.4454	S56|6666666.429211.peg.6580	S09|6666666.429018.peg.4287	S08|6666666.429013.peg.2869	S27|6666666.429078.peg.2356	S77|6666666.429235.peg.3535	S07|6666666.429012.peg.2770	S76|6666666.429234.peg.4759	S81|6666666.429239.peg.5815	S26|6666666.429077.peg.3546	S06|6666666.429011.peg.6151
Group148:	OUT|452652.14.peg.4517	S63|6666666.429218.peg.4975	S45|6666666.428748.peg.2106	S71|6666666.429228.peg.1273	S70|6666666.429226.peg.4833	S62|6666666.429217.peg.878	S72|6666666.429229.peg.4576	S40|6666666.429097.peg.764	S19|6666666.429070.peg.2699	S86|6666666.429244.peg.1490	S18|6666666.429069.peg.1837	S17|6666666.429068.peg.2785	S16|6666666.429067.peg.3750	S28|6666666.429083.peg.6480	S42|6666666.429094.peg.4291	S15|6666666.429062.peg.5628	S69|6666666.429225.peg.2092	S65|6666666.429220.peg.5223	S39|6666666.429091.peg.3222	S49|6666666.429203.peg.3913	S73|6666666.429230.peg.5624	S14|6666666.429056.peg.6096	S44|6666666.428653.peg.5301	S55|6666666.429210.peg.3691	S54|6666666.429208.peg.3954	S66|6666666.429221.peg.6286	S61|6666666.429216.peg.5999	S68|6666666.429224.peg.799	S79|6666666.429237.peg.1979	S85|6666666.429243.peg.413	S67|6666666.429222.peg.391	S13|6666666.429055.peg.59	S48|6666666.429201.peg.1947	S37|6666666.429095.peg.1727	S12|6666666.429035.peg.1763	S74|6666666.429231.peg.3284	S22|6666666.429073.peg.5196	S11|6666666.429022.peg.4180	S10|6666666.429019.peg.4453	S56|6666666.429211.peg.6581	S09|6666666.429018.peg.4286	S08|6666666.429013.peg.2870	S27|6666666.429078.peg.2355	S77|6666666.429235.peg.3537	S07|6666666.429012.peg.2771	S76|6666666.429234.peg.4760	S81|6666666.429239.peg.5816	S26|6666666.429077.peg.3547	S06|6666666.429011.peg.6150
Group149:	OUT|452652.14.peg.4518	S63|6666666.429218.peg.4974	S45|6666666.428748.peg.2107	S71|6666666.429228.peg.1272	S70|6666666.429226.peg.4834	S62|6666666.429217.peg.877	S72|6666666.429229.peg.4575	S40|6666666.429097.peg.765	S19|6666666.429070.peg.2700	S86|6666666.429244.peg.1489	S18|6666666.429069.peg.1836	S17|6666666.429068.peg.2784	S16|6666666.429067.peg.3751	S28|6666666.429083.peg.6479	S42|6666666.429094.peg.4292	S15|6666666.429062.peg.5629	S69|6666666.429225.peg.2091	S65|6666666.429220.peg.5224	S39|6666666.429091.peg.3221	S49|6666666.429203.peg.3914	S73|6666666.429230.peg.5625	S14|6666666.429056.peg.6097	S44|6666666.428653.peg.5302	S55|6666666.429210.peg.3692	S54|6666666.429208.peg.3955	S66|6666666.429221.peg.6287	S61|6666666.429216.peg.5998	S68|6666666.429224.peg.798	S79|6666666.429237.peg.1980	S85|6666666.429243.peg.414	S67|6666666.429222.peg.392	S13|6666666.429055.peg.60	S48|6666666.429201.peg.1948	S37|6666666.429095.peg.1726	S12|6666666.429035.peg.1762	S74|6666666.429231.peg.3283	S22|6666666.429073.peg.5197	S11|6666666.429022.peg.4181	S10|6666666.429019.peg.4452	S56|6666666.429211.peg.6582	S09|6666666.429018.peg.4285	S08|6666666.429013.peg.2871	S27|6666666.429078.peg.2354	S77|6666666.429235.peg.3538	S07|6666666.429012.peg.2772	S76|6666666.429234.peg.4761	S81|6666666.429239.peg.5817	S26|6666666.429077.peg.3548	S06|6666666.429011.peg.6149
Group150:	OUT|452652.14.peg.4519	S63|6666666.429218.peg.4971	S45|6666666.428748.peg.2110	S71|6666666.429228.peg.1271	S70|6666666.429226.peg.4835	S62|6666666.429217.peg.876	S72|6666666.429229.peg.4574	S40|6666666.429097.peg.766	S19|6666666.429070.peg.2701	S86|6666666.429244.peg.1488	S18|6666666.429069.peg.1835	S17|6666666.429068.peg.2783	S16|6666666.429067.peg.3753	S28|6666666.429083.peg.6469	S42|6666666.429094.peg.4293	S15|6666666.429062.peg.5630	S69|6666666.429225.peg.2090	S65|6666666.429220.peg.5225	S39|6666666.429091.peg.3220	S49|6666666.429203.peg.3915	S73|6666666.429230.peg.5626	S14|6666666.429056.peg.6098	S44|6666666.428653.peg.5303	S55|6666666.429210.peg.3693	S54|6666666.429208.peg.3956	S66|6666666.429221.peg.6288	S61|6666666.429216.peg.5997	S68|6666666.429224.peg.797	S79|6666666.429237.peg.1981	S85|6666666.429243.peg.418	S67|6666666.429222.peg.393	S13|6666666.429055.peg.61	S48|6666666.429201.peg.1949	S37|6666666.429095.peg.1725	S12|6666666.429035.peg.1761	S74|6666666.429231.peg.3282	S22|6666666.429073.peg.5198	S11|6666666.429022.peg.4182	S10|6666666.429019.peg.4451	S56|6666666.429211.peg.6583	S09|6666666.429018.peg.4284	S08|6666666.429013.peg.2872	S27|6666666.429078.peg.2353	S77|6666666.429235.peg.3539	S07|6666666.429012.peg.2773	S76|6666666.429234.peg.4762	S81|6666666.429239.peg.5818	S26|6666666.429077.peg.3549	S06|6666666.429011.peg.6148
Group151:	OUT|452652.14.peg.4520	S63|6666666.429218.peg.4970	S45|6666666.428748.peg.2111	S71|6666666.429228.peg.1270	S70|6666666.429226.peg.4836	S62|6666666.429217.peg.875	S72|6666666.429229.peg.4573	S40|6666666.429097.peg.767	S19|6666666.429070.peg.2702	S86|6666666.429244.peg.1487	S18|6666666.429069.peg.1834	S17|6666666.429068.peg.2782	S16|6666666.429067.peg.3754	S28|6666666.429083.peg.6468	S42|6666666.429094.peg.4294	S15|6666666.429062.peg.5631	S69|6666666.429225.peg.2089	S65|6666666.429220.peg.5226	S39|6666666.429091.peg.3219	S49|6666666.429203.peg.3916	S14|6666666.429056.peg.6099	S44|6666666.428653.peg.5304	S55|6666666.429210.peg.3694	S54|6666666.429208.peg.3957	S66|6666666.429221.peg.6289	S61|6666666.429216.peg.5996	S68|6666666.429224.peg.796	S79|6666666.429237.peg.1982	S85|6666666.429243.peg.419	S67|6666666.429222.peg.394	S13|6666666.429055.peg.62	S48|6666666.429201.peg.2582	S37|6666666.429095.peg.625	S12|6666666.429035.peg.1760	S74|6666666.429231.peg.3281	S22|6666666.429073.peg.5199	S11|6666666.429022.peg.4183	S10|6666666.429019.peg.4450	S56|6666666.429211.peg.6584	S09|6666666.429018.peg.4283	S08|6666666.429013.peg.2874	S27|6666666.429078.peg.2352	S77|6666666.429235.peg.3540	S07|6666666.429012.peg.2774	S76|6666666.429234.peg.4763	S81|6666666.429239.peg.5819	S26|6666666.429077.peg.3550	S06|6666666.429011.peg.6147	S47|6666666.429200.peg.1383
Group152:	S18|6666666.429069.peg.1831	S17|6666666.429068.peg.2780	S16|6666666.429067.peg.3757	S28|6666666.429083.peg.6461	S15|6666666.429062.peg.5635	S39|6666666.429091.peg.3216	S14|6666666.429056.peg.6103	S55|6666666.429210.peg.3696	S54|6666666.429208.peg.3959	S13|6666666.429055.peg.65	S12|6666666.429035.peg.1758	S74|6666666.429231.peg.3278	S11|6666666.429022.peg.4186	S10|6666666.429019.peg.4447	S06|6666666.429011.peg.6144	S41|6666666.429093.peg.4824	S25|6666666.429079.peg.2638	S52|6666666.429206.peg.4600	S05|6666666.429008.peg.9042	S03|6666666.429001.peg.5955	S02|6666666.428998.peg.2988	S29|6666666.429080.peg.1221
Group153:	S17|6666666.429068.peg.2779	S16|6666666.429067.peg.3758	S28|6666666.429083.peg.6460	S15|6666666.429062.peg.5636	S69|6666666.429225.peg.2085	S39|6666666.429091.peg.3215	S49|6666666.429203.peg.3919	S14|6666666.429056.peg.6104	S44|6666666.428653.peg.5307	S66|6666666.429221.peg.6292	S61|6666666.429216.peg.5993	S68|6666666.429224.peg.792	S79|6666666.429237.peg.1987	S67|6666666.429222.peg.397	S13|6666666.429055.peg.66	S12|6666666.429035.peg.1757	S74|6666666.429231.peg.3277	S11|6666666.429022.peg.4187	S10|6666666.429019.peg.4446	S77|6666666.429235.peg.3544	S06|6666666.429011.peg.6143	S41|6666666.429093.peg.4825	S43|6666666.429096.peg.3366	S03|6666666.429001.peg.5956	S02|6666666.428998.peg.2989	S29|6666666.429080.peg.1222	S01|6666666.428970.peg.3542
Group154:	S18|6666666.429069.peg.1829	S17|6666666.429068.peg.2778	S16|6666666.429067.peg.3759	S28|6666666.429083.peg.6459	S42|6666666.429094.peg.4296	S15|6666666.429062.peg.5637	S39|6666666.429091.peg.3214	S14|6666666.429056.peg.6105	S55|6666666.429210.peg.3697	S54|6666666.429208.peg.3960	S79|6666666.429237.peg.1988	S13|6666666.429055.peg.67	S12|6666666.429035.peg.1756	S74|6666666.429231.peg.3276	S11|6666666.429022.peg.4188	S10|6666666.429019.peg.4445	S06|6666666.429011.peg.6142	S41|6666666.429093.peg.4826	S25|6666666.429079.peg.2639	S52|6666666.429206.peg.4601	S05|6666666.429008.peg.9043	S59|6666666.429214.peg.326	S03|6666666.429001.peg.5957	S02|6666666.428998.peg.2990	S29|6666666.429080.peg.1223	S46|6666666.429199.peg.3095	S01|6666666.428970.peg.3541
Group155:	S18|6666666.429069.peg.1828	S28|6666666.429083.peg.6458	S42|6666666.429094.peg.4297	S15|6666666.429062.peg.5638	S39|6666666.429091.peg.3213	S55|6666666.429210.peg.3698	S54|6666666.429208.peg.3961	S79|6666666.429237.peg.1989	S12|6666666.429035.peg.1755	S11|6666666.429022.peg.4189	S10|6666666.429019.peg.4444	S06|6666666.429011.peg.6141	S41|6666666.429093.peg.4827	S52|6666666.429206.peg.4602	S05|6666666.429008.peg.9044	S29|6666666.429080.peg.1224
Group156:	S17|6666666.429068.peg.2777	S16|6666666.429067.peg.3760	S14|6666666.429056.peg.6106	S43|6666666.429096.peg.3370	S02|6666666.428998.peg.2991	S46|6666666.429199.peg.3094
Group157:	S17|6666666.429068.peg.2775	S16|6666666.429067.peg.3762	S28|6666666.429083.peg.6455	S42|6666666.429094.peg.4298	S15|6666666.429062.peg.5640	S55|6666666.429210.peg.3699	S54|6666666.429208.peg.3962	S79|6666666.429237.peg.4646	S12|6666666.429035.peg.1753	S74|6666666.429231.peg.3274	S10|6666666.429019.peg.4440	S41|6666666.429093.peg.4829	S52|6666666.429206.peg.4603	S05|6666666.429008.peg.9046	S02|6666666.428998.peg.2992	S29|6666666.429080.peg.1227
Group158:	S28|6666666.429083.peg.6453	S10|6666666.429019.peg.4439	S02|6666666.428998.peg.2993	S29|6666666.429080.peg.1229
Group159:	S63|6666666.429218.peg.2433	S45|6666666.428748.peg.5568	S71|6666666.429228.peg.304	S70|6666666.429226.peg.645	S62|6666666.429217.peg.2307	S72|6666666.429229.peg.304	S40|6666666.429097.peg.1061	S19|6666666.429070.peg.7298	S18|6666666.429069.peg.2202	S17|6666666.429068.peg.5597	S16|6666666.429067.peg.73	S28|6666666.429083.peg.1426	S42|6666666.429094.peg.719	S15|6666666.429062.peg.7270	S69|6666666.429225.peg.1879	S65|6666666.429220.peg.6881	S39|6666666.429091.peg.5132	S49|6666666.429203.peg.1793	S73|6666666.429230.peg.5339	S14|6666666.429056.peg.2989	S44|6666666.428653.peg.5180	S55|6666666.429210.peg.5153	S54|6666666.429208.peg.5418	S66|6666666.429221.peg.5461	S61|6666666.429216.peg.5220	S68|6666666.429224.peg.4722	S79|6666666.429237.peg.3287	S85|6666666.429243.peg.5167	S67|6666666.429222.peg.2108	S13|6666666.429055.peg.4984	S48|6666666.429201.peg.1643	S37|6666666.429095.peg.2355	S12|6666666.429035.peg.2045	S74|6666666.429231.peg.5223	S22|6666666.429073.peg.5665	S11|6666666.429022.peg.7191	S10|6666666.429019.peg.6400	S56|6666666.429211.peg.6203	S09|6666666.429018.peg.1654	S08|6666666.429013.peg.5502	S27|6666666.429078.peg.5424	S77|6666666.429235.peg.5444	S07|6666666.429012.peg.819	S81|6666666.429239.peg.5237	S26|6666666.429077.peg.1329	S06|6666666.429011.peg.2480	S47|6666666.429200.peg.4764	S41|6666666.429093.peg.5187	S36|6666666.429085.peg.6809
Group160:	OUT|452652.14.peg.366	S63|6666666.429218.peg.5170	S45|6666666.428748.peg.1917	S71|6666666.429228.peg.4316	S70|6666666.429226.peg.5288	S62|6666666.429217.peg.361	S72|6666666.429229.peg.6012	S40|6666666.429097.peg.5942	S19|6666666.429070.peg.243	S86|6666666.429244.peg.2824	S18|6666666.429069.peg.6613	S17|6666666.429068.peg.2612	S16|6666666.429067.peg.3921	S28|6666666.429083.peg.6698	S42|6666666.429094.peg.5887	S15|6666666.429062.peg.50	S69|6666666.429225.peg.2261	S65|6666666.429220.peg.2050	S39|6666666.429091.peg.3077	S49|6666666.429203.peg.4076	S73|6666666.429230.peg.971	S14|6666666.429056.peg.1335	S44|6666666.428653.peg.653	S55|6666666.429210.peg.3891	S54|6666666.429208.peg.4153	S66|6666666.429221.peg.5431	S61|6666666.429216.peg.5334	S68|6666666.429224.peg.969	S79|6666666.429237.peg.6480	S85|6666666.429243.peg.263	S67|6666666.429222.peg.3841	S13|6666666.429055.peg.262	S48|6666666.429201.peg.7547	S37|6666666.429095.peg.7556	S12|6666666.429035.peg.7832	S74|6666666.429231.peg.3113	S22|6666666.429073.peg.994	S11|6666666.429022.peg.4361	S10|6666666.429019.peg.4299	S56|6666666.429211.peg.351	S09|6666666.429018.peg.4418	S08|6666666.429013.peg.2759	S27|6666666.429078.peg.3217	S77|6666666.429235.peg.3372	S07|6666666.429012.peg.2641	S76|6666666.429234.peg.5019	S81|6666666.429239.peg.5621	S26|6666666.429077.peg.2510	S06|6666666.429011.peg.5978
Group161:	S18|6666666.429069.peg.6661	S17|6666666.429068.peg.2646	S16|6666666.429067.peg.3882	S42|6666666.429094.peg.3019	S15|6666666.429062.peg.23	S39|6666666.429091.peg.3111	S14|6666666.429056.peg.1299	S55|6666666.429210.peg.3850	S79|6666666.429237.peg.342	S13|6666666.429055.peg.195	S48|6666666.429201.peg.7309	S37|6666666.429095.peg.3947	S12|6666666.429035.peg.7863	S74|6666666.429231.peg.3168	S22|6666666.429073.peg.1088	S11|6666666.429022.peg.4307	S10|6666666.429019.peg.4332	S56|6666666.429211.peg.450	S76|6666666.429234.peg.4920	S06|6666666.429011.peg.6024	S47|6666666.429200.peg.2878	S41|6666666.429093.peg.6066	S25|6666666.429079.peg.4216	S52|6666666.429206.peg.7112	S05|6666666.429008.peg.2963	S35|6666666.429084.peg.3375	S21|6666666.429072.peg.4448	S34|6666666.429092.peg.5212	S02|6666666.428998.peg.3120	S64|6666666.429219.peg.4229	S29|6666666.429080.peg.1236	S46|6666666.429199.peg.3527	S60|6666666.429215.peg.5231	S33|6666666.429081.peg.2646	S32|6666666.429082.peg.3812	S31|6666666.429087.peg.552	S30|6666666.429100.peg.1574	S38|6666666.429089.peg.6273	S58|6666666.429213.peg.5061	S57|6666666.429212.peg.2875	S20|6666666.429071.peg.3002
Group162:	OUT|452652.14.peg.4569	S63|6666666.429218.peg.5108	S45|6666666.428748.peg.1976	S71|6666666.429228.peg.4855	S70|6666666.429226.peg.4635	S62|6666666.429217.peg.6539	S72|6666666.429229.peg.3070	S40|6666666.429097.peg.449	S19|6666666.429070.peg.214	S86|6666666.429244.peg.1582	S18|6666666.429069.peg.6662	S17|6666666.429068.peg.2647	S16|6666666.429067.peg.3881	S28|6666666.429083.peg.6740	S42|6666666.429094.peg.3017	S15|6666666.429062.peg.22	S69|6666666.429225.peg.2221	S65|6666666.429220.peg.6943	S39|6666666.429091.peg.3112	S49|6666666.429203.peg.4027	S73|6666666.429230.peg.1033	S14|6666666.429056.peg.1298	S44|6666666.428653.peg.685	S55|6666666.429210.peg.3847	S54|6666666.429208.peg.4109	S66|6666666.429221.peg.6409	S61|6666666.429216.peg.5290	S68|6666666.429224.peg.928	S79|6666666.429237.peg.343	S85|6666666.429243.peg.308	S67|6666666.429222.peg.3883	S13|6666666.429055.peg.194	S48|6666666.429201.peg.7311	S37|6666666.429095.peg.3949	S12|6666666.429035.peg.7864	S74|6666666.429231.peg.3171	S22|6666666.429073.peg.1091	S11|6666666.429022.peg.4306	S10|6666666.429019.peg.4333	S56|6666666.429211.peg.451	S09|6666666.429018.peg.3078	S08|6666666.429013.peg.4188	S27|6666666.429078.peg.3587	S77|6666666.429235.peg.3417	S07|6666666.429012.peg.4041	S76|6666666.429234.peg.4919	S81|6666666.429239.peg.6062	S26|6666666.429077.peg.2595	S06|6666666.429011.peg.6025
Group163:	S71|6666666.429228.peg.944	S70|6666666.429226.peg.1785	S62|6666666.429217.peg.381	S72|6666666.429229.peg.3604	S40|6666666.429097.peg.5071	S19|6666666.429070.peg.2424	S18|6666666.429069.peg.3774	S17|6666666.429068.peg.5454	S16|6666666.429067.peg.8495	S28|6666666.429083.peg.562	S42|6666666.429094.peg.454	S15|6666666.429062.peg.2927	S39|6666666.429091.peg.6151	S49|6666666.429203.peg.780	S14|6666666.429056.peg.5370	S55|6666666.429210.peg.384	S54|6666666.429208.peg.635	S79|6666666.429237.peg.8101	S13|6666666.429055.peg.2371	S48|6666666.429201.peg.4031	S37|6666666.429095.peg.5280	S12|6666666.429035.peg.4033	S74|6666666.429231.peg.6555	S22|6666666.429073.peg.4889	S11|6666666.429022.peg.5203	S10|6666666.429019.peg.3675	S09|6666666.429018.peg.6486	S08|6666666.429013.peg.581	S27|6666666.429078.peg.386	S07|6666666.429012.peg.284	S76|6666666.429234.peg.7897	S81|6666666.429239.peg.3728	S26|6666666.429077.peg.5871	S06|6666666.429011.peg.616	S47|6666666.429200.peg.5982	S41|6666666.429093.peg.331	S36|6666666.429085.peg.4159	S53|6666666.429207.peg.3014	S25|6666666.429079.peg.5601	S52|6666666.429206.peg.3795	S05|6666666.429008.peg.5880	S59|6666666.429214.peg.2850	S04|6666666.429004.peg.6619	S03|6666666.429001.peg.1947	S35|6666666.429084.peg.5953	S21|6666666.429072.peg.783	S34|6666666.429092.peg.156	S24|6666666.429076.peg.5817	S02|6666666.428998.peg.8150
Group164:	OUT|452652.14.peg.1567	S71|6666666.429228.peg.6669	S70|6666666.429226.peg.5117	S62|6666666.429217.peg.5569	S72|6666666.429229.peg.3032	S40|6666666.429097.peg.685	S19|6666666.429070.peg.3690	S17|6666666.429068.peg.5453	S16|6666666.429067.peg.8496	S69|6666666.429225.peg.2314	S49|6666666.429203.peg.1323	S73|6666666.429230.peg.878	S14|6666666.429056.peg.5369	S44|6666666.428653.peg.600	S66|6666666.429221.peg.5373	S61|6666666.429216.peg.5391	S68|6666666.429224.peg.1024	S67|6666666.429222.peg.6065	S13|6666666.429055.peg.2372	S48|6666666.429201.peg.7821	S37|6666666.429095.peg.3490	S74|6666666.429231.peg.6556	S22|6666666.429073.peg.4674	S10|6666666.429019.peg.3676	S09|6666666.429018.peg.5395	S08|6666666.429013.peg.1738	S27|6666666.429078.peg.3749	S77|6666666.429235.peg.3305	S07|6666666.429012.peg.6644	S76|6666666.429234.peg.8210	S81|6666666.429239.peg.5634	S26|6666666.429077.peg.2869	S41|6666666.429093.peg.330	S36|6666666.429085.peg.6905	S43|6666666.429096.peg.3131	S53|6666666.429207.peg.5035	S75|6666666.429233.peg.765	S59|6666666.429214.peg.2849	S04|6666666.429004.peg.3946	S03|6666666.429001.peg.1946	S50|6666666.429204.peg.4784	S35|6666666.429084.peg.6295	S34|6666666.429092.peg.1753	S24|6666666.429076.peg.2877	S02|6666666.428998.peg.8149	S64|6666666.429219.peg.7009	S80|6666666.429238.peg.3889	S29|6666666.429080.peg.1242	S60|6666666.429215.peg.4560
Group165:	S63|6666666.429218.peg.5230	S45|6666666.428748.peg.1858	S19|6666666.429070.peg.6616	S19|6666666.429070.peg.7025	S18|6666666.429069.peg.3356	S17|6666666.429068.peg.588	S17|6666666.429068.peg.8574	S16|6666666.429067.peg.7284	S16|6666666.429067.peg.956	S28|6666666.429083.peg.3572	S42|6666666.429094.peg.1280	S15|6666666.429062.peg.7982	S69|6666666.429225.peg.2339	S65|6666666.429220.peg.6219	S39|6666666.429091.peg.4437	S49|6666666.429203.peg.3014	S73|6666666.429230.peg.1804	S66|6666666.429221.peg.5338	S61|6666666.429216.peg.5426	S68|6666666.429224.peg.1048	S79|6666666.429237.peg.7842	S79|6666666.429237.peg.8100	S67|6666666.429222.peg.6089	S13|6666666.429055.peg.2373	S48|6666666.429201.peg.7946	S37|6666666.429095.peg.4393	S12|6666666.429035.peg.2314	S74|6666666.429231.peg.6557	S22|6666666.429073.peg.5091	S11|6666666.429022.peg.5204	S11|6666666.429022.peg.5253	S10|6666666.429019.peg.3725	S56|6666666.429211.peg.1699	S76|6666666.429234.peg.544	S06|6666666.429011.peg.573	S06|6666666.429011.peg.615	S41|6666666.429093.peg.329	S36|6666666.429085.peg.6370	S43|6666666.429096.peg.5824	S25|6666666.429079.peg.3399	S25|6666666.429079.peg.7984	S05|6666666.429008.peg.1809	S05|6666666.429008.peg.7344	S59|6666666.429214.peg.3588	S04|6666666.429004.peg.5556	S03|6666666.429001.peg.1945	S50|6666666.429204.peg.1070	S34|6666666.429092.peg.3334	S02|6666666.428998.peg.1585
Group166:	S63|6666666.429218.peg.2335	S45|6666666.428748.peg.5661	S19|6666666.429070.peg.4991	S19|6666666.429070.peg.7709	S86|6666666.429244.peg.4596	S18|6666666.429069.peg.2655	S17|6666666.429068.peg.2069	S17|6666666.429068.peg.5442	S16|6666666.429067.peg.10301	S16|6666666.429067.peg.6105	S16|6666666.429067.peg.8512	S28|6666666.429083.peg.1241	S28|6666666.429083.peg.1284	S42|6666666.429094.peg.1530	S15|6666666.429062.peg.5996	S69|6666666.429225.peg.1956	S65|6666666.429220.peg.5182	S39|6666666.429091.peg.5890	S39|6666666.429091.peg.6164	S49|6666666.429203.peg.1280	S73|6666666.429230.peg.1554	S73|6666666.429230.peg.1674	S14|6666666.429056.peg.5362	S44|6666666.428653.peg.2978	S55|6666666.429210.peg.375	S54|6666666.429208.peg.626	S66|6666666.429221.peg.2326	S61|6666666.429216.peg.6228	S68|6666666.429224.peg.4645	S85|6666666.429243.peg.3812	S67|6666666.429222.peg.6513	S13|6666666.429055.peg.5835	S48|6666666.429201.peg.480	S37|6666666.429095.peg.1971	S12|6666666.429035.peg.3828	S74|6666666.429231.peg.6558	S11|6666666.429022.peg.5207	S10|6666666.429019.peg.3683	S56|6666666.429211.peg.4036	S09|6666666.429018.peg.1162	S08|6666666.429013.peg.5927	S77|6666666.429235.peg.5533	S07|6666666.429012.peg.4662	S47|6666666.429200.peg.266	S47|6666666.429200.peg.5691	S41|6666666.429093.peg.328	S36|6666666.429085.peg.4750	S43|6666666.429096.peg.1663	S75|6666666.429233.peg.1552
Group167:	OUT|452652.14.peg.6368	S63|6666666.429218.peg.1362	S45|6666666.428748.peg.1322	S71|6666666.429228.peg.943	S70|6666666.429226.peg.1786	S62|6666666.429217.peg.380	S72|6666666.429229.peg.3605	S40|6666666.429097.peg.5070	S19|6666666.429070.peg.2403	S86|6666666.429244.peg.5912	S18|6666666.429069.peg.3775	S17|6666666.429068.peg.7378	S16|6666666.429067.peg.8527	S28|6666666.429083.peg.556	S42|6666666.429094.peg.459	S15|6666666.429062.peg.2933	S69|6666666.429225.peg.4776	S65|6666666.429220.peg.1509	S39|6666666.429091.peg.6169	S73|6666666.429230.peg.2023	S14|6666666.429056.peg.5361	S44|6666666.428653.peg.3099	S55|6666666.429210.peg.373	S54|6666666.429208.peg.624	S66|6666666.429221.peg.4952	S61|6666666.429216.peg.3565	S68|6666666.429224.peg.3616	S79|6666666.429237.peg.6249	S85|6666666.429243.peg.5141	S67|6666666.429222.peg.5630	S13|6666666.429055.peg.2379	S48|6666666.429201.peg.4030	S37|6666666.429095.peg.5281	S12|6666666.429035.peg.4027	S74|6666666.429231.peg.6562	S22|6666666.429073.peg.4888	S11|6666666.429022.peg.5213	S10|6666666.429019.peg.3684	S09|6666666.429018.peg.1018	S08|6666666.429013.peg.6054	S27|6666666.429078.peg.387	S77|6666666.429235.peg.6743	S07|6666666.429012.peg.4803	S76|6666666.429234.peg.7898	S81|6666666.429239.peg.3727	S26|6666666.429077.peg.5872	S06|6666666.429011.peg.614	S47|6666666.429200.peg.5983	S41|6666666.429093.peg.326
Group168:	S71|6666666.429228.peg.942	S70|6666666.429226.peg.1787	S62|6666666.429217.peg.379	S72|6666666.429229.peg.3606	S40|6666666.429097.peg.5069	S18|6666666.429069.peg.3776	S17|6666666.429068.peg.7377	S16|6666666.429067.peg.8528	S28|6666666.429083.peg.553	S42|6666666.429094.peg.461	S15|6666666.429062.peg.2935	S39|6666666.429091.peg.6170	S49|6666666.429203.peg.778	S73|6666666.429230.peg.1896	S14|6666666.429056.peg.5360	S55|6666666.429210.peg.371	S54|6666666.429208.peg.622	S13|6666666.429055.peg.2380	S48|6666666.429201.peg.4026	S37|6666666.429095.peg.5285	S12|6666666.429035.peg.4025	S74|6666666.429231.peg.6563	S22|6666666.429073.peg.4885	S11|6666666.429022.peg.5214	S10|6666666.429019.peg.3685	S09|6666666.429018.peg.5394	S08|6666666.429013.peg.1739	S27|6666666.429078.peg.388	S07|6666666.429012.peg.6645	S76|6666666.429234.peg.7903	S81|6666666.429239.peg.3726	S26|6666666.429077.peg.5873	S06|6666666.429011.peg.612	S47|6666666.429200.peg.5987	S41|6666666.429093.peg.325	S36|6666666.429085.peg.4164	S53|6666666.429207.peg.3011	S25|6666666.429079.peg.9640	S52|6666666.429206.peg.3809	S05|6666666.429008.peg.5902	S04|6666666.429004.peg.6640	S03|6666666.429001.peg.1938	S35|6666666.429084.peg.5957	S21|6666666.429072.peg.786	S34|6666666.429092.peg.151	S24|6666666.429076.peg.5819	S02|6666666.428998.peg.8137	S64|6666666.429219.peg.6749	S29|6666666.429080.peg.1247
Group169:	S17|6666666.429068.peg.3324	S16|6666666.429067.peg.2933	S28|6666666.429083.peg.2951	S15|6666666.429062.peg.968	S39|6666666.429091.peg.1695	S49|6666666.429203.peg.5611	S14|6666666.429056.peg.1012	S79|6666666.429237.peg.6927	S13|6666666.429055.peg.3840	S48|6666666.429201.peg.3966	S37|6666666.429095.peg.3103	S12|6666666.429035.peg.1104	S74|6666666.429231.peg.1801	S22|6666666.429073.peg.3185	S11|6666666.429022.peg.6640	S10|6666666.429019.peg.222	S56|6666666.429211.peg.6442	S76|6666666.429234.peg.1937	S06|6666666.429011.peg.4587	S47|6666666.429200.peg.665	S41|6666666.429093.peg.2419	S36|6666666.429085.peg.2353	S05|6666666.429008.peg.6469	S04|6666666.429004.peg.7128	S03|6666666.429001.peg.1602	S50|6666666.429204.peg.71	S35|6666666.429084.peg.1000	S21|6666666.429072.peg.5280	S34|6666666.429092.peg.2025	S02|6666666.428998.peg.389	S64|6666666.429219.peg.1512	S29|6666666.429080.peg.1248	S46|6666666.429199.peg.4100	S60|6666666.429215.peg.1205	S33|6666666.429081.peg.575	S32|6666666.429082.peg.1394	S31|6666666.429087.peg.412	S30|6666666.429100.peg.2806	S38|6666666.429089.peg.4534	S58|6666666.429213.peg.2865	S57|6666666.429212.peg.559	S20|6666666.429071.peg.1427	S01|6666666.428970.peg.5183
Group170:	OUT|452652.14.peg.2891	S63|6666666.429218.peg.5850	S45|6666666.428748.peg.3314	S71|6666666.429228.peg.6139	S70|6666666.429226.peg.4953	S62|6666666.429217.peg.5902	S72|6666666.429229.peg.6030	S40|6666666.429097.peg.5901	S19|6666666.429070.peg.1378	S18|6666666.429069.peg.3324	S17|6666666.429068.peg.8566	S16|6666666.429067.peg.7440	S28|6666666.429083.peg.4821	S42|6666666.429094.peg.6012	S15|6666666.429062.peg.5182	S69|6666666.429225.peg.2749	S65|6666666.429220.peg.373	S39|6666666.429091.peg.2564	S49|6666666.429203.peg.4758	S73|6666666.429230.peg.3348	S14|6666666.429056.peg.6592	S44|6666666.428653.peg.5434	S55|6666666.429210.peg.2326	S54|6666666.429208.peg.2584	S66|6666666.429221.peg.1187	S61|6666666.429216.peg.4022	S68|6666666.429224.peg.1460	S79|6666666.429237.peg.2079	S67|6666666.429222.peg.3399	S13|6666666.429055.peg.819	S48|6666666.429201.peg.3775	S37|6666666.429095.peg.6740	S12|6666666.429035.peg.1292	S74|6666666.429231.peg.2654	S22|6666666.429073.peg.1646	S11|6666666.429022.peg.1259	S10|6666666.429019.peg.1026	S56|6666666.429211.peg.5876	S09|6666666.429018.peg.4939	S08|6666666.429013.peg.2223	S27|6666666.429078.peg.6260	S77|6666666.429235.peg.2823	S07|6666666.429012.peg.7148	S76|6666666.429234.peg.3057	S81|6666666.429239.peg.8	S26|6666666.429077.peg.2001	S06|6666666.429011.peg.5493	S47|6666666.429200.peg.1981	S41|6666666.429093.peg.6770
Group171:	S71|6666666.429228.peg.5172	S70|6666666.429226.peg.5395	S62|6666666.429217.peg.1977	S72|6666666.429229.peg.4622	S40|6666666.429097.peg.5432	S18|6666666.429069.peg.3415	S17|6666666.429068.peg.6819	S16|6666666.429067.peg.1142	S28|6666666.429083.peg.5158	S39|6666666.429091.peg.4325	S14|6666666.429056.peg.3958	S79|6666666.429237.peg.5177	S13|6666666.429055.peg.4367	S12|6666666.429035.peg.4156	S74|6666666.429231.peg.4464	S11|6666666.429022.peg.2296	S10|6666666.429019.peg.1746	S27|6666666.429078.peg.570	S81|6666666.429239.peg.2461	S26|6666666.429077.peg.4101	S06|6666666.429011.peg.3241	S41|6666666.429093.peg.3604	S53|6666666.429207.peg.485	S59|6666666.429214.peg.3687	S04|6666666.429004.peg.304	S03|6666666.429001.peg.1275	S24|6666666.429076.peg.4049	S02|6666666.428998.peg.1736	S29|6666666.429080.peg.1256	S23|6666666.429074.peg.2132	S82|6666666.429240.peg.4343
Group172:	OUT|452652.14.peg.412	S86|6666666.429244.peg.3489	S18|6666666.429069.peg.3412	S17|6666666.429068.peg.6831	S16|6666666.429067.peg.1139	S28|6666666.429083.peg.5165	S42|6666666.429094.peg.1643	S15|6666666.429062.peg.2608	S39|6666666.429091.peg.4327	S14|6666666.429056.peg.3960	S55|6666666.429210.peg.4289	S54|6666666.429208.peg.4551	S79|6666666.429237.peg.5175	S85|6666666.429243.peg.1342	S13|6666666.429055.peg.4369	S12|6666666.429035.peg.4158	S74|6666666.429231.peg.4466	S11|6666666.429022.peg.2294	S10|6666666.429019.peg.1744	S06|6666666.429011.peg.3238	S41|6666666.429093.peg.3602	S75|6666666.429233.peg.776	S25|6666666.429079.peg.3102	S52|6666666.429206.peg.3052	S05|6666666.429008.peg.100	S59|6666666.429214.peg.3683	S03|6666666.429001.peg.1277	S50|6666666.429204.peg.6828	S83|6666666.429241.peg.5011	S02|6666666.428998.peg.1733	S87|6666666.429245.peg.4636	S80|6666666.429238.peg.355	S29|6666666.429080.peg.1258	S84|6666666.429242.peg.5076
Group173:	S19|6666666.429070.peg.1377	S17|6666666.429068.peg.8565	S16|6666666.429067.peg.7439	S28|6666666.429083.peg.4822	S42|6666666.429094.peg.6011	S15|6666666.429062.peg.5181	S39|6666666.429091.peg.2565	S49|6666666.429203.peg.4757	S14|6666666.429056.peg.6591	S55|6666666.429210.peg.2327	S54|6666666.429208.peg.2585	S79|6666666.429237.peg.2078	S13|6666666.429055.peg.820	S48|6666666.429201.peg.3774	S37|6666666.429095.peg.6739	S12|6666666.429035.peg.1293	S74|6666666.429231.peg.2655	S22|6666666.429073.peg.1647	S11|6666666.429022.peg.1258	S10|6666666.429019.peg.1027	S56|6666666.429211.peg.5875	S76|6666666.429234.peg.3058	S06|6666666.429011.peg.5494	S47|6666666.429200.peg.1982	S41|6666666.429093.peg.6769	S36|6666666.429085.peg.3276	S25|6666666.429079.peg.6140	S52|6666666.429206.peg.950	S05|6666666.429008.peg.2591	S03|6666666.429001.peg.3859	S50|6666666.429204.peg.6865	S35|6666666.429084.peg.1972	S34|6666666.429092.peg.4717	S02|6666666.428998.peg.3262	S64|6666666.429219.peg.2470	S29|6666666.429080.peg.126	S46|6666666.429199.peg.1670	S60|6666666.429215.peg.2998	S33|6666666.429081.peg.6832	S32|6666666.429082.peg.2310	S31|6666666.429087.peg.1004	S30|6666666.429100.peg.3174	S38|6666666.429089.peg.4222	S58|6666666.429213.peg.1345	S57|6666666.429212.peg.1641	S20|6666666.429071.peg.2367	S01|6666666.428970.peg.4171
Group174:	S39|6666666.429091.peg.4330	S49|6666666.429203.peg.2583	S79|6666666.429237.peg.5173	S11|6666666.429022.peg.2292	S59|6666666.429214.peg.2331	S02|6666666.428998.peg.1732	S29|6666666.429080.peg.1260
Group175:	OUT|452652.14.peg.5157	S63|6666666.429218.peg.5849	S45|6666666.428748.peg.3313	S71|6666666.429228.peg.6087	S70|6666666.429226.peg.6256	S62|6666666.429217.peg.5903	S72|6666666.429229.peg.1265	S40|6666666.429097.peg.2418	S19|6666666.429070.peg.1376	S86|6666666.429244.peg.3162	S18|6666666.429069.peg.1371	S17|6666666.429068.peg.8564	S16|6666666.429067.peg.7438	S28|6666666.429083.peg.4823	S42|6666666.429094.peg.6009	S15|6666666.429062.peg.5179	S69|6666666.429225.peg.2746	S65|6666666.429220.peg.371	S39|6666666.429091.peg.2566	S39|6666666.429091.peg.58	S49|6666666.429203.peg.4755	S73|6666666.429230.peg.1718	S73|6666666.429230.peg.3349	S14|6666666.429056.peg.6589	S44|6666666.428653.peg.5433	S55|6666666.429210.peg.2329	S54|6666666.429208.peg.2587	S66|6666666.429221.peg.1189	S61|6666666.429216.peg.4024	S68|6666666.429224.peg.1457	S79|6666666.429237.peg.2076	S85|6666666.429243.peg.4988	S67|6666666.429222.peg.3396	S13|6666666.429055.peg.821	S48|6666666.429201.peg.3773	S37|6666666.429095.peg.6738	S12|6666666.429035.peg.1294	S74|6666666.429231.peg.2657	S22|6666666.429073.peg.1648	S11|6666666.429022.peg.1255	S10|6666666.429019.peg.1029	S56|6666666.429211.peg.5874	S09|6666666.429018.peg.4919	S08|6666666.429013.peg.2241	S27|6666666.429078.peg.6261	S77|6666666.429235.peg.2824	S07|6666666.429012.peg.7168	S76|6666666.429234.peg.3059	S81|6666666.429239.peg.548
Group176:	S71|6666666.429228.peg.6086	S70|6666666.429226.peg.6257	S62|6666666.429217.peg.5904	S72|6666666.429229.peg.1264	S40|6666666.429097.peg.2419	S18|6666666.429069.peg.3326	S28|6666666.429083.peg.4824	S42|6666666.429094.peg.6008	S15|6666666.429062.peg.5178	S39|6666666.429091.peg.2567	S49|6666666.429203.peg.4754	S14|6666666.429056.peg.6588	S44|6666666.428653.peg.5432	S55|6666666.429210.peg.2330	S54|6666666.429208.peg.2588	S79|6666666.429237.peg.2075	S13|6666666.429055.peg.822	S48|6666666.429201.peg.3772	S37|6666666.429095.peg.6737	S12|6666666.429035.peg.1295	S74|6666666.429231.peg.2658	S22|6666666.429073.peg.1649	S11|6666666.429022.peg.1254	S10|6666666.429019.peg.1030	S56|6666666.429211.peg.5873	S27|6666666.429078.peg.6262	S76|6666666.429234.peg.3060	S81|6666666.429239.peg.547	S26|6666666.429077.peg.2003	S06|6666666.429011.peg.5496	S47|6666666.429200.peg.1984	S41|6666666.429093.peg.6766	S36|6666666.429085.peg.3278	S53|6666666.429207.peg.4949	S25|6666666.429079.peg.6143	S52|6666666.429206.peg.953	S05|6666666.429008.peg.2594	S03|6666666.429001.peg.3861	S35|6666666.429084.peg.1974	S34|6666666.429092.peg.4719	S24|6666666.429076.peg.2030	S02|6666666.428998.peg.3260	S64|6666666.429219.peg.2472	S29|6666666.429080.peg.128	S46|6666666.429199.peg.1672	S60|6666666.429215.peg.2996	S33|6666666.429081.peg.6834	S23|6666666.429074.peg.4309	S32|6666666.429082.peg.2312
Group177:	OUT|452652.14.peg.5867	S18|6666666.429069.peg.5486	S17|6666666.429068.peg.1949	S16|6666666.429067.peg.6309	S15|6666666.429062.peg.2293	S79|6666666.429237.peg.7760	S85|6666666.429243.peg.1952	S13|6666666.429055.peg.6517	S12|6666666.429035.peg.3952	S74|6666666.429231.peg.6059	S11|6666666.429022.peg.886	S10|6666666.429019.peg.5440	S09|6666666.429018.peg.4970	S09|6666666.429018.peg.5802	S08|6666666.429013.peg.1317	S08|6666666.429013.peg.2194	S07|6666666.429012.peg.6200	S06|6666666.429011.peg.1082	S41|6666666.429093.peg.559	S75|6666666.429233.peg.2257	S75|6666666.429233.peg.2267	S25|6666666.429079.peg.622	S03|6666666.429001.peg.966	S50|6666666.429204.peg.1729	S35|6666666.429084.peg.6505	S83|6666666.429241.peg.4559	S83|6666666.429241.peg.911	S02|6666666.428998.peg.3711	S02|6666666.428998.peg.8907	S87|6666666.429245.peg.2247	S87|6666666.429245.peg.5685	S80|6666666.429238.peg.1415	S80|6666666.429238.peg.1418	S29|6666666.429080.peg.1281	S46|6666666.429199.peg.2004	S32|6666666.429082.peg.77	S31|6666666.429087.peg.6091	S84|6666666.429242.peg.4008	S01|6666666.428970.peg.1013
Group178:	S71|6666666.429228.peg.1000	S70|6666666.429226.peg.5227	S62|6666666.429217.peg.198	S72|6666666.429229.peg.3185	S40|6666666.429097.peg.4590	S19|6666666.429070.peg.5463	S18|6666666.429069.peg.5484	S17|6666666.429068.peg.1951	S16|6666666.429067.peg.6307	S15|6666666.429062.peg.2291	S49|6666666.429203.peg.7192	S14|6666666.429056.peg.4718	S79|6666666.429237.peg.7761	S85|6666666.429243.peg.1951	S85|6666666.429243.peg.1954	S13|6666666.429055.peg.6515	S48|6666666.429201.peg.7480	S37|6666666.429095.peg.6060	S12|6666666.429035.peg.3950	S74|6666666.429231.peg.6061	S11|6666666.429022.peg.887	S10|6666666.429019.peg.5442	S56|6666666.429211.peg.1572	S09|6666666.429018.peg.3218	S08|6666666.429013.peg.3880	S27|6666666.429078.peg.5933	S77|6666666.429235.peg.612	S07|6666666.429012.peg.3894	S76|6666666.429234.peg.8135	S81|6666666.429239.peg.1299	S26|6666666.429077.peg.2431	S06|6666666.429011.peg.1080	S41|6666666.429093.peg.557	S36|6666666.429085.peg.7105	S53|6666666.429207.peg.3260	S75|6666666.429233.peg.2255	S25|6666666.429079.peg.620	S03|6666666.429001.peg.968	S35|6666666.429084.peg.6506	S83|6666666.429241.peg.530	S24|6666666.429076.peg.2456	S02|6666666.428998.peg.3713	S87|6666666.429245.peg.5684	S80|6666666.429238.peg.1414	S29|6666666.429080.peg.1283	S46|6666666.429199.peg.2006	S60|6666666.429215.peg.1550	S33|6666666.429081.peg.5479	S23|6666666.429074.peg.3834
Group179:	S63|6666666.429218.peg.3270	S45|6666666.428748.peg.4755	S71|6666666.429228.peg.3416	S70|6666666.429226.peg.4117	S62|6666666.429217.peg.2370	S72|6666666.429229.peg.968	S40|6666666.429097.peg.2343	S17|6666666.429068.peg.1953	S16|6666666.429067.peg.6305	S28|6666666.429083.peg.855	S42|6666666.429094.peg.6111	S15|6666666.429062.peg.2290	S69|6666666.429225.peg.1172	S65|6666666.429220.peg.2595	S39|6666666.429091.peg.5794	S14|6666666.429056.peg.4717	S44|6666666.428653.peg.4141	S55|6666666.429210.peg.5897	S54|6666666.429208.peg.6162	S66|6666666.429221.peg.3851	S61|6666666.429216.peg.4656	S68|6666666.429224.peg.5420	S79|6666666.429237.peg.7762	S67|6666666.429222.peg.4176	S13|6666666.429055.peg.6514	S48|6666666.429201.peg.6179	S37|6666666.429095.peg.5488	S12|6666666.429035.peg.3949	S74|6666666.429231.peg.6062	S22|6666666.429073.peg.4085	S11|6666666.429022.peg.888	S10|6666666.429019.peg.5443	S56|6666666.429211.peg.2297	S27|6666666.429078.peg.5865	S77|6666666.429235.peg.3198	S77|6666666.429235.peg.4684	S76|6666666.429234.peg.7454	S81|6666666.429239.peg.4662	S26|6666666.429077.peg.670	S06|6666666.429011.peg.1079	S47|6666666.429200.peg.3197	S47|6666666.429200.peg.5606	S41|6666666.429093.peg.556	S36|6666666.429085.peg.3556	S43|6666666.429096.peg.2504	S53|6666666.429207.peg.3863	S75|6666666.429233.peg.4835	S25|6666666.429079.peg.618	S52|6666666.429206.peg.129
Group180:	OUT|452652.14.peg.1810	OUT|452652.14.peg.2991	S63|6666666.429218.peg.1213	S63|6666666.429218.peg.1794	S63|6666666.429218.peg.2885	S45|6666666.428748.peg.1466	S45|6666666.428748.peg.5126	S45|6666666.428748.peg.896	S71|6666666.429228.peg.3415	S70|6666666.429226.peg.4116	S70|6666666.429226.peg.5989	S62|6666666.429217.peg.2369	S62|6666666.429217.peg.4784	S72|6666666.429229.peg.969	S40|6666666.429097.peg.2342	S40|6666666.429097.peg.5815	S19|6666666.429070.peg.1171	S19|6666666.429070.peg.1991	S86|6666666.429244.peg.3750	S18|6666666.429069.peg.5483	S17|6666666.429068.peg.1956	S16|6666666.429067.peg.6302	S28|6666666.429083.peg.851	S42|6666666.429094.peg.6114	S15|6666666.429062.peg.2287	S69|6666666.429225.peg.5041	S69|6666666.429225.peg.5319	S65|6666666.429220.peg.3863	S65|6666666.429220.peg.7057	S39|6666666.429091.peg.5796	S73|6666666.429230.peg.1750	S14|6666666.429056.peg.4715	S44|6666666.428653.peg.3681	S44|6666666.428653.peg.4003	S55|6666666.429210.peg.5901	S54|6666666.429208.peg.6166	S66|6666666.429221.peg.2912	S66|6666666.429221.peg.3239	S61|6666666.429216.peg.2429	S61|6666666.429216.peg.3267	S68|6666666.429224.peg.3877	S68|6666666.429224.peg.4156	S79|6666666.429237.peg.7764	S67|6666666.429222.peg.2556	S67|6666666.429222.peg.5845	S13|6666666.429055.peg.6513	S48|6666666.429201.peg.6177	S48|6666666.429201.peg.7062	S37|6666666.429095.peg.3837
Group181:	OUT|452652.14.peg.6497	S63|6666666.429218.peg.1793	S45|6666666.428748.peg.897	S71|6666666.429228.peg.3414	S70|6666666.429226.peg.4115	S62|6666666.429217.peg.2368	S72|6666666.429229.peg.970	S40|6666666.429097.peg.2341	S19|6666666.429070.peg.1994	S18|6666666.429069.peg.5482	S17|6666666.429068.peg.1962	S16|6666666.429067.peg.6296	S28|6666666.429083.peg.847	S42|6666666.429094.peg.6115	S15|6666666.429062.peg.2286	S69|6666666.429225.peg.5318	S65|6666666.429220.peg.3861	S39|6666666.429091.peg.5797	S49|6666666.429203.peg.1097	S73|6666666.429230.peg.1749	S14|6666666.429056.peg.4714	S44|6666666.428653.peg.3682	S55|6666666.429210.peg.5903	S54|6666666.429208.peg.6168	S66|6666666.429221.peg.3238	S61|6666666.429216.peg.2430	S68|6666666.429224.peg.4155	S79|6666666.429237.peg.7765	S67|6666666.429222.peg.5846	S48|6666666.429201.peg.6176	S37|6666666.429095.peg.5491	S12|6666666.429035.peg.3946	S74|6666666.429231.peg.6066	S22|6666666.429073.peg.4088	S11|6666666.429022.peg.890	S10|6666666.429019.peg.5445	S56|6666666.429211.peg.2294	S09|6666666.429018.peg.1021	S08|6666666.429013.peg.6051	S27|6666666.429078.peg.5863	S77|6666666.429235.peg.5940	S07|6666666.429012.peg.4800	S76|6666666.429234.peg.7457	S81|6666666.429239.peg.3648	S26|6666666.429077.peg.667	S06|6666666.429011.peg.1077	S47|6666666.429200.peg.5612	S41|6666666.429093.peg.553	S36|6666666.429085.peg.3559
Group182:	S18|6666666.429069.peg.3020	S15|6666666.429062.peg.7571	S39|6666666.429091.peg.5491	S14|6666666.429056.peg.5263	S79|6666666.429237.peg.5050	S13|6666666.429055.peg.4097	S12|6666666.429035.peg.3367	S74|6666666.429231.peg.5697	S11|6666666.429022.peg.500	S10|6666666.429019.peg.6838	S06|6666666.429011.peg.1465	S41|6666666.429093.peg.946	S03|6666666.429001.peg.667	S02|6666666.428998.peg.4650	S29|6666666.429080.peg.1289
Group183:	S18|6666666.429069.peg.3022	S39|6666666.429091.peg.5492	S14|6666666.429056.peg.5264	S79|6666666.429237.peg.5051	S13|6666666.429055.peg.4096	S12|6666666.429035.peg.3368	S74|6666666.429231.peg.5698	S11|6666666.429022.peg.501	S10|6666666.429019.peg.6839	S06|6666666.429011.peg.1464	S41|6666666.429093.peg.945	S04|6666666.429004.peg.5688	S03|6666666.429001.peg.668	S02|6666666.428998.peg.4649	S29|6666666.429080.peg.1290
Group184:	OUT|452652.14.peg.4320	S63|6666666.429218.peg.4840	S45|6666666.428748.peg.2237	S71|6666666.429228.peg.4193	S70|6666666.429226.peg.6248	S62|6666666.429217.peg.5212	S72|6666666.429229.peg.5215	S40|6666666.429097.peg.2273	S19|6666666.429070.peg.4966	S19|6666666.429070.peg.5662	S86|6666666.429244.peg.5695	S18|6666666.429069.peg.7044	S17|6666666.429068.peg.1071	S16|6666666.429067.peg.8108	S28|6666666.429083.peg.3130	S42|6666666.429094.peg.6579	S15|6666666.429062.peg.8037	S69|6666666.429225.peg.2863	S65|6666666.429220.peg.181	S65|6666666.429220.peg.5463	S39|6666666.429091.peg.636	S73|6666666.429230.peg.4415	S14|6666666.429056.peg.415	S44|6666666.428653.peg.498	S66|6666666.429221.peg.1071	S61|6666666.429216.peg.3907	S68|6666666.429224.peg.1573	S79|6666666.429237.peg.3649	S85|6666666.429243.peg.5015	S67|6666666.429222.peg.5394	S13|6666666.429055.peg.383	S48|6666666.429201.peg.1820	S37|6666666.429095.peg.3859	S12|6666666.429035.peg.4430	S74|6666666.429231.peg.192	S22|6666666.429073.peg.2482	S11|6666666.429022.peg.4874	S10|6666666.429019.peg.2128	S56|6666666.429211.peg.4461	S09|6666666.429018.peg.3930	S08|6666666.429013.peg.3172	S27|6666666.429078.peg.5790	S77|6666666.429235.peg.2702	S07|6666666.429012.peg.3170	S76|6666666.429234.peg.4645	S81|6666666.429239.peg.3178	S26|6666666.429077.peg.2714	S06|6666666.429011.peg.3638	S41|6666666.429093.peg.2027
Group185:	S19|6666666.429070.peg.4965	S18|6666666.429069.peg.7043	S17|6666666.429068.peg.1072	S16|6666666.429067.peg.8109	S42|6666666.429094.peg.3783	S42|6666666.429094.peg.6580	S15|6666666.429062.peg.8036	S69|6666666.429225.peg.2862	S39|6666666.429091.peg.637	S55|6666666.429210.peg.6362	S54|6666666.429208.peg.6630	S66|6666666.429221.peg.1072	S61|6666666.429216.peg.3908	S68|6666666.429224.peg.1572	S79|6666666.429237.peg.3648	S85|6666666.429243.peg.5014	S67|6666666.429222.peg.5395	S13|6666666.429055.peg.384	S12|6666666.429035.peg.4429	S74|6666666.429231.peg.568	S11|6666666.429022.peg.4875	S77|6666666.429235.peg.2703	S41|6666666.429093.peg.4618	S75|6666666.429233.peg.3214	S25|6666666.429079.peg.8126	S52|6666666.429206.peg.2417	S05|6666666.429008.peg.5385	S59|6666666.429214.peg.1347	S04|6666666.429004.peg.709	S03|6666666.429001.peg.5336	S50|6666666.429204.peg.4468	S35|6666666.429084.peg.6209	S02|6666666.428998.peg.10283	S29|6666666.429080.peg.1293	S33|6666666.429081.peg.7290	S32|6666666.429082.peg.6855	S31|6666666.429087.peg.4111	S38|6666666.429089.peg.5684	S84|6666666.429242.peg.2362	S01|6666666.428970.peg.4267
Group186:	OUT|452652.14.peg.4319	S71|6666666.429228.peg.4192	S70|6666666.429226.peg.6249	S62|6666666.429217.peg.5213	S72|6666666.429229.peg.5214	S40|6666666.429097.peg.2274	S19|6666666.429070.peg.4964	S19|6666666.429070.peg.5663	S86|6666666.429244.peg.5694	S18|6666666.429069.peg.7042	S17|6666666.429068.peg.1073	S16|6666666.429067.peg.8110	S28|6666666.429083.peg.3131	S42|6666666.429094.peg.3782	S42|6666666.429094.peg.6581	S15|6666666.429062.peg.8035	S69|6666666.429225.peg.2861	S65|6666666.429220.peg.180	S39|6666666.429091.peg.638	S49|6666666.429203.peg.3793	S14|6666666.429056.peg.414	S55|6666666.429210.peg.6361	S54|6666666.429208.peg.6629	S66|6666666.429221.peg.1073	S61|6666666.429216.peg.3909	S68|6666666.429224.peg.1571	S79|6666666.429237.peg.3647	S85|6666666.429243.peg.5013	S67|6666666.429222.peg.5396	S13|6666666.429055.peg.385	S48|6666666.429201.peg.1819	S37|6666666.429095.peg.3858	S12|6666666.429035.peg.4428	S74|6666666.429231.peg.191	S22|6666666.429073.peg.2483	S11|6666666.429022.peg.4876	S10|6666666.429019.peg.2129	S56|6666666.429211.peg.4462	S09|6666666.429018.peg.3929	S08|6666666.429013.peg.3173	S27|6666666.429078.peg.5789	S77|6666666.429235.peg.2704	S07|6666666.429012.peg.3171	S76|6666666.429234.peg.4644	S81|6666666.429239.peg.3179	S26|6666666.429077.peg.2715	S06|6666666.429011.peg.2318	S41|6666666.429093.peg.2026	S36|6666666.429085.peg.82
Group187:	S17|6666666.429068.peg.1080	S16|6666666.429067.peg.8117	S15|6666666.429062.peg.8028	S79|6666666.429237.peg.3640	S85|6666666.429243.peg.2557	S13|6666666.429055.peg.392	S12|6666666.429035.peg.4421	S11|6666666.429022.peg.4882	S06|6666666.429011.peg.3645	S75|6666666.429233.peg.6233	S25|6666666.429079.peg.8133	S50|6666666.429204.peg.1098	S35|6666666.429084.peg.874	S83|6666666.429241.peg.3264	S02|6666666.428998.peg.10276	S87|6666666.429245.peg.5592	S29|6666666.429080.peg.1295	S46|6666666.429199.peg.340	S32|6666666.429082.peg.1256	S31|6666666.429087.peg.2529	S84|6666666.429242.peg.871	S01|6666666.428970.peg.693
Group188:	S17|6666666.429068.peg.1081	S16|6666666.429067.peg.8118	S15|6666666.429062.peg.8027	S79|6666666.429237.peg.3639	S85|6666666.429243.peg.2556	S13|6666666.429055.peg.394	S12|6666666.429035.peg.4420	S11|6666666.429022.peg.4883	S06|6666666.429011.peg.3646	S75|6666666.429233.peg.6232	S25|6666666.429079.peg.8134	S05|6666666.429008.peg.5380	S03|6666666.429001.peg.5346	S50|6666666.429204.peg.1099	S35|6666666.429084.peg.875	S83|6666666.429241.peg.3265	S02|6666666.428998.peg.10275	S87|6666666.429245.peg.5591	S80|6666666.429238.peg.4851	S29|6666666.429080.peg.1296	S46|6666666.429199.peg.341	S32|6666666.429082.peg.1257	S31|6666666.429087.peg.2530	S84|6666666.429242.peg.872	S01|6666666.428970.peg.694
Group189:	S19|6666666.429070.peg.1191	S17|6666666.429068.peg.2524	S16|6666666.429067.peg.4037	S42|6666666.429094.peg.5972	S15|6666666.429062.peg.129	S69|6666666.429225.peg.4555	S39|6666666.429091.peg.2997	S73|6666666.429230.peg.4565	S14|6666666.429056.peg.1390	S44|6666666.428653.peg.5783	S55|6666666.429210.peg.3978	S54|6666666.429208.peg.4240	S66|6666666.429221.peg.5692	S61|6666666.429216.peg.5923	S79|6666666.429237.peg.8826	S67|6666666.429222.peg.5747	S12|6666666.429035.peg.7743	S11|6666666.429022.peg.4422	S10|6666666.429019.peg.4233	S77|6666666.429235.peg.613	S43|6666666.429096.peg.6744	S25|6666666.429079.peg.825	S52|6666666.429206.peg.1767	S05|6666666.429008.peg.8298	S04|6666666.429004.peg.6592	S02|6666666.428998.peg.4963	S29|6666666.429080.peg.1298
Group190:	OUT|452652.14.peg.1689	S63|6666666.429218.peg.4675	S45|6666666.428748.peg.227	S71|6666666.429228.peg.444	S70|6666666.429226.peg.6639	S62|6666666.429217.peg.6231	S72|6666666.429229.peg.4357	S40|6666666.429097.peg.5592	S19|6666666.429070.peg.4633	S86|6666666.429244.peg.1839	S18|6666666.429069.peg.7033	S17|6666666.429068.peg.8490	S16|6666666.429067.peg.8222	S28|6666666.429083.peg.147	S42|6666666.429094.peg.3748	S15|6666666.429062.peg.1417	S69|6666666.429225.peg.4527	S65|6666666.429220.peg.6979	S39|6666666.429091.peg.682	S49|6666666.429203.peg.6600	S73|6666666.429230.peg.4329	S14|6666666.429056.peg.364	S44|6666666.428653.peg.6508	S55|6666666.429210.peg.6319	S54|6666666.429208.peg.6587	S66|6666666.429221.peg.1871	S61|6666666.429216.peg.1921	S68|6666666.429224.peg.3228	S79|6666666.429237.peg.6871	S85|6666666.429243.peg.3286	S67|6666666.429222.peg.3623	S13|6666666.429055.peg.433	S48|6666666.429201.peg.935	S37|6666666.429095.peg.6869	S12|6666666.429035.peg.4388	S74|6666666.429231.peg.134	S22|6666666.429073.peg.5515	S11|6666666.429022.peg.4773	S10|6666666.429019.peg.5989	S56|6666666.429211.peg.1874	S09|6666666.429018.peg.6683	S08|6666666.429013.peg.393	S27|6666666.429078.peg.3458	S77|6666666.429235.peg.763	S07|6666666.429012.peg.78	S76|6666666.429234.peg.764	S26|6666666.429077.peg.278	S06|6666666.429011.peg.3680	S47|6666666.429200.peg.6355
Group191:	S63|6666666.429218.peg.2612	S45|6666666.428748.peg.5394	S71|6666666.429228.peg.1892	S70|6666666.429226.peg.3636	S62|6666666.429217.peg.3293	S72|6666666.429229.peg.2373	S40|6666666.429097.peg.1675	S40|6666666.429097.peg.1696	S19|6666666.429070.peg.2293	S86|6666666.429244.peg.6017	S18|6666666.429069.peg.4587	S17|6666666.429068.peg.7308	S16|6666666.429067.peg.1862	S28|6666666.429083.peg.3651	S42|6666666.429094.peg.1855	S15|6666666.429062.peg.408	S65|6666666.429220.peg.4153	S39|6666666.429091.peg.3783	S73|6666666.429230.peg.527	S14|6666666.429056.peg.2181	S55|6666666.429210.peg.3252	S54|6666666.429208.peg.3515	S66|6666666.429221.peg.2167	S61|6666666.429216.peg.1623	S79|6666666.429237.peg.7782	S67|6666666.429222.peg.2819	S13|6666666.429055.peg.2760	S48|6666666.429201.peg.5032	S37|6666666.429095.peg.4110	S12|6666666.429035.peg.5617	S74|6666666.429231.peg.3823	S22|6666666.429073.peg.2809	S11|6666666.429022.peg.2836	S10|6666666.429019.peg.2624	S56|6666666.429211.peg.4537	S27|6666666.429078.peg.5213	S76|6666666.429234.peg.4182	S81|6666666.429239.peg.102	S26|6666666.429077.peg.5838	S06|6666666.429011.peg.6722	S47|6666666.429200.peg.5408	S41|6666666.429093.peg.2562	S36|6666666.429085.peg.158	S53|6666666.429207.peg.3053	S75|6666666.429233.peg.3489	S25|6666666.429079.peg.9040	S52|6666666.429206.peg.3575	S05|6666666.429008.peg.4533	S59|6666666.429214.peg.4274
Group192:	S17|6666666.429068.peg.2523	S16|6666666.429067.peg.4034	S42|6666666.429094.peg.5971	S15|6666666.429062.peg.128	S39|6666666.429091.peg.2998	S14|6666666.429056.peg.1389	S55|6666666.429210.peg.3977	S54|6666666.429208.peg.4239	S79|6666666.429237.peg.8827	S13|6666666.429055.peg.311	S12|6666666.429035.peg.7744	S74|6666666.429231.peg.3053	S11|6666666.429022.peg.4419	S10|6666666.429019.peg.4234	S06|6666666.429011.peg.5925	S41|6666666.429093.peg.3076	S25|6666666.429079.peg.824	S52|6666666.429206.peg.1766	S05|6666666.429008.peg.8297	S03|6666666.429001.peg.2999	S02|6666666.428998.peg.4962	S29|6666666.429080.peg.1301
Group193:	OUT|452652.14.peg.4687	S63|6666666.429218.peg.5221	S45|6666666.428748.peg.1866	S71|6666666.429228.peg.5839	S70|6666666.429226.peg.1586	S62|6666666.429217.peg.6883	S72|6666666.429229.peg.5097	S40|6666666.429097.peg.6641	S19|6666666.429070.peg.5018	S86|6666666.429244.peg.2782	S18|6666666.429069.peg.6560	S17|6666666.429068.peg.2522	S16|6666666.429067.peg.4033	S28|6666666.429083.peg.6615	S42|6666666.429094.peg.5970	S15|6666666.429062.peg.127	S69|6666666.429225.peg.2329	S65|6666666.429220.peg.6211	S39|6666666.429091.peg.2999	S49|6666666.429203.peg.4151	S73|6666666.429230.peg.856	S14|6666666.429056.peg.1388	S44|6666666.428653.peg.571	S55|6666666.429210.peg.3976	S54|6666666.429208.peg.4238	S66|6666666.429221.peg.5347	S61|6666666.429216.peg.5417	S68|6666666.429224.peg.1039	S79|6666666.429237.peg.8828	S85|6666666.429243.peg.214	S67|6666666.429222.peg.6080	S13|6666666.429055.peg.310	S48|6666666.429201.peg.3359	S37|6666666.429095.peg.3330	S12|6666666.429035.peg.7745	S74|6666666.429231.peg.3054	S22|6666666.429073.peg.6038	S11|6666666.429022.peg.4418	S10|6666666.429019.peg.4235	S56|6666666.429211.peg.3443	S09|6666666.429018.peg.4500	S08|6666666.429013.peg.2679	S27|6666666.429078.peg.4018	S77|6666666.429235.peg.3275	S07|6666666.429012.peg.2566	S76|6666666.429234.peg.3588	S81|6666666.429239.peg.1867	S26|6666666.429077.peg.2437	S06|6666666.429011.peg.5926
Group194:	S17|6666666.429068.peg.2525	S16|6666666.429067.peg.4032	S28|6666666.429083.peg.6614	S15|6666666.429062.peg.126	S39|6666666.429091.peg.3000	S49|6666666.429203.peg.4140	S73|6666666.429230.peg.855	S44|6666666.428653.peg.572	S55|6666666.429210.peg.3975	S54|6666666.429208.peg.4237	S66|6666666.429221.peg.5348	S61|6666666.429216.peg.5416	S79|6666666.429237.peg.8829	S13|6666666.429055.peg.309	S48|6666666.429201.peg.3366	S37|6666666.429095.peg.3323	S12|6666666.429035.peg.7748	S74|6666666.429231.peg.3055	S11|6666666.429022.peg.4417	S56|6666666.429211.peg.3450	S09|6666666.429018.peg.4499	S08|6666666.429013.peg.2680	S77|6666666.429235.peg.3276	S07|6666666.429012.peg.2567	S76|6666666.429234.peg.3590	S06|6666666.429011.peg.5927	S47|6666666.429200.peg.2738	S41|6666666.429093.peg.3078	S36|6666666.429085.peg.5196	S43|6666666.429096.peg.3104	S25|6666666.429079.peg.822	S52|6666666.429206.peg.1764	S05|6666666.429008.peg.8295	S04|6666666.429004.peg.3986	S03|6666666.429001.peg.2997	S35|6666666.429084.peg.2422	S21|6666666.429072.peg.4571	S34|6666666.429092.peg.4514	S02|6666666.428998.peg.4960	S64|6666666.429219.peg.2967	S29|6666666.429080.peg.1303	S46|6666666.429199.peg.6058	S60|6666666.429215.peg.1849	S33|6666666.429081.peg.8225	S32|6666666.429082.peg.2800	S31|6666666.429087.peg.1716	S30|6666666.429100.peg.6788	S38|6666666.429089.peg.4428	S58|6666666.429213.peg.5990
Group195:	S63|6666666.429218.peg.2890	S63|6666666.429218.peg.47	S45|6666666.428748.peg.39	S45|6666666.428748.peg.5121	S17|6666666.429068.peg.2529	S16|6666666.429067.peg.4022	S42|6666666.429094.peg.5968	S69|6666666.429225.peg.3200	S65|6666666.429220.peg.3594	S39|6666666.429091.peg.3004	S49|6666666.429203.peg.1473	S14|6666666.429056.peg.1385	S44|6666666.428653.peg.212	S55|6666666.429210.peg.3973	S54|6666666.429208.peg.4235	S66|6666666.429221.peg.697	S61|6666666.429216.peg.648	S68|6666666.429224.peg.1906	S79|6666666.429237.peg.8831	S67|6666666.429222.peg.5926	S12|6666666.429035.peg.7753	S74|6666666.429231.peg.3057	S11|6666666.429022.peg.4415	S10|6666666.429019.peg.4239	S77|6666666.429235.peg.2249	S41|6666666.429093.peg.3080	S43|6666666.429096.peg.5818	S25|6666666.429079.peg.816	S52|6666666.429206.peg.1762	S05|6666666.429008.peg.8292	S59|6666666.429214.peg.2804	S04|6666666.429004.peg.2531	S83|6666666.429241.peg.2576	S02|6666666.428998.peg.4958	S29|6666666.429080.peg.1304
Group196:	S63|6666666.429218.peg.5212	S45|6666666.428748.peg.1875	S71|6666666.429228.peg.2250	S70|6666666.429226.peg.4077	S62|6666666.429217.peg.2617	S72|6666666.429229.peg.408	S40|6666666.429097.peg.5341	S86|6666666.429244.peg.2784	S18|6666666.429069.peg.6563	S17|6666666.429068.peg.2540	S16|6666666.429067.peg.4008	S28|6666666.429083.peg.6604	S42|6666666.429094.peg.5960	S15|6666666.429062.peg.118	S69|6666666.429225.peg.2323	S65|6666666.429220.peg.7204	S39|6666666.429091.peg.3011	S49|6666666.429203.peg.4137	S73|6666666.429230.peg.849	S14|6666666.429056.peg.1384	S44|6666666.428653.peg.585	S55|6666666.429210.peg.3966	S54|6666666.429208.peg.4228	S66|6666666.429221.peg.5359	S61|6666666.429216.peg.5405	S68|6666666.429224.peg.1033	S79|6666666.429237.peg.8832	S85|6666666.429243.peg.215	S67|6666666.429222.peg.6074	S13|6666666.429055.peg.308	S48|6666666.429201.peg.5174	S37|6666666.429095.peg.1623	S12|6666666.429035.peg.7760	S74|6666666.429231.peg.3058	S22|6666666.429073.peg.927	S11|6666666.429022.peg.4414	S10|6666666.429019.peg.4240	S56|6666666.429211.peg.237	S09|6666666.429018.peg.4496	S08|6666666.429013.peg.2683	S27|6666666.429078.peg.5646	S77|6666666.429235.peg.3290	S07|6666666.429012.peg.2571	S76|6666666.429234.peg.5169	S81|6666666.429239.peg.3278	S26|6666666.429077.peg.2461	S06|6666666.429011.peg.5928	S47|6666666.429200.peg.2753	S41|6666666.429093.peg.3081
Group197:	OUT|452652.14.peg.1496	S63|6666666.429218.peg.4536	S45|6666666.428748.peg.363	S71|6666666.429228.peg.4891	S70|6666666.429226.peg.1973	S62|6666666.429217.peg.3721	S40|6666666.429097.peg.5777	S19|6666666.429070.peg.2962	S86|6666666.429244.peg.3916	S18|6666666.429069.peg.4228	S17|6666666.429068.peg.1147	S16|6666666.429067.peg.5379	S28|6666666.429083.peg.2150	S42|6666666.429094.peg.924	S15|6666666.429062.peg.3554	S69|6666666.429225.peg.4197	S65|6666666.429220.peg.2811	S39|6666666.429091.peg.1168	S49|6666666.429203.peg.6111	S73|6666666.429230.peg.4057	S14|6666666.429056.peg.2597	S44|6666666.428653.peg.1071	S55|6666666.429210.peg.935	S54|6666666.429208.peg.1187	S66|6666666.429221.peg.1581	S61|6666666.429216.peg.2665	S68|6666666.429224.peg.2899	S79|6666666.429237.peg.592	S85|6666666.429243.peg.3496	S67|6666666.429222.peg.6251	S13|6666666.429055.peg.6306	S48|6666666.429201.peg.1133	S37|6666666.429095.peg.4212	S12|6666666.429035.peg.4293	S74|6666666.429231.peg.1250	S22|6666666.429073.peg.3864	S11|6666666.429022.peg.3594	S10|6666666.429019.peg.5655	S56|6666666.429211.peg.3895	S09|6666666.429018.peg.6348	S08|6666666.429013.peg.705	S27|6666666.429078.peg.4808	S77|6666666.429235.peg.1188	S07|6666666.429012.peg.422	S76|6666666.429234.peg.1412	S26|6666666.429077.peg.5530	S06|6666666.429011.peg.4071	S47|6666666.429200.peg.2441	S41|6666666.429093.peg.3938
Group198:	OUT|452652.14.peg.3772	S63|6666666.429218.peg.929	S45|6666666.428748.peg.2845	S71|6666666.429228.peg.1869	S70|6666666.429226.peg.2755	S62|6666666.429217.peg.2016	S72|6666666.429229.peg.4723	S40|6666666.429097.peg.5064	S19|6666666.429070.peg.6620	S86|6666666.429244.peg.618	S18|6666666.429069.peg.4585	S17|6666666.429068.peg.7309	S16|6666666.429067.peg.1863	S42|6666666.429094.peg.1854	S15|6666666.429062.peg.407	S69|6666666.429225.peg.280	S65|6666666.429220.peg.6858	S39|6666666.429091.peg.3782	S49|6666666.429203.peg.3097	S73|6666666.429230.peg.4993	S14|6666666.429056.peg.2180	S44|6666666.428653.peg.2780	S55|6666666.429210.peg.3021	S54|6666666.429208.peg.3283	S66|6666666.429221.peg.4423	S61|6666666.429216.peg.962	S68|6666666.429224.peg.232	S79|6666666.429237.peg.86	S85|6666666.429243.peg.2714	S67|6666666.429222.peg.879	S13|6666666.429055.peg.2761	S48|6666666.429201.peg.5799	S37|6666666.429095.peg.7208	S12|6666666.429035.peg.5618	S74|6666666.429231.peg.3821	S22|6666666.429073.peg.2968	S11|6666666.429022.peg.2837	S10|6666666.429019.peg.2623	S56|6666666.429211.peg.633	S09|6666666.429018.peg.4015	S08|6666666.429013.peg.3077	S27|6666666.429078.peg.4862	S77|6666666.429235.peg.4122	S07|6666666.429012.peg.3060	S76|6666666.429234.peg.3935	S81|6666666.429239.peg.1534	S26|6666666.429077.peg.2979	S06|6666666.429011.peg.6721	S47|6666666.429200.peg.3375
Group199:	OUT|452652.14.peg.1498	S63|6666666.429218.peg.4535	S45|6666666.428748.peg.364	S71|6666666.429228.peg.4892	S70|6666666.429226.peg.1974	S62|6666666.429217.peg.3720	S72|6666666.429229.peg.1051	S40|6666666.429097.peg.5778	S19|6666666.429070.peg.2963	S86|6666666.429244.peg.3915	S18|6666666.429069.peg.4229	S17|6666666.429068.peg.1148	S16|6666666.429067.peg.5378	S28|6666666.429083.peg.2154	S42|6666666.429094.peg.925	S15|6666666.429062.peg.3555	S69|6666666.429225.peg.4196	S65|6666666.429220.peg.2812	S39|6666666.429091.peg.1169	S49|6666666.429203.peg.6110	S73|6666666.429230.peg.4058	S14|6666666.429056.peg.2596	S44|6666666.428653.peg.1070	S55|6666666.429210.peg.936	S54|6666666.429208.peg.1188	S66|6666666.429221.peg.1580	S61|6666666.429216.peg.2666	S68|6666666.429224.peg.2898	S79|6666666.429237.peg.2569	S85|6666666.429243.peg.3497	S67|6666666.429222.peg.6252	S13|6666666.429055.peg.6305	S48|6666666.429201.peg.1132	S37|6666666.429095.peg.4211	S12|6666666.429035.peg.4294	S74|6666666.429231.peg.1251	S22|6666666.429073.peg.3863	S11|6666666.429022.peg.3593	S10|6666666.429019.peg.5656	S56|6666666.429211.peg.3894	S09|6666666.429018.peg.6347	S08|6666666.429013.peg.706	S27|6666666.429078.peg.4809	S77|6666666.429235.peg.1189	S07|6666666.429012.peg.423	S76|6666666.429234.peg.1413	S81|6666666.429239.peg.6014	S26|6666666.429077.peg.5529	S06|6666666.429011.peg.4072
Group200:	OUT|452652.14.peg.1499	S63|6666666.429218.peg.4534	S45|6666666.428748.peg.365	S71|6666666.429228.peg.4893	S70|6666666.429226.peg.1975	S62|6666666.429217.peg.3719	S72|6666666.429229.peg.1050	S40|6666666.429097.peg.5779	S19|6666666.429070.peg.2964	S86|6666666.429244.peg.3914	S18|6666666.429069.peg.4230	S17|6666666.429068.peg.1149	S16|6666666.429067.peg.5377	S28|6666666.429083.peg.2155	S42|6666666.429094.peg.926	S15|6666666.429062.peg.3556	S69|6666666.429225.peg.4195	S65|6666666.429220.peg.2813	S39|6666666.429091.peg.1170	S49|6666666.429203.peg.6109	S73|6666666.429230.peg.4059	S14|6666666.429056.peg.2595	S44|6666666.428653.peg.1069	S55|6666666.429210.peg.937	S54|6666666.429208.peg.1189	S66|6666666.429221.peg.1579	S61|6666666.429216.peg.2667	S68|6666666.429224.peg.2897	S79|6666666.429237.peg.2570	S85|6666666.429243.peg.3498	S67|6666666.429222.peg.6253	S13|6666666.429055.peg.6304	S48|6666666.429201.peg.1131	S37|6666666.429095.peg.4210	S12|6666666.429035.peg.4295	S74|6666666.429231.peg.1252	S22|6666666.429073.peg.3862	S11|6666666.429022.peg.3592	S10|6666666.429019.peg.5657	S56|6666666.429211.peg.3893	S09|6666666.429018.peg.6346	S08|6666666.429013.peg.707	S27|6666666.429078.peg.4810	S77|6666666.429235.peg.1190	S07|6666666.429012.peg.424	S81|6666666.429239.peg.6015	S26|6666666.429077.peg.5528	S06|6666666.429011.peg.4073	S47|6666666.429200.peg.2443
Group201:	OUT|452652.14.peg.1500	S63|6666666.429218.peg.4533	S45|6666666.428748.peg.366	S71|6666666.429228.peg.4894	S70|6666666.429226.peg.1976	S62|6666666.429217.peg.3718	S72|6666666.429229.peg.1049	S40|6666666.429097.peg.5780	S19|6666666.429070.peg.2965	S86|6666666.429244.peg.3913	S18|6666666.429069.peg.4231	S17|6666666.429068.peg.1150	S16|6666666.429067.peg.5376	S28|6666666.429083.peg.2156	S42|6666666.429094.peg.927	S15|6666666.429062.peg.3557	S69|6666666.429225.peg.4194	S65|6666666.429220.peg.2814	S39|6666666.429091.peg.1171	S49|6666666.429203.peg.6108	S73|6666666.429230.peg.4060	S14|6666666.429056.peg.2594	S44|6666666.428653.peg.1068	S55|6666666.429210.peg.938	S54|6666666.429208.peg.1190	S66|6666666.429221.peg.1578	S61|6666666.429216.peg.2668	S68|6666666.429224.peg.2896	S79|6666666.429237.peg.2571	S85|6666666.429243.peg.3499	S67|6666666.429222.peg.6254	S13|6666666.429055.peg.6303	S48|6666666.429201.peg.1130	S37|6666666.429095.peg.4209	S12|6666666.429035.peg.4296	S74|6666666.429231.peg.1253	S22|6666666.429073.peg.3861	S11|6666666.429022.peg.3591	S10|6666666.429019.peg.5658	S56|6666666.429211.peg.3892	S09|6666666.429018.peg.6345	S08|6666666.429013.peg.708	S27|6666666.429078.peg.4811	S77|6666666.429235.peg.1191	S07|6666666.429012.peg.425	S76|6666666.429234.peg.1414	S81|6666666.429239.peg.6016	S26|6666666.429077.peg.5527	S06|6666666.429011.peg.4074
Group202:	S71|6666666.429228.peg.2612	S70|6666666.429226.peg.1766	S62|6666666.429217.peg.5203	S72|6666666.429229.peg.702	S40|6666666.429097.peg.808	S19|6666666.429070.peg.2669	S18|6666666.429069.peg.4712	S17|6666666.429068.peg.1380	S16|6666666.429067.peg.1691	S28|6666666.429083.peg.3998	S42|6666666.429094.peg.7014	S15|6666666.429062.peg.4540	S39|6666666.429091.peg.3943	S49|6666666.429203.peg.2956	S73|6666666.429230.peg.5234	S14|6666666.429056.peg.2307	S55|6666666.429210.peg.2850	S54|6666666.429208.peg.3111	S79|6666666.429237.peg.3496	S13|6666666.429055.peg.5437	S48|6666666.429201.peg.1564	S37|6666666.429095.peg.392	S12|6666666.429035.peg.1392	S22|6666666.429073.peg.6177	S11|6666666.429022.peg.6940	S10|6666666.429019.peg.2805	S56|6666666.429211.peg.5915	S27|6666666.429078.peg.3684	S76|6666666.429234.peg.3745	S81|6666666.429239.peg.5881	S26|6666666.429077.peg.3678	S06|6666666.429011.peg.6852	S47|6666666.429200.peg.3580	S41|6666666.429093.peg.5488	S36|6666666.429085.peg.6460	S53|6666666.429207.peg.5672	S25|6666666.429079.peg.7934	S52|6666666.429206.peg.4041	S05|6666666.429008.peg.3848	S59|6666666.429214.peg.4442	S04|6666666.429004.peg.1193	S03|6666666.429001.peg.5675	S35|6666666.429084.peg.2521	S34|6666666.429092.peg.3630	S24|6666666.429076.peg.3665	S02|6666666.428998.peg.6807	S64|6666666.429219.peg.3105	S29|6666666.429080.peg.1314	S46|6666666.429199.peg.4613
Group203:	S71|6666666.429228.peg.2611	S70|6666666.429226.peg.1767	S62|6666666.429217.peg.5202	S72|6666666.429229.peg.703	S40|6666666.429097.peg.807	S19|6666666.429070.peg.2668	S18|6666666.429069.peg.4713	S17|6666666.429068.peg.1381	S16|6666666.429067.peg.1690	S28|6666666.429083.peg.3997	S42|6666666.429094.peg.7013	S15|6666666.429062.peg.4541	S39|6666666.429091.peg.3944	S49|6666666.429203.peg.2955	S73|6666666.429230.peg.5233	S14|6666666.429056.peg.2308	S55|6666666.429210.peg.2849	S54|6666666.429208.peg.3110	S79|6666666.429237.peg.3495	S13|6666666.429055.peg.5438	S48|6666666.429201.peg.1565	S37|6666666.429095.peg.391	S12|6666666.429035.peg.1391	S74|6666666.429231.peg.4001	S22|6666666.429073.peg.6178	S11|6666666.429022.peg.6941	S10|6666666.429019.peg.2806	S56|6666666.429211.peg.5914	S27|6666666.429078.peg.3683	S76|6666666.429234.peg.3744	S81|6666666.429239.peg.5880	S26|6666666.429077.peg.3679	S06|6666666.429011.peg.6853	S47|6666666.429200.peg.3581	S41|6666666.429093.peg.5489	S36|6666666.429085.peg.6459	S53|6666666.429207.peg.5671	S25|6666666.429079.peg.7933	S52|6666666.429206.peg.4040	S05|6666666.429008.peg.3849	S59|6666666.429214.peg.4443	S04|6666666.429004.peg.1192	S03|6666666.429001.peg.5676	S50|6666666.429204.peg.992	S35|6666666.429084.peg.2519	S21|6666666.429072.peg.3001	S34|6666666.429092.peg.3629	S24|6666666.429076.peg.3666	S02|6666666.428998.peg.6808
Group204:	S17|6666666.429068.peg.1382	S16|6666666.429067.peg.1689	S06|6666666.429011.peg.6854	S41|6666666.429093.peg.5490	S02|6666666.428998.peg.6809	S29|6666666.429080.peg.1316
Group205:	OUT|452652.14.peg.2285	S63|6666666.429218.peg.3837	S45|6666666.428748.peg.4048	S71|6666666.429228.peg.336	S70|6666666.429226.peg.567	S62|6666666.429217.peg.2314	S72|6666666.429229.peg.1210	S40|6666666.429097.peg.1911	S19|6666666.429070.peg.7493	S86|6666666.429244.peg.2427	S18|6666666.429069.peg.6271	S17|6666666.429068.peg.6760	S16|6666666.429067.peg.3137	S28|6666666.429083.peg.2709	S42|6666666.429094.peg.269	S15|6666666.429062.peg.7764	S69|6666666.429225.peg.3378	S65|6666666.429220.peg.4404	S39|6666666.429091.peg.1887	S49|6666666.429203.peg.5426	S73|6666666.429230.peg.3610	S14|6666666.429056.peg.1187	S44|6666666.428653.peg.1584	S55|6666666.429210.peg.1637	S54|6666666.429208.peg.1894	S66|6666666.429221.peg.517	S61|6666666.429216.peg.469	S68|6666666.429224.peg.2085	S79|6666666.429237.peg.1746	S85|6666666.429243.peg.2435	S67|6666666.429222.peg.3824	S13|6666666.429055.peg.2171	S48|6666666.429201.peg.1479	S37|6666666.429095.peg.3202	S12|6666666.429035.peg.1981	S74|6666666.429231.peg.1976	S22|6666666.429073.peg.3373	S11|6666666.429022.peg.5654	S10|6666666.429019.peg.403	S56|6666666.429211.peg.1030	S09|6666666.429018.peg.5670	S08|6666666.429013.peg.1446	S27|6666666.429078.peg.1683	S77|6666666.429235.peg.2076	S07|6666666.429012.peg.6337	S76|6666666.429234.peg.2169	S81|6666666.429239.peg.911	S26|6666666.429077.peg.4901	S06|6666666.429011.peg.4767
Group206:	S18|6666666.429069.peg.6273	S17|6666666.429068.peg.6761	S16|6666666.429067.peg.3136	S15|6666666.429062.peg.7763	S39|6666666.429091.peg.1886	S55|6666666.429210.peg.1636	S54|6666666.429208.peg.1893	S79|6666666.429237.peg.1747	S13|6666666.429055.peg.2172	S12|6666666.429035.peg.1980	S74|6666666.429231.peg.1974	S11|6666666.429022.peg.5653	S06|6666666.429011.peg.4766	S41|6666666.429093.peg.2246	S25|6666666.429079.peg.5078	S52|6666666.429206.peg.5634	S05|6666666.429008.peg.2746	S59|6666666.429214.peg.1525	S03|6666666.429001.peg.5213	S02|6666666.428998.peg.190	S29|6666666.429080.peg.1318
Group207:	OUT|452652.14.peg.2760	S63|6666666.429218.peg.1840	S45|6666666.428748.peg.853	S71|6666666.429228.peg.4654	S70|6666666.429226.peg.4910	S62|6666666.429217.peg.3014	S72|6666666.429229.peg.1577	S40|6666666.429097.peg.5015	S17|6666666.429068.peg.1901	S16|6666666.429067.peg.6348	S28|6666666.429083.peg.916	S42|6666666.429094.peg.6082	S15|6666666.429062.peg.2323	S65|6666666.429220.peg.2140	S39|6666666.429091.peg.5742	S49|6666666.429203.peg.1127	S14|6666666.429056.peg.4766	S55|6666666.429210.peg.5865	S54|6666666.429208.peg.6130	S79|6666666.429237.peg.7690	S85|6666666.429243.peg.1096	S13|6666666.429055.peg.1173	S48|6666666.429201.peg.1469	S37|6666666.429095.peg.1814	S12|6666666.429035.peg.4003	S74|6666666.429231.peg.6012	S22|6666666.429073.peg.4069	S11|6666666.429022.peg.834	S10|6666666.429019.peg.5384	S56|6666666.429211.peg.2319	S27|6666666.429078.peg.5901	S76|6666666.429234.peg.7421	S81|6666666.429239.peg.2865	S26|6666666.429077.peg.710	S06|6666666.429011.peg.1126	S47|6666666.429200.peg.5585	S41|6666666.429093.peg.604	S36|6666666.429085.peg.3532	S53|6666666.429207.peg.3827	S25|6666666.429079.peg.9362	S52|6666666.429206.peg.161	S59|6666666.429214.peg.4868	S04|6666666.429004.peg.6838	S03|6666666.429001.peg.933	S50|6666666.429204.peg.7230	S34|6666666.429092.peg.485	S24|6666666.429076.peg.742	S02|6666666.428998.peg.3657	S64|6666666.429219.peg.6400
Group208:	OUT|452652.14.peg.5355	S63|6666666.429218.peg.2503	S45|6666666.428748.peg.5501	S71|6666666.429228.peg.4649	S70|6666666.429226.peg.6721	S62|6666666.429217.peg.3877	S19|6666666.429070.peg.3887	S18|6666666.429069.peg.5526	S17|6666666.429068.peg.1902	S16|6666666.429067.peg.6346	S28|6666666.429083.peg.912	S42|6666666.429094.peg.6083	S15|6666666.429062.peg.2321	S69|6666666.429225.peg.1832	S65|6666666.429220.peg.5917	S39|6666666.429091.peg.5744	S73|6666666.429230.peg.5389	S14|6666666.429056.peg.4765	S44|6666666.428653.peg.5133	S55|6666666.429210.peg.5867	S54|6666666.429208.peg.6132	S66|6666666.429221.peg.5507	S61|6666666.429216.peg.5174	S68|6666666.429224.peg.4766	S79|6666666.429237.peg.7691	S67|6666666.429222.peg.2059	S13|6666666.429055.peg.1174	S12|6666666.429035.peg.4001	S74|6666666.429231.peg.6013	S11|6666666.429022.peg.835	S10|6666666.429019.peg.5385	S09|6666666.429018.peg.1038	S08|6666666.429013.peg.6034	S27|6666666.429078.peg.5894	S07|6666666.429012.peg.4783	S76|6666666.429234.peg.7424	S81|6666666.429239.peg.2869	S26|6666666.429077.peg.703	S06|6666666.429011.peg.1125	S47|6666666.429200.peg.5588	S41|6666666.429093.peg.603	S43|6666666.429096.peg.2939	S53|6666666.429207.peg.3831	S25|6666666.429079.peg.9361	S52|6666666.429206.peg.160	S05|6666666.429008.peg.3161	S59|6666666.429214.peg.4878	S04|6666666.429004.peg.6831	S03|6666666.429001.peg.934
Group209:	OUT|452652.14.peg.4412	S71|6666666.429228.peg.5173	S70|6666666.429226.peg.5394	S62|6666666.429217.peg.1978	S72|6666666.429229.peg.4623	S40|6666666.429097.peg.5431	S19|6666666.429070.peg.334	S19|6666666.429070.peg.3390	S86|6666666.429244.peg.2833	S18|6666666.429069.peg.3416	S17|6666666.429068.peg.6809	S16|6666666.429067.peg.1155	S28|6666666.429083.peg.5155	S28|6666666.429083.peg.5305	S42|6666666.429094.peg.1647	S15|6666666.429062.peg.2611	S69|6666666.429225.peg.1127	S69|6666666.429225.peg.554	S39|6666666.429091.peg.4322	S49|6666666.429203.peg.2589	S49|6666666.429203.peg.7058	S14|6666666.429056.peg.3957	S44|6666666.428653.peg.4206	S55|6666666.429210.peg.4281	S54|6666666.429208.peg.4543	S66|6666666.429221.peg.3448	S66|6666666.429221.peg.3799	S61|6666666.429216.peg.1224	S61|6666666.429216.peg.4706	S68|6666666.429224.peg.507	S68|6666666.429224.peg.5464	S67|6666666.429222.peg.3097	S67|6666666.429222.peg.942	S13|6666666.429055.peg.4366	S48|6666666.429201.peg.1422	S48|6666666.429201.peg.4806	S37|6666666.429095.peg.2710	S37|6666666.429095.peg.5646	S12|6666666.429035.peg.3243	S12|6666666.429035.peg.4154	S22|6666666.429073.peg.3404	S22|6666666.429073.peg.648	S11|6666666.429022.peg.2298	S10|6666666.429019.peg.1747	S56|6666666.429211.peg.1069	S56|6666666.429211.peg.4843	S09|6666666.429018.peg.2683	S08|6666666.429013.peg.4575	S27|6666666.429078.peg.571
Group210:	OUT|452652.14.peg.4815	S63|6666666.429218.peg.5577	S45|6666666.428748.peg.3164	S71|6666666.429228.peg.6871	S70|6666666.429226.peg.6011	S62|6666666.429217.peg.6581	S72|6666666.429229.peg.6014	S40|6666666.429097.peg.6807	S19|6666666.429070.peg.6537	S86|6666666.429244.peg.5707	S18|6666666.429069.peg.6404	S17|6666666.429068.peg.833	S16|6666666.429067.peg.4364	S28|6666666.429083.peg.6278	S42|6666666.429094.peg.6239	S15|6666666.429062.peg.7646	S69|6666666.429225.peg.2456	S65|6666666.429220.peg.6763	S39|6666666.429091.peg.2870	S49|6666666.429203.peg.4434	S73|6666666.429230.peg.709	S14|6666666.429056.peg.1569	S44|6666666.428653.peg.5528	S55|6666666.429210.peg.4155	S54|6666666.429208.peg.4418	S66|6666666.429221.peg.5861	S61|6666666.429216.peg.4974	S68|6666666.429224.peg.1166	S79|6666666.429237.peg.6786	S85|6666666.429243.peg.4002	S67|6666666.429222.peg.3321	S13|6666666.429055.peg.3939	S48|6666666.429201.peg.623	S37|6666666.429095.peg.1022	S12|6666666.429035.peg.148	S74|6666666.429231.peg.2923	S22|6666666.429073.peg.5439	S11|6666666.429022.peg.6174	S10|6666666.429019.peg.4103	S56|6666666.429211.peg.3202	S09|6666666.429018.peg.4672	S08|6666666.429013.peg.2508	S27|6666666.429078.peg.956	S77|6666666.429235.peg.3109	S07|6666666.429012.peg.2328	S76|6666666.429234.peg.3392	S81|6666666.429239.peg.50	S26|6666666.429077.peg.2291	S06|6666666.429011.peg.5763
Group211:	OUT|452652.14.peg.4809	S63|6666666.429218.peg.5575	S45|6666666.428748.peg.3166	S71|6666666.429228.peg.6653	S70|6666666.429226.peg.6772	S72|6666666.429229.peg.5532	S19|6666666.429070.peg.6536	S18|6666666.429069.peg.6405	S17|6666666.429068.peg.832	S16|6666666.429067.peg.4363	S28|6666666.429083.peg.6279	S42|6666666.429094.peg.6238	S15|6666666.429062.peg.7645	S69|6666666.429225.peg.2455	S65|6666666.429220.peg.6761	S39|6666666.429091.peg.2871	S49|6666666.429203.peg.4433	S73|6666666.429230.peg.711	S14|6666666.429056.peg.1568	S44|6666666.428653.peg.5527	S55|6666666.429210.peg.4154	S54|6666666.429208.peg.4417	S66|6666666.429221.peg.5859	S61|6666666.429216.peg.4976	S68|6666666.429224.peg.1165	S67|6666666.429222.peg.3322	S13|6666666.429055.peg.3937	S48|6666666.429201.peg.622	S37|6666666.429095.peg.1021	S12|6666666.429035.peg.150	S22|6666666.429073.peg.5440	S11|6666666.429022.peg.6173	S10|6666666.429019.peg.4104	S56|6666666.429211.peg.3203	S09|6666666.429018.peg.4670	S08|6666666.429013.peg.2510	S27|6666666.429078.peg.955	S77|6666666.429235.peg.3111	S07|6666666.429012.peg.2330	S76|6666666.429234.peg.3393	S81|6666666.429239.peg.2926	S26|6666666.429077.peg.2292	S06|6666666.429011.peg.5764	S47|6666666.429200.peg.2529	S41|6666666.429093.peg.2942	S36|6666666.429085.peg.5021	S43|6666666.429096.peg.1056	S53|6666666.429207.peg.3412	S25|6666666.429079.peg.948
Group212:	OUT|452652.14.peg.4808	S63|6666666.429218.peg.5574	S45|6666666.428748.peg.3167	S71|6666666.429228.peg.6652	S70|6666666.429226.peg.6771	S62|6666666.429217.peg.3556	S72|6666666.429229.peg.5531	S40|6666666.429097.peg.5896	S19|6666666.429070.peg.6535	S18|6666666.429069.peg.6406	S17|6666666.429068.peg.831	S16|6666666.429067.peg.4362	S28|6666666.429083.peg.6280	S42|6666666.429094.peg.6237	S15|6666666.429062.peg.7644	S69|6666666.429225.peg.2454	S65|6666666.429220.peg.6760	S39|6666666.429091.peg.2872	S49|6666666.429203.peg.4432	S73|6666666.429230.peg.712	S14|6666666.429056.peg.1567	S44|6666666.428653.peg.5526	S55|6666666.429210.peg.4153	S54|6666666.429208.peg.4416	S66|6666666.429221.peg.5858	S61|6666666.429216.peg.4977	S68|6666666.429224.peg.1164	S79|6666666.429237.peg.6783	S67|6666666.429222.peg.3323	S13|6666666.429055.peg.3936	S48|6666666.429201.peg.621	S37|6666666.429095.peg.1020	S12|6666666.429035.peg.151	S74|6666666.429231.peg.2925	S22|6666666.429073.peg.5441	S11|6666666.429022.peg.6172	S10|6666666.429019.peg.4105	S56|6666666.429211.peg.3204	S09|6666666.429018.peg.4669	S08|6666666.429013.peg.2511	S27|6666666.429078.peg.954	S77|6666666.429235.peg.3112	S07|6666666.429012.peg.2331	S76|6666666.429234.peg.3394	S81|6666666.429239.peg.2927	S26|6666666.429077.peg.2293	S06|6666666.429011.peg.5765	S47|6666666.429200.peg.2530	S41|6666666.429093.peg.2943
Group213:	OUT|452652.14.peg.3770	S71|6666666.429228.peg.1870	S70|6666666.429226.peg.2754	S62|6666666.429217.peg.2015	S72|6666666.429229.peg.4722	S40|6666666.429097.peg.5063	S18|6666666.429069.peg.4584	S17|6666666.429068.peg.7310	S16|6666666.429067.peg.1864	S28|6666666.429083.peg.4212	S42|6666666.429094.peg.1853	S15|6666666.429062.peg.406	S39|6666666.429091.peg.3781	S49|6666666.429203.peg.3098	S73|6666666.429230.peg.4994	S14|6666666.429056.peg.2179	S55|6666666.429210.peg.3022	S54|6666666.429208.peg.3284	S79|6666666.429237.peg.85	S85|6666666.429243.peg.2715	S13|6666666.429055.peg.2763	S48|6666666.429201.peg.5800	S37|6666666.429095.peg.7207	S12|6666666.429035.peg.5619	S74|6666666.429231.peg.3820	S22|6666666.429073.peg.2967	S11|6666666.429022.peg.2838	S10|6666666.429019.peg.2622	S56|6666666.429211.peg.634	S27|6666666.429078.peg.4861	S76|6666666.429234.peg.3936	S81|6666666.429239.peg.5029	S26|6666666.429077.peg.2980	S06|6666666.429011.peg.6719	S47|6666666.429200.peg.3374	S41|6666666.429093.peg.2564	S36|6666666.429085.peg.715	S53|6666666.429207.peg.5115	S25|6666666.429079.peg.9043	S52|6666666.429206.peg.1542	S05|6666666.429008.peg.4530	S59|6666666.429214.peg.4276	S04|6666666.429004.peg.1382	S03|6666666.429001.peg.405	S50|6666666.429204.peg.5222	S35|6666666.429084.peg.2666	S21|6666666.429072.peg.2797	S34|6666666.429092.peg.5388	S24|6666666.429076.peg.2960
Group214:	S15|6666666.429062.peg.7643	S65|6666666.429220.peg.1516	S59|6666666.429214.peg.46	S04|6666666.429004.peg.4158	S02|6666666.428998.peg.4814	S29|6666666.429080.peg.1330
Group215:	OUT|452652.14.peg.4793	S63|6666666.429218.peg.5571	S45|6666666.428748.peg.3170	S71|6666666.429228.peg.5406	S70|6666666.429226.peg.6226	S62|6666666.429217.peg.1900	S72|6666666.429229.peg.5659	S40|6666666.429097.peg.2010	S19|6666666.429070.peg.6532	S86|6666666.429244.peg.5710	S18|6666666.429069.peg.6409	S17|6666666.429068.peg.828	S16|6666666.429067.peg.4360	S28|6666666.429083.peg.6283	S42|6666666.429094.peg.6234	S15|6666666.429062.peg.7641	S69|6666666.429225.peg.2452	S65|6666666.429220.peg.1519	S39|6666666.429091.peg.2874	S49|6666666.429203.peg.4430	S73|6666666.429230.peg.786	S14|6666666.429056.peg.1565	S44|6666666.428653.peg.5524	S55|6666666.429210.peg.4150	S54|6666666.429208.peg.4413	S66|6666666.429221.peg.5856	S61|6666666.429216.peg.4979	S68|6666666.429224.peg.1162	S79|6666666.429237.peg.6780	S85|6666666.429243.peg.2241	S67|6666666.429222.peg.3326	S13|6666666.429055.peg.3934	S48|6666666.429201.peg.619	S37|6666666.429095.peg.1017	S12|6666666.429035.peg.153	S74|6666666.429231.peg.2928	S22|6666666.429073.peg.5443	S11|6666666.429022.peg.6169	S10|6666666.429019.peg.4108	S56|6666666.429211.peg.3206	S09|6666666.429018.peg.4666	S08|6666666.429013.peg.2515	S27|6666666.429078.peg.952	S77|6666666.429235.peg.3115	S07|6666666.429012.peg.2334	S76|6666666.429234.peg.3398	S81|6666666.429239.peg.4118	S26|6666666.429077.peg.2295	S06|6666666.429011.peg.5767
Group216:	OUT|452652.14.peg.4794	S63|6666666.429218.peg.5570	S45|6666666.428748.peg.3171	S71|6666666.429228.peg.5407	S70|6666666.429226.peg.6227	S62|6666666.429217.peg.1901	S72|6666666.429229.peg.5658	S40|6666666.429097.peg.2011	S19|6666666.429070.peg.6531	S86|6666666.429244.peg.5711	S18|6666666.429069.peg.6410	S17|6666666.429068.peg.827	S16|6666666.429067.peg.4359	S28|6666666.429083.peg.6284	S42|6666666.429094.peg.6233	S15|6666666.429062.peg.7640	S69|6666666.429225.peg.2451	S65|6666666.429220.peg.1520	S39|6666666.429091.peg.2875	S49|6666666.429203.peg.4429	S73|6666666.429230.peg.785	S14|6666666.429056.peg.1564	S44|6666666.428653.peg.5523	S55|6666666.429210.peg.4149	S54|6666666.429208.peg.4412	S66|6666666.429221.peg.5855	S61|6666666.429216.peg.4980	S68|6666666.429224.peg.1161	S79|6666666.429237.peg.6779	S85|6666666.429243.peg.2240	S67|6666666.429222.peg.3327	S13|6666666.429055.peg.3933	S48|6666666.429201.peg.618	S37|6666666.429095.peg.1016	S12|6666666.429035.peg.154	S74|6666666.429231.peg.2929	S22|6666666.429073.peg.5444	S11|6666666.429022.peg.6168	S10|6666666.429019.peg.4109	S56|6666666.429211.peg.3207	S09|6666666.429018.peg.4665	S08|6666666.429013.peg.2516	S27|6666666.429078.peg.951	S77|6666666.429235.peg.3116	S07|6666666.429012.peg.2335	S76|6666666.429234.peg.3399	S81|6666666.429239.peg.4119	S26|6666666.429077.peg.2296	S06|6666666.429011.peg.5768
Group217:	OUT|452652.14.peg.4795	S63|6666666.429218.peg.5569	S45|6666666.428748.peg.3172	S71|6666666.429228.peg.6755	S70|6666666.429226.peg.1222	S62|6666666.429217.peg.3435	S72|6666666.429229.peg.4881	S40|6666666.429097.peg.3327	S19|6666666.429070.peg.6530	S86|6666666.429244.peg.2624	S18|6666666.429069.peg.6411	S17|6666666.429068.peg.826	S16|6666666.429067.peg.4358	S28|6666666.429083.peg.6285	S42|6666666.429094.peg.6232	S15|6666666.429062.peg.7639	S69|6666666.429225.peg.2450	S65|6666666.429220.peg.1523	S39|6666666.429091.peg.2876	S49|6666666.429203.peg.4427	S73|6666666.429230.peg.784	S14|6666666.429056.peg.1562	S44|6666666.428653.peg.5522	S55|6666666.429210.peg.4148	S54|6666666.429208.peg.4411	S66|6666666.429221.peg.5854	S61|6666666.429216.peg.4981	S68|6666666.429224.peg.1160	S85|6666666.429243.peg.2239	S67|6666666.429222.peg.3328	S13|6666666.429055.peg.3932	S48|6666666.429201.peg.617	S37|6666666.429095.peg.1015	S12|6666666.429035.peg.155	S74|6666666.429231.peg.2930	S22|6666666.429073.peg.5445	S11|6666666.429022.peg.6167	S10|6666666.429019.peg.4111	S56|6666666.429211.peg.3208	S09|6666666.429018.peg.4664	S08|6666666.429013.peg.2517	S27|6666666.429078.peg.946	S77|6666666.429235.peg.3117	S07|6666666.429012.peg.2336	S76|6666666.429234.peg.3400	S81|6666666.429239.peg.4123	S26|6666666.429077.peg.2301	S06|6666666.429011.peg.5769	S47|6666666.429200.peg.2535
Group218:	OUT|452652.14.peg.4796	S63|6666666.429218.peg.5568	S45|6666666.428748.peg.3173	S71|6666666.429228.peg.6754	S70|6666666.429226.peg.1221	S62|6666666.429217.peg.3436	S72|6666666.429229.peg.4882	S40|6666666.429097.peg.3328	S19|6666666.429070.peg.6529	S86|6666666.429244.peg.2625	S18|6666666.429069.peg.6412	S17|6666666.429068.peg.825	S16|6666666.429067.peg.4357	S28|6666666.429083.peg.6286	S42|6666666.429094.peg.6231	S15|6666666.429062.peg.7638	S69|6666666.429225.peg.2449	S65|6666666.429220.peg.1525	S39|6666666.429091.peg.2877	S49|6666666.429203.peg.4426	S73|6666666.429230.peg.783	S14|6666666.429056.peg.1561	S44|6666666.428653.peg.5521	S55|6666666.429210.peg.4147	S54|6666666.429208.peg.4410	S66|6666666.429221.peg.5853	S61|6666666.429216.peg.4982	S68|6666666.429224.peg.1159	S79|6666666.429237.peg.6778	S85|6666666.429243.peg.2238	S67|6666666.429222.peg.3329	S13|6666666.429055.peg.3931	S48|6666666.429201.peg.616	S37|6666666.429095.peg.1014	S12|6666666.429035.peg.156	S74|6666666.429231.peg.2931	S22|6666666.429073.peg.5446	S11|6666666.429022.peg.6166	S10|6666666.429019.peg.4112	S56|6666666.429211.peg.3209	S09|6666666.429018.peg.4663	S08|6666666.429013.peg.2518	S27|6666666.429078.peg.945	S77|6666666.429235.peg.3118	S07|6666666.429012.peg.2337	S76|6666666.429234.peg.3401	S81|6666666.429239.peg.4124	S26|6666666.429077.peg.2302	S06|6666666.429011.peg.5770
Group219:	OUT|452652.14.peg.6433	S63|6666666.429218.peg.1303	S45|6666666.428748.peg.1379	S71|6666666.429228.peg.1902	S70|6666666.429226.peg.2012	S62|6666666.429217.peg.666	S72|6666666.429229.peg.3079	S40|6666666.429097.peg.2304	S19|6666666.429070.peg.1583	S86|6666666.429244.peg.3417	S18|6666666.429069.peg.6909	S17|6666666.429068.peg.5734	S16|6666666.429067.peg.8991	S28|6666666.429083.peg.287	S42|6666666.429094.peg.7083	S15|6666666.429062.peg.1554	S69|6666666.429225.peg.4721	S65|6666666.429220.peg.1789	S39|6666666.429091.peg.806	S49|6666666.429203.peg.6452	S73|6666666.429230.peg.4295	S14|6666666.429056.peg.227	S44|6666666.428653.peg.3047	S55|6666666.429210.peg.6234	S54|6666666.429208.peg.6502	S66|6666666.429221.peg.5003	S61|6666666.429216.peg.3514	S68|6666666.429224.peg.3561	S79|6666666.429237.peg.8586	S85|6666666.429243.peg.1275	S67|6666666.429222.peg.5568	S13|6666666.429055.peg.534	S48|6666666.429201.peg.4289	S37|6666666.429095.peg.5023	S12|6666666.429035.peg.2243	S74|6666666.429231.peg.27	S22|6666666.429073.peg.4532	S11|6666666.429022.peg.4654	S10|6666666.429019.peg.6109	S56|6666666.429211.peg.5649	S09|6666666.429018.peg.6602	S08|6666666.429013.peg.468	S27|6666666.429078.peg.1531	S77|6666666.429235.peg.6806	S07|6666666.429012.peg.157	S76|6666666.429234.peg.1017	S81|6666666.429239.peg.5321	S26|6666666.429077.peg.404	S06|6666666.429011.peg.3776
Group220:	OUT|452652.14.peg.6486	S63|6666666.429218.peg.1302	S45|6666666.428748.peg.1380	S71|6666666.429228.peg.1907	S70|6666666.429226.peg.2007	S62|6666666.429217.peg.671	S72|6666666.429229.peg.6241	S40|6666666.429097.peg.2309	S19|6666666.429070.peg.1072	S86|6666666.429244.peg.5977	S18|6666666.429069.peg.6910	S17|6666666.429068.peg.5733	S16|6666666.429067.peg.8992	S28|6666666.429083.peg.285	S42|6666666.429094.peg.7082	S15|6666666.429062.peg.1553	S69|6666666.429225.peg.4720	S65|6666666.429220.peg.1790	S39|6666666.429091.peg.805	S49|6666666.429203.peg.6453	S73|6666666.429230.peg.4294	S14|6666666.429056.peg.228	S44|6666666.428653.peg.3046	S55|6666666.429210.peg.6235	S54|6666666.429208.peg.6503	S66|6666666.429221.peg.5004	S61|6666666.429216.peg.3513	S68|6666666.429224.peg.3560	S79|6666666.429237.peg.8585	S85|6666666.429243.peg.3171	S67|6666666.429222.peg.5567	S13|6666666.429055.peg.533	S48|6666666.429201.peg.4284	S37|6666666.429095.peg.5017	S12|6666666.429035.peg.2244	S74|6666666.429231.peg.28	S22|6666666.429073.peg.4533	S11|6666666.429022.peg.4655	S10|6666666.429019.peg.6108	S56|6666666.429211.peg.5651	S09|6666666.429018.peg.6603	S08|6666666.429013.peg.467	S27|6666666.429078.peg.1533	S77|6666666.429235.peg.6807	S07|6666666.429012.peg.156	S76|6666666.429234.peg.1011	S81|6666666.429239.peg.5316	S26|6666666.429077.peg.402	S06|6666666.429011.peg.3775
Group221:	OUT|452652.14.peg.5129	S63|6666666.429218.peg.2942	S45|6666666.428748.peg.5071	S71|6666666.429228.peg.3141	S70|6666666.429226.peg.5062	S62|6666666.429217.peg.5002	S72|6666666.429229.peg.1602	S40|6666666.429097.peg.6782	S19|6666666.429070.peg.6109	S86|6666666.429244.peg.1187	S18|6666666.429069.peg.4930	S17|6666666.429068.peg.3972	S16|6666666.429067.peg.551	S28|6666666.429083.peg.1917	S42|6666666.429094.peg.2241	S15|6666666.429062.peg.3123	S69|6666666.429225.peg.1540	S65|6666666.429220.peg.4453	S39|6666666.429091.peg.4724	S49|6666666.429203.peg.2181	S73|6666666.429230.peg.503	S14|6666666.429056.peg.2827	S44|6666666.428653.peg.4800	S55|6666666.429210.peg.4744	S54|6666666.429208.peg.5008	S66|6666666.429221.peg.4179	S61|6666666.429216.peg.4581	S68|6666666.429224.peg.5061	S79|6666666.429237.peg.3139	S85|6666666.429243.peg.4802	S67|6666666.429222.peg.667	S13|6666666.429055.peg.3004	S48|6666666.429201.peg.1742	S37|6666666.429095.peg.705	S12|6666666.429035.peg.6107	S74|6666666.429231.peg.4890	S22|6666666.429073.peg.172	S11|6666666.429022.peg.2086	S10|6666666.429019.peg.1348	S56|6666666.429211.peg.2746	S09|6666666.429018.peg.2237	S08|6666666.429013.peg.5032	S27|6666666.429078.peg.3936	S77|6666666.429235.peg.5076	S07|6666666.429012.peg.1307	S81|6666666.429239.peg.1054	S26|6666666.429077.peg.1774	S06|6666666.429011.peg.2794	S47|6666666.429200.peg.4353
Group222:	OUT|452652.14.peg.5130	S63|6666666.429218.peg.2941	S45|6666666.428748.peg.5072	S71|6666666.429228.peg.3140	S70|6666666.429226.peg.5063	S62|6666666.429217.peg.5003	S72|6666666.429229.peg.1601	S40|6666666.429097.peg.6781	S19|6666666.429070.peg.6108	S86|6666666.429244.peg.1186	S18|6666666.429069.peg.4931	S17|6666666.429068.peg.3971	S16|6666666.429067.peg.550	S28|6666666.429083.peg.1916	S42|6666666.429094.peg.2240	S15|6666666.429062.peg.3122	S69|6666666.429225.peg.1541	S65|6666666.429220.peg.4452	S39|6666666.429091.peg.4725	S49|6666666.429203.peg.2180	S73|6666666.429230.peg.502	S14|6666666.429056.peg.2828	S44|6666666.428653.peg.4801	S55|6666666.429210.peg.4745	S54|6666666.429208.peg.5009	S66|6666666.429221.peg.4178	S61|6666666.429216.peg.4580	S68|6666666.429224.peg.5060	S79|6666666.429237.peg.3140	S85|6666666.429243.peg.4801	S67|6666666.429222.peg.668	S13|6666666.429055.peg.3005	S48|6666666.429201.peg.1741	S37|6666666.429095.peg.706	S12|6666666.429035.peg.6106	S22|6666666.429073.peg.171	S11|6666666.429022.peg.2087	S10|6666666.429019.peg.1347	S56|6666666.429211.peg.2747	S09|6666666.429018.peg.2236	S08|6666666.429013.peg.5033	S27|6666666.429078.peg.3937	S77|6666666.429235.peg.5077	S07|6666666.429012.peg.1306	S76|6666666.429234.peg.6007	S81|6666666.429239.peg.1055	S26|6666666.429077.peg.1773	S06|6666666.429011.peg.2793	S47|6666666.429200.peg.4354
Group223:	OUT|452652.14.peg.1800	S63|6666666.429218.peg.2940	S45|6666666.428748.peg.5073	S71|6666666.429228.peg.3139	S70|6666666.429226.peg.5064	S62|6666666.429217.peg.5004	S72|6666666.429229.peg.1600	S40|6666666.429097.peg.6780	S19|6666666.429070.peg.6107	S86|6666666.429244.peg.1185	S18|6666666.429069.peg.4932	S17|6666666.429068.peg.3970	S16|6666666.429067.peg.549	S28|6666666.429083.peg.1915	S42|6666666.429094.peg.2239	S15|6666666.429062.peg.3121	S69|6666666.429225.peg.1542	S65|6666666.429220.peg.4451	S39|6666666.429091.peg.4726	S49|6666666.429203.peg.2179	S73|6666666.429230.peg.501	S14|6666666.429056.peg.2829	S44|6666666.428653.peg.4802	S55|6666666.429210.peg.4746	S54|6666666.429208.peg.5010	S66|6666666.429221.peg.4177	S61|6666666.429216.peg.4579	S68|6666666.429224.peg.5059	S79|6666666.429237.peg.3141	S85|6666666.429243.peg.4800	S67|6666666.429222.peg.669	S13|6666666.429055.peg.3006	S48|6666666.429201.peg.1740	S37|6666666.429095.peg.707	S12|6666666.429035.peg.6105	S74|6666666.429231.peg.4893	S22|6666666.429073.peg.170	S11|6666666.429022.peg.2088	S10|6666666.429019.peg.1346	S56|6666666.429211.peg.2748	S09|6666666.429018.peg.2235	S08|6666666.429013.peg.5034	S27|6666666.429078.peg.3938	S77|6666666.429235.peg.5078	S07|6666666.429012.peg.1305	S76|6666666.429234.peg.6008	S81|6666666.429239.peg.1056	S26|6666666.429077.peg.1772	S06|6666666.429011.peg.2792
Group224:	OUT|452652.14.peg.5132	S63|6666666.429218.peg.2939	S45|6666666.428748.peg.5074	S71|6666666.429228.peg.3791	S70|6666666.429226.peg.6565	S62|6666666.429217.peg.464	S72|6666666.429229.peg.3651	S40|6666666.429097.peg.1621	S19|6666666.429070.peg.6106	S86|6666666.429244.peg.4345	S18|6666666.429069.peg.4933	S17|6666666.429068.peg.3966	S16|6666666.429067.peg.544	S28|6666666.429083.peg.1909	S42|6666666.429094.peg.2237	S15|6666666.429062.peg.7864	S69|6666666.429225.peg.1543	S65|6666666.429220.peg.4450	S39|6666666.429091.peg.4727	S49|6666666.429203.peg.2176	S73|6666666.429230.peg.500	S14|6666666.429056.peg.2830	S44|6666666.428653.peg.4803	S55|6666666.429210.peg.4749	S54|6666666.429208.peg.5012	S66|6666666.429221.peg.4174	S61|6666666.429216.peg.4577	S68|6666666.429224.peg.5058	S79|6666666.429237.peg.3142	S85|6666666.429243.peg.2846	S67|6666666.429222.peg.670	S13|6666666.429055.peg.3007	S48|6666666.429201.peg.1739	S37|6666666.429095.peg.708	S12|6666666.429035.peg.6096	S74|6666666.429231.peg.4894	S22|6666666.429073.peg.169	S11|6666666.429022.peg.2089	S10|6666666.429019.peg.1345	S56|6666666.429211.peg.2749	S09|6666666.429018.peg.2234	S08|6666666.429013.peg.5035	S27|6666666.429078.peg.3948	S77|6666666.429235.peg.5079	S07|6666666.429012.peg.1304	S76|6666666.429234.peg.6031	S81|6666666.429239.peg.2588	S26|6666666.429077.peg.1762	S06|6666666.429011.peg.2790
Group225:	OUT|452652.14.peg.1132	S63|6666666.429218.peg.2936	S45|6666666.428748.peg.5077	S71|6666666.429228.peg.3789	S70|6666666.429226.peg.6563	S62|6666666.429217.peg.462	S72|6666666.429229.peg.3649	S40|6666666.429097.peg.1623	S19|6666666.429070.peg.6105	S86|6666666.429244.peg.1184	S18|6666666.429069.peg.4934	S17|6666666.429068.peg.3965	S16|6666666.429067.peg.543	S28|6666666.429083.peg.1905	S42|6666666.429094.peg.2014	S42|6666666.429094.peg.2236	S15|6666666.429062.peg.7898	S69|6666666.429225.peg.1544	S65|6666666.429220.peg.2295	S65|6666666.429220.peg.6844	S39|6666666.429091.peg.4728	S14|6666666.429056.peg.2831	S14|6666666.429056.peg.7603	S44|6666666.428653.peg.4804	S44|6666666.428653.peg.6154	S55|6666666.429210.peg.4751	S54|6666666.429208.peg.5014	S66|6666666.429221.peg.4173	S61|6666666.429216.peg.4576	S68|6666666.429224.peg.5057	S79|6666666.429237.peg.4778	S67|6666666.429222.peg.671	S74|6666666.429231.peg.4895	S11|6666666.429022.peg.2090	S10|6666666.429019.peg.1344	S10|6666666.429019.peg.2846	S09|6666666.429018.peg.2228	S08|6666666.429013.peg.5039	S27|6666666.429078.peg.3950	S77|6666666.429235.peg.5080	S07|6666666.429012.peg.1301	S76|6666666.429234.peg.6033	S81|6666666.429239.peg.2586	S26|6666666.429077.peg.1760	S41|6666666.429093.peg.1029	S43|6666666.429096.peg.2151	S43|6666666.429096.peg.6867	S53|6666666.429207.peg.2576	S75|6666666.429233.peg.2188
Group226:	S18|6666666.429069.peg.5973	S16|6666666.429067.peg.2724	S28|6666666.429083.peg.5508	S42|6666666.429094.peg.3319	S39|6666666.429091.peg.1521	S55|6666666.429210.peg.1316	S54|6666666.429208.peg.1570	S25|6666666.429079.peg.3611	S52|6666666.429206.peg.5258	S05|6666666.429008.peg.1129	S02|6666666.428998.peg.615
Group227:	S63|6666666.429218.peg.2935	S45|6666666.428748.peg.5078	S71|6666666.429228.peg.3788	S70|6666666.429226.peg.6562	S62|6666666.429217.peg.461	S72|6666666.429229.peg.3648	S40|6666666.429097.peg.1624	S19|6666666.429070.peg.6104	S18|6666666.429069.peg.4935	S17|6666666.429068.peg.3964	S16|6666666.429067.peg.542	S28|6666666.429083.peg.1904	S42|6666666.429094.peg.2235	S15|6666666.429062.peg.8257	S69|6666666.429225.peg.1545	S65|6666666.429220.peg.6842	S39|6666666.429091.peg.4729	S49|6666666.429203.peg.2175	S73|6666666.429230.peg.499	S14|6666666.429056.peg.2832	S44|6666666.428653.peg.4805	S55|6666666.429210.peg.4752	S54|6666666.429208.peg.5015	S66|6666666.429221.peg.4172	S61|6666666.429216.peg.4575	S68|6666666.429224.peg.5056	S79|6666666.429237.peg.4777	S67|6666666.429222.peg.672	S13|6666666.429055.peg.3008	S48|6666666.429201.peg.1737	S37|6666666.429095.peg.710	S12|6666666.429035.peg.6095	S74|6666666.429231.peg.4896	S22|6666666.429073.peg.167	S11|6666666.429022.peg.2091	S10|6666666.429019.peg.1343	S56|6666666.429211.peg.2751	S09|6666666.429018.peg.2227	S08|6666666.429013.peg.5040	S27|6666666.429078.peg.3951	S77|6666666.429235.peg.5081	S07|6666666.429012.peg.1299	S76|6666666.429234.peg.6034	S81|6666666.429239.peg.2585	S26|6666666.429077.peg.1759	S06|6666666.429011.peg.2789	S47|6666666.429200.peg.4360	S41|6666666.429093.peg.1028	S36|6666666.429085.peg.1880
Group228:	S63|6666666.429218.peg.2934	S45|6666666.428748.peg.5079	S71|6666666.429228.peg.3787	S70|6666666.429226.peg.6561	S62|6666666.429217.peg.460	S72|6666666.429229.peg.3647	S40|6666666.429097.peg.1625	S19|6666666.429070.peg.6103	S86|6666666.429244.peg.1183	S18|6666666.429069.peg.4936	S17|6666666.429068.peg.3963	S16|6666666.429067.peg.541	S28|6666666.429083.peg.1903	S42|6666666.429094.peg.2234	S15|6666666.429062.peg.8196	S69|6666666.429225.peg.1549	S65|6666666.429220.peg.6841	S39|6666666.429091.peg.4730	S49|6666666.429203.peg.2174	S73|6666666.429230.peg.498	S14|6666666.429056.peg.2833	S44|6666666.428653.peg.4808	S55|6666666.429210.peg.4753	S54|6666666.429208.peg.5016	S66|6666666.429221.peg.4168	S61|6666666.429216.peg.4571	S68|6666666.429224.peg.5052	S79|6666666.429237.peg.4776	S85|6666666.429243.peg.4799	S67|6666666.429222.peg.676	S13|6666666.429055.peg.3009	S48|6666666.429201.peg.1736	S37|6666666.429095.peg.711	S12|6666666.429035.peg.988	S74|6666666.429231.peg.4898	S22|6666666.429073.peg.166	S11|6666666.429022.peg.2092	S10|6666666.429019.peg.1342	S56|6666666.429211.peg.2752	S09|6666666.429018.peg.2224	S08|6666666.429013.peg.5043	S27|6666666.429078.peg.3952	S77|6666666.429235.peg.5084	S07|6666666.429012.peg.1296	S76|6666666.429234.peg.6035	S81|6666666.429239.peg.2584	S26|6666666.429077.peg.1758	S06|6666666.429011.peg.2788	S47|6666666.429200.peg.4361
Group229:	S71|6666666.429228.peg.3786	S70|6666666.429226.peg.6560	S62|6666666.429217.peg.459	S72|6666666.429229.peg.3646	S40|6666666.429097.peg.1626	S19|6666666.429070.peg.6102	S18|6666666.429069.peg.4937	S17|6666666.429068.peg.3962	S16|6666666.429067.peg.540	S28|6666666.429083.peg.1902	S42|6666666.429094.peg.2233	S15|6666666.429062.peg.8195	S39|6666666.429091.peg.4731	S49|6666666.429203.peg.2172	S14|6666666.429056.peg.2834	S55|6666666.429210.peg.4754	S54|6666666.429208.peg.5017	S79|6666666.429237.peg.4774	S13|6666666.429055.peg.3010	S48|6666666.429201.peg.1735	S37|6666666.429095.peg.712	S12|6666666.429035.peg.987	S74|6666666.429231.peg.4899	S22|6666666.429073.peg.164	S11|6666666.429022.peg.2093	S10|6666666.429019.peg.1341	S56|6666666.429211.peg.2753	S27|6666666.429078.peg.3953	S76|6666666.429234.peg.6037	S81|6666666.429239.peg.2583	S26|6666666.429077.peg.1757	S06|6666666.429011.peg.2787	S47|6666666.429200.peg.4362	S41|6666666.429093.peg.1026	S36|6666666.429085.peg.1883	S53|6666666.429207.peg.2573	S25|6666666.429079.peg.6725	S52|6666666.429206.peg.2099	S05|6666666.429008.peg.7588	S59|6666666.429214.peg.827	S04|6666666.429004.peg.755	S03|6666666.429001.peg.2170	S35|6666666.429084.peg.4176	S21|6666666.429072.peg.5684	S34|6666666.429092.peg.6950	S24|6666666.429076.peg.1783	S02|6666666.428998.peg.10042	S64|6666666.429219.peg.5237	S29|6666666.429080.peg.1348
Group230:	OUT|452652.14.peg.5286	S63|6666666.429218.peg.2595	S45|6666666.428748.peg.5412	S71|6666666.429228.peg.762	S70|6666666.429226.peg.4051	S62|6666666.429217.peg.5537	S72|6666666.429229.peg.3719	S40|6666666.429097.peg.6015	S19|6666666.429070.peg.6265	S86|6666666.429244.peg.878	S17|6666666.429068.peg.2878	S16|6666666.429067.peg.281	S28|6666666.429083.peg.1599	S15|6666666.429062.peg.2211	S69|6666666.429225.peg.1752	S65|6666666.429220.peg.5328	S39|6666666.429091.peg.4968	S49|6666666.429203.peg.1952	S14|6666666.429056.peg.3128	S44|6666666.428653.peg.5057	S55|6666666.429210.peg.5006	S54|6666666.429208.peg.5271	S66|6666666.429221.peg.5584	S61|6666666.429216.peg.5096	S68|6666666.429224.peg.4849	S79|6666666.429237.peg.3982	S85|6666666.429243.peg.2949	S67|6666666.429222.peg.1980	S48|6666666.429201.peg.1620	S37|6666666.429095.peg.4350	S12|6666666.429035.peg.2675	S74|6666666.429231.peg.5079	S22|6666666.429073.peg.5974	S11|6666666.429022.peg.6529	S10|6666666.429019.peg.6549	S56|6666666.429211.peg.3004	S09|6666666.429018.peg.1794	S09|6666666.429018.peg.1796	S09|6666666.429018.peg.1799	S08|6666666.429013.peg.5362	S08|6666666.429013.peg.5364	S08|6666666.429013.peg.5366	S27|6666666.429078.peg.2661	S77|6666666.429235.peg.5317	S77|6666666.429235.peg.7057	S07|6666666.429012.peg.967	S07|6666666.429012.peg.970	S07|6666666.429012.peg.972	S81|6666666.429239.peg.4212
Group231:	S71|6666666.429228.peg.446	S70|6666666.429226.peg.6637	S62|6666666.429217.peg.6233	S72|6666666.429229.peg.3263	S40|6666666.429097.peg.5594	S19|6666666.429070.peg.4636	S18|6666666.429069.peg.7030	S17|6666666.429068.peg.5619	S16|6666666.429067.peg.8225	S28|6666666.429083.peg.150	S42|6666666.429094.peg.3745	S39|6666666.429091.peg.685	S49|6666666.429203.peg.6597	S14|6666666.429056.peg.361	S55|6666666.429210.peg.6316	S54|6666666.429208.peg.6584	S79|6666666.429237.peg.7786	S13|6666666.429055.peg.436	S48|6666666.429201.peg.931	S37|6666666.429095.peg.1852	S12|6666666.429035.peg.4384	S74|6666666.429231.peg.130	S22|6666666.429073.peg.5504	S11|6666666.429022.peg.4770	S10|6666666.429019.peg.5992	S56|6666666.429211.peg.1887	S27|6666666.429078.peg.3460	S76|6666666.429234.peg.774	S81|6666666.429239.peg.612	S26|6666666.429077.peg.280	S06|6666666.429011.peg.3683	S47|6666666.429200.peg.6352	S41|6666666.429093.peg.1967	S36|6666666.429085.peg.6137	S53|6666666.429207.peg.2088	S25|6666666.429079.peg.9077	S52|6666666.429206.peg.2463	S05|6666666.429008.peg.5359	S59|6666666.429214.peg.1709	S04|6666666.429004.peg.6384	S03|6666666.429001.peg.5388	S35|6666666.429084.peg.6712	S21|6666666.429072.peg.3164	S34|6666666.429092.peg.3924	S24|6666666.429076.peg.304	S02|6666666.428998.peg.7707	S64|6666666.429219.peg.431	S29|6666666.429080.peg.1350	S46|6666666.429199.peg.1334
Group232:	OUT|452652.14.peg.1708	S63|6666666.429218.peg.4671	S45|6666666.428748.peg.231	S71|6666666.429228.peg.447	S62|6666666.429217.peg.6234	S72|6666666.429229.peg.3262	S40|6666666.429097.peg.5595	S18|6666666.429069.peg.7029	S16|6666666.429067.peg.8226	S28|6666666.429083.peg.151	S42|6666666.429094.peg.3744	S15|6666666.429062.peg.1421	S65|6666666.429220.peg.6975	S39|6666666.429091.peg.686	S49|6666666.429203.peg.6596	S14|6666666.429056.peg.360	S55|6666666.429210.peg.6315	S54|6666666.429208.peg.6583	S13|6666666.429055.peg.437	S48|6666666.429201.peg.930	S37|6666666.429095.peg.1851	S12|6666666.429035.peg.4383	S74|6666666.429231.peg.129	S10|6666666.429019.peg.5993	S27|6666666.429078.peg.3461	S76|6666666.429234.peg.775	S81|6666666.429239.peg.613	S26|6666666.429077.peg.281	S06|6666666.429011.peg.3684	S47|6666666.429200.peg.6351	S41|6666666.429093.peg.1966	S53|6666666.429207.peg.2087	S25|6666666.429079.peg.9078	S52|6666666.429206.peg.2464	S05|6666666.429008.peg.5358	S59|6666666.429214.peg.1710	S04|6666666.429004.peg.6385	S03|6666666.429001.peg.5389	S50|6666666.429204.peg.4696	S21|6666666.429072.peg.3163	S24|6666666.429076.peg.305	S02|6666666.428998.peg.7706	S29|6666666.429080.peg.1351	S46|6666666.429199.peg.1333	S60|6666666.429215.peg.5823	S23|6666666.429074.peg.6002	S82|6666666.429240.peg.329	S78|6666666.429236.peg.5633	S30|6666666.429100.peg.5733
Group233:	OUT|452652.14.peg.2549	S63|6666666.429218.peg.3560	S45|6666666.428748.peg.3778	S72|6666666.429229.peg.5495	S40|6666666.429097.peg.1293	S19|6666666.429070.peg.7700	S17|6666666.429068.peg.4876	S16|6666666.429067.peg.3443	S65|6666666.429220.peg.6767	S49|6666666.429203.peg.5179	S14|6666666.429056.peg.7458	S55|6666666.429210.peg.1842	S54|6666666.429208.peg.2100	S79|6666666.429237.peg.5308	S13|6666666.429055.peg.5601	S48|6666666.429201.peg.67	S37|6666666.429095.peg.758	S12|6666666.429035.peg.697	S74|6666666.429231.peg.2155	S11|6666666.429022.peg.5840	S10|6666666.429019.peg.580	S09|6666666.429018.peg.5439	S08|6666666.429013.peg.1699	S27|6666666.429078.peg.2194	S07|6666666.429012.peg.6584	S81|6666666.429239.peg.2823	S06|6666666.429011.peg.4951	S47|6666666.429200.peg.1262	S41|6666666.429093.peg.3287	S52|6666666.429206.peg.4345	S59|6666666.429214.peg.5952	S04|6666666.429004.peg.3001	S03|6666666.429001.peg.3374	S50|6666666.429204.peg.2040	S35|6666666.429084.peg.1499	S21|6666666.429072.peg.4191	S34|6666666.429092.peg.4585	S24|6666666.429076.peg.4686	S02|6666666.428998.peg.753	S29|6666666.429080.peg.1354	S46|6666666.429199.peg.6944	S60|6666666.429215.peg.7407	S33|6666666.429081.peg.6224	S23|6666666.429074.peg.1459	S32|6666666.429082.peg.1820	S31|6666666.429087.peg.2483	S82|6666666.429240.peg.5019	S78|6666666.429236.peg.2095	S84|6666666.429242.peg.1309
Group234:	OUT|452652.14.peg.2548	S63|6666666.429218.peg.3561	S45|6666666.428748.peg.3779	S71|6666666.429228.peg.1018	S70|6666666.429226.peg.4154	S62|6666666.429217.peg.6682	S72|6666666.429229.peg.5494	S40|6666666.429097.peg.1294	S19|6666666.429070.peg.7699	S86|6666666.429244.peg.5418	S18|6666666.429069.peg.562	S17|6666666.429068.peg.4881	S16|6666666.429067.peg.3438	S28|6666666.429083.peg.7075	S42|6666666.429094.peg.3205	S15|6666666.429062.peg.4025	S69|6666666.429225.peg.3125	S65|6666666.429220.peg.6766	S39|6666666.429091.peg.2053	S49|6666666.429203.peg.5181	S73|6666666.429230.peg.2945	S14|6666666.429056.peg.7457	S44|6666666.428653.peg.2413	S55|6666666.429210.peg.1837	S54|6666666.429208.peg.2095	S66|6666666.429221.peg.787	S61|6666666.429216.peg.740	S68|6666666.429224.peg.1832	S79|6666666.429237.peg.5309	S85|6666666.429243.peg.1743	S67|6666666.429222.peg.2267	S13|6666666.429055.peg.5600	S48|6666666.429201.peg.66	S37|6666666.429095.peg.759	S12|6666666.429035.peg.692	S74|6666666.429231.peg.2154	S22|6666666.429073.peg.3543	S11|6666666.429022.peg.5839	S10|6666666.429019.peg.579	S56|6666666.429211.peg.1247	S09|6666666.429018.peg.5440	S08|6666666.429013.peg.1698	S27|6666666.429078.peg.2195	S77|6666666.429235.peg.2323	S07|6666666.429012.peg.6583	S76|6666666.429234.peg.2434	S26|6666666.429077.peg.4733	S06|6666666.429011.peg.4950	S47|6666666.429200.peg.1260
Group235:	S18|6666666.429069.peg.563	S28|6666666.429083.peg.7077	S15|6666666.429062.peg.4024	S39|6666666.429091.peg.2052	S14|6666666.429056.peg.7456	S79|6666666.429237.peg.4772	S12|6666666.429035.peg.691	S74|6666666.429231.peg.2153	S11|6666666.429022.peg.5838	S10|6666666.429019.peg.578	S06|6666666.429011.peg.4949	S41|6666666.429093.peg.3289	S25|6666666.429079.peg.4773	S05|6666666.429008.peg.487	S59|6666666.429214.peg.5950	S02|6666666.428998.peg.750	S29|6666666.429080.peg.1356
Group236:	S18|6666666.429069.peg.571	S17|6666666.429068.peg.4882	S16|6666666.429067.peg.3437	S28|6666666.429083.peg.2500	S42|6666666.429094.peg.3203	S15|6666666.429062.peg.4023	S39|6666666.429091.peg.2051	S14|6666666.429056.peg.7453	S55|6666666.429210.peg.1835	S54|6666666.429208.peg.2093	S79|6666666.429237.peg.4771	S13|6666666.429055.peg.5598	S12|6666666.429035.peg.688	S74|6666666.429231.peg.2151	S11|6666666.429022.peg.5835	S10|6666666.429019.peg.576	S06|6666666.429011.peg.4948	S41|6666666.429093.peg.3291	S25|6666666.429079.peg.4772	S52|6666666.429206.peg.4338	S05|6666666.429008.peg.486	S59|6666666.429214.peg.5947	S03|6666666.429001.peg.3465	S02|6666666.428998.peg.748	S29|6666666.429080.peg.1357
Group237:	OUT|452652.14.peg.2528	S63|6666666.429218.peg.1078	S45|6666666.428748.peg.2991	S71|6666666.429228.peg.1016	S70|6666666.429226.peg.4156	S62|6666666.429217.peg.6684	S72|6666666.429229.peg.5492	S40|6666666.429097.peg.1296	S19|6666666.429070.peg.4349	S86|6666666.429244.peg.155	S18|6666666.429069.peg.567	S17|6666666.429068.peg.4887	S16|6666666.429067.peg.3432	S28|6666666.429083.peg.2499	S42|6666666.429094.peg.3200	S15|6666666.429062.peg.4021	S69|6666666.429225.peg.157	S65|6666666.429220.peg.3570	S39|6666666.429091.peg.2049	S49|6666666.429203.peg.5187	S73|6666666.429230.peg.2143	S14|6666666.429056.peg.7451	S44|6666666.428653.peg.2678	S55|6666666.429210.peg.1833	S54|6666666.429208.peg.2091	S66|6666666.429221.peg.4582	S61|6666666.429216.peg.5563	S68|6666666.429224.peg.111	S79|6666666.429237.peg.4770	S85|6666666.429243.peg.647	S67|6666666.429222.peg.1842	S13|6666666.429055.peg.5597	S48|6666666.429201.peg.58	S37|6666666.429095.peg.767	S12|6666666.429035.peg.684	S74|6666666.429231.peg.2150	S22|6666666.429073.peg.3535	S11|6666666.429022.peg.5834	S10|6666666.429019.peg.574	S56|6666666.429211.peg.1238	S09|6666666.429018.peg.4236	S08|6666666.429013.peg.2914	S27|6666666.429078.peg.2197	S77|6666666.429235.peg.4270	S07|6666666.429012.peg.2820	S76|6666666.429234.peg.2406	S81|6666666.429239.peg.418	S26|6666666.429077.peg.4737	S06|6666666.429011.peg.4947
Group238:	S63|6666666.429218.peg.5915	S45|6666666.428748.peg.3379	S19|6666666.429070.peg.5598	S86|6666666.429244.peg.5127	S17|6666666.429068.peg.5865	S16|6666666.429067.peg.7594	S28|6666666.429083.peg.5939	S42|6666666.429094.peg.5553	S15|6666666.429062.peg.4672	S69|6666666.429225.peg.2815	S39|6666666.429091.peg.2477	S49|6666666.429203.peg.4852	S73|6666666.429230.peg.2130	S14|6666666.429056.peg.4157	S44|6666666.428653.peg.6460	S55|6666666.429210.peg.2244	S54|6666666.429208.peg.2503	S66|6666666.429221.peg.1120	S61|6666666.429216.peg.3956	S68|6666666.429224.peg.1526	S79|6666666.429237.peg.6974	S85|6666666.429243.peg.4437	S67|6666666.429222.peg.3464	S13|6666666.429055.peg.733	S48|6666666.429201.peg.4364	S37|6666666.429095.peg.5155	S12|6666666.429035.peg.1109	S74|6666666.429231.peg.2547	S22|6666666.429073.peg.1529	S11|6666666.429022.peg.1354	S10|6666666.429019.peg.920	S56|6666666.429211.peg.5300	S09|6666666.429018.peg.5012	S08|6666666.429013.peg.2152	S77|6666666.429235.peg.2752	S07|6666666.429012.peg.7038	S76|6666666.429234.peg.2898	S06|6666666.429011.peg.5401	S41|6666666.429093.peg.3440	S36|6666666.429085.peg.3159	S43|6666666.429096.peg.153	S75|6666666.429233.peg.2300	S25|6666666.429079.peg.8898	S52|6666666.429206.peg.870	S05|6666666.429008.peg.2475	S03|6666666.429001.peg.3773	S35|6666666.429084.peg.1862	S83|6666666.429241.peg.4528	S34|6666666.429092.peg.6141
Group239:	S63|6666666.429218.peg.2593	S45|6666666.428748.peg.5414	S62|6666666.429217.peg.4977	S72|6666666.429229.peg.1351	S19|6666666.429070.peg.6266	S16|6666666.429067.peg.280	S28|6666666.429083.peg.1597	S42|6666666.429094.peg.561	S15|6666666.429062.peg.2212	S65|6666666.429220.peg.5330	S39|6666666.429091.peg.4969	S73|6666666.429230.peg.1261	S14|6666666.429056.peg.3127	S55|6666666.429210.peg.5007	S54|6666666.429208.peg.5272	S79|6666666.429237.peg.5155	S13|6666666.429055.peg.3574	S48|6666666.429201.peg.1621	S37|6666666.429095.peg.4351	S12|6666666.429035.peg.2674	S74|6666666.429231.peg.5081	S22|6666666.429073.peg.5799	S22|6666666.429073.peg.5973	S11|6666666.429022.peg.6530	S10|6666666.429019.peg.6548	S56|6666666.429211.peg.3005	S27|6666666.429078.peg.354	S76|6666666.429234.peg.6353	S76|6666666.429234.peg.6414	S81|6666666.429239.peg.3487	S26|6666666.429077.peg.1482	S06|6666666.429011.peg.2609	S41|6666666.429093.peg.5778	S53|6666666.429207.peg.2373	S75|6666666.429233.peg.906	S25|6666666.429079.peg.1333	S52|6666666.429206.peg.3326	S05|6666666.429008.peg.900	S59|6666666.429214.peg.2071	S04|6666666.429004.peg.948	S03|6666666.429001.peg.2402	S35|6666666.429084.peg.4396	S24|6666666.429076.peg.1503	S02|6666666.428998.peg.6136	S29|6666666.429080.peg.136	S46|6666666.429199.peg.6156	S60|6666666.429215.peg.3849	S33|6666666.429081.peg.419	S23|6666666.429074.peg.4757
Group240:	OUT|452652.14.peg.7093	S63|6666666.429218.peg.3559	S45|6666666.428748.peg.3777	S71|6666666.429228.peg.3324	S70|6666666.429226.peg.4762	S62|6666666.429217.peg.3597	S72|6666666.429229.peg.5893	S40|6666666.429097.peg.5620	S19|6666666.429070.peg.7049	S86|6666666.429244.peg.5513	S18|6666666.429069.peg.2021	S17|6666666.429068.peg.726	S16|6666666.429067.peg.5544	S28|6666666.429083.peg.649	S42|6666666.429094.peg.17	S15|6666666.429062.peg.1199	S69|6666666.429225.peg.3583	S65|6666666.429220.peg.6768	S39|6666666.429091.peg.6314	S49|6666666.429203.peg.2887	S73|6666666.429230.peg.3097	S14|6666666.429056.peg.3474	S44|6666666.428653.peg.3372	S55|6666666.429210.peg.433	S54|6666666.429208.peg.684	S66|6666666.429221.peg.302	S61|6666666.429216.peg.258	S68|6666666.429224.peg.2287	S79|6666666.429237.peg.8413	S85|6666666.429243.peg.4666	S67|6666666.429222.peg.4946	S13|6666666.429055.peg.6643	S48|6666666.429201.peg.7829	S37|6666666.429095.peg.3498	S12|6666666.429035.peg.2353	S74|6666666.429231.peg.473	S22|6666666.429073.peg.5822	S11|6666666.429022.peg.5884	S10|6666666.429019.peg.3789	S27|6666666.429078.peg.5151	S77|6666666.429235.peg.1844	S76|6666666.429234.peg.910	S26|6666666.429077.peg.1299	S06|6666666.429011.peg.422	S47|6666666.429200.peg.6208	S41|6666666.429093.peg.4110	S36|6666666.429085.peg.4219	S43|6666666.429096.peg.4328	S53|6666666.429207.peg.5295
Group241:	S19|6666666.429070.peg.647	S17|6666666.429068.peg.802	S16|6666666.429067.peg.6655	S39|6666666.429091.peg.735	S49|6666666.429203.peg.595	S14|6666666.429056.peg.4982	S79|6666666.429237.peg.8412	S48|6666666.429201.peg.534	S37|6666666.429095.peg.5710	S12|6666666.429035.peg.2137	S22|6666666.429073.peg.4829	S11|6666666.429022.peg.5883	S10|6666666.429019.peg.2935	S76|6666666.429234.peg.7971	S36|6666666.429085.peg.4225	S35|6666666.429084.peg.5821	S21|6666666.429072.peg.1088	S34|6666666.429092.peg.85	S02|6666666.428998.peg.6636	S64|6666666.429219.peg.6812	S29|6666666.429080.peg.1363	S60|6666666.429215.peg.5303	S33|6666666.429081.peg.5205	S32|6666666.429082.peg.6394	S31|6666666.429087.peg.1190	S30|6666666.429100.peg.3835	S38|6666666.429089.peg.679	S20|6666666.429071.peg.6834
Group242:	S19|6666666.429070.peg.646	S17|6666666.429068.peg.803	S16|6666666.429067.peg.6656	S39|6666666.429091.peg.734	S49|6666666.429203.peg.594	S14|6666666.429056.peg.4981	S79|6666666.429237.peg.8411	S48|6666666.429201.peg.7728	S37|6666666.429095.peg.7663	S12|6666666.429035.peg.2136	S74|6666666.429231.peg.7108	S22|6666666.429073.peg.5614	S11|6666666.429022.peg.5882	S10|6666666.429019.peg.2936	S56|6666666.429211.peg.1752	S76|6666666.429234.peg.635	S41|6666666.429093.peg.6404	S36|6666666.429085.peg.6318	S35|6666666.429084.peg.5822	S21|6666666.429072.peg.1089	S34|6666666.429092.peg.4037	S02|6666666.428998.peg.6635	S64|6666666.429219.peg.258	S29|6666666.429080.peg.1364	S60|6666666.429215.peg.337	S33|6666666.429081.peg.7153	S32|6666666.429082.peg.6395	S31|6666666.429087.peg.1191	S30|6666666.429100.peg.5899	S38|6666666.429089.peg.678	S20|6666666.429071.peg.235
Group243:	S16|6666666.429067.peg.1645	S15|6666666.429062.peg.7397	S73|6666666.429230.peg.4513	S55|6666666.429210.peg.2799	S54|6666666.429208.peg.3061	S11|6666666.429022.peg.2767	S10|6666666.429019.peg.2153	S52|6666666.429206.peg.1799	S59|6666666.429214.peg.799	S59|6666666.429214.peg.804	S02|6666666.428998.peg.10257	S29|6666666.429080.peg.1368	S51|6666666.429205.peg.3620
Group244:	S39|6666666.429091.peg.3990	S14|6666666.429056.peg.1721	S48|6666666.429201.peg.4392	S37|6666666.429095.peg.3775	S11|6666666.429022.peg.2764	S10|6666666.429019.peg.2150	S02|6666666.428998.peg.3889	S29|6666666.429080.peg.1369	S33|6666666.429081.peg.2409
Group245:	S63|6666666.429218.peg.2592	S45|6666666.428748.peg.5415	S71|6666666.429228.peg.3802	S70|6666666.429226.peg.6645	S62|6666666.429217.peg.4976	S72|6666666.429229.peg.1352	S40|6666666.429097.peg.1794	S19|6666666.429070.peg.6267	S86|6666666.429244.peg.877	S18|6666666.429069.peg.2338	S17|6666666.429068.peg.2879	S16|6666666.429067.peg.279	S28|6666666.429083.peg.1596	S42|6666666.429094.peg.562	S15|6666666.429062.peg.2213	S69|6666666.429225.peg.1754	S65|6666666.429220.peg.5331	S39|6666666.429091.peg.4970	S49|6666666.429203.peg.1951	S73|6666666.429230.peg.633	S14|6666666.429056.peg.3126	S44|6666666.428653.peg.5058	S55|6666666.429210.peg.5008	S54|6666666.429208.peg.5273	S66|6666666.429221.peg.5583	S61|6666666.429216.peg.5097	S68|6666666.429224.peg.4847	S79|6666666.429237.peg.5156	S67|6666666.429222.peg.1982	S13|6666666.429055.peg.3575	S48|6666666.429201.peg.1622	S37|6666666.429095.peg.4352	S12|6666666.429035.peg.2673	S74|6666666.429231.peg.5082	S22|6666666.429073.peg.5972	S11|6666666.429022.peg.6531	S10|6666666.429019.peg.6547	S56|6666666.429211.peg.3006	S09|6666666.429018.peg.1791	S08|6666666.429013.peg.5369	S27|6666666.429078.peg.353	S77|6666666.429235.peg.5319	S07|6666666.429012.peg.962	S76|6666666.429234.peg.6354	S81|6666666.429239.peg.3486	S26|6666666.429077.peg.1481	S06|6666666.429011.peg.2608	S47|6666666.429200.peg.4542	S41|6666666.429093.peg.5777
Group246:	S18|6666666.429069.peg.157	S17|6666666.429068.peg.1719	S15|6666666.429062.peg.3418	S39|6666666.429091.peg.3991	S14|6666666.429056.peg.1720	S13|6666666.429055.peg.5351	S48|6666666.429201.peg.4393	S37|6666666.429095.peg.3776	S12|6666666.429035.peg.6400	S74|6666666.429231.peg.4064	S11|6666666.429022.peg.2763	S10|6666666.429019.peg.2149	S06|6666666.429011.peg.6909	S41|6666666.429093.peg.6565	S03|6666666.429001.peg.6402	S02|6666666.428998.peg.3890	S29|6666666.429080.peg.1370
Group247:	S71|6666666.429228.peg.5052	S70|6666666.429226.peg.6481	S62|6666666.429217.peg.6677	S72|6666666.429229.peg.5712	S40|6666666.429097.peg.785	S86|6666666.429244.peg.2463	S18|6666666.429069.peg.158	S17|6666666.429068.peg.1718	S16|6666666.429067.peg.1903	S15|6666666.429062.peg.3419	S39|6666666.429091.peg.3992	S13|6666666.429055.peg.5350	S12|6666666.429035.peg.6401	S22|6666666.429073.peg.4737	S11|6666666.429022.peg.2762	S10|6666666.429019.peg.2148	S56|6666666.429211.peg.5127	S27|6666666.429078.peg.5429	S76|6666666.429234.peg.1474	S26|6666666.429077.peg.2470	S06|6666666.429011.peg.6910	S41|6666666.429093.peg.6566	S53|6666666.429207.peg.3219	S03|6666666.429001.peg.6403	S24|6666666.429076.peg.2496	S02|6666666.428998.peg.10261	S29|6666666.429080.peg.1371	S60|6666666.429215.peg.5922	S23|6666666.429074.peg.3805	S82|6666666.429240.peg.2591	S78|6666666.429236.peg.1983	S30|6666666.429100.peg.6220	S38|6666666.429089.peg.1395	S84|6666666.429242.peg.3853	S84|6666666.429242.peg.3854	S84|6666666.429242.peg.3855
Group248:	S63|6666666.429218.peg.217	S45|6666666.428748.peg.4410	S71|6666666.429228.peg.4724	S70|6666666.429226.peg.596	S62|6666666.429217.peg.562	S72|6666666.429229.peg.5401	S40|6666666.429097.peg.4941	S19|6666666.429070.peg.995	S86|6666666.429244.peg.2351	S18|6666666.429069.peg.1627	S17|6666666.429068.peg.1717	S16|6666666.429067.peg.1641	S28|6666666.429083.peg.7352	S42|6666666.429094.peg.5268	S15|6666666.429062.peg.3420	S69|6666666.429225.peg.824	S65|6666666.429220.peg.4589	S39|6666666.429091.peg.3993	S49|6666666.429203.peg.2895	S73|6666666.429230.peg.2515	S14|6666666.429056.peg.6705	S44|6666666.428653.peg.4523	S55|6666666.429210.peg.2796	S54|6666666.429208.peg.3058	S66|6666666.429221.peg.5226	S61|6666666.429216.peg.6511	S68|6666666.429224.peg.5762	S85|6666666.429243.peg.470	S67|6666666.429222.peg.175	S13|6666666.429055.peg.5349	S48|6666666.429201.peg.2641	S37|6666666.429095.peg.2121	S12|6666666.429035.peg.6402	S74|6666666.429231.peg.4066	S22|6666666.429073.peg.6089	S11|6666666.429022.peg.2761	S10|6666666.429019.peg.2147	S56|6666666.429211.peg.3541	S09|6666666.429018.peg.3015	S08|6666666.429013.peg.4250	S27|6666666.429078.peg.5453	S77|6666666.429235.peg.4365	S07|6666666.429012.peg.2186	S81|6666666.429239.peg.4720	S26|6666666.429077.peg.3728	S06|6666666.429011.peg.6911	S47|6666666.429200.peg.3623	S41|6666666.429093.peg.6567	S36|6666666.429085.peg.5287
Group249:	OUT|452652.14.peg.6044	S63|6666666.429218.peg.218	S45|6666666.428748.peg.4411	S71|6666666.429228.peg.4725	S70|6666666.429226.peg.595	S62|6666666.429217.peg.561	S72|6666666.429229.peg.5400	S40|6666666.429097.peg.4942	S19|6666666.429070.peg.994	S86|6666666.429244.peg.2350	S18|6666666.429069.peg.1626	S17|6666666.429068.peg.1715	S16|6666666.429067.peg.1639	S28|6666666.429083.peg.7354	S42|6666666.429094.peg.5269	S15|6666666.429062.peg.3421	S69|6666666.429225.peg.825	S65|6666666.429220.peg.4590	S39|6666666.429091.peg.3994	S49|6666666.429203.peg.2894	S73|6666666.429230.peg.2514	S14|6666666.429056.peg.6706	S44|6666666.428653.peg.4522	S55|6666666.429210.peg.2795	S54|6666666.429208.peg.3057	S66|6666666.429221.peg.5225	S61|6666666.429216.peg.6510	S68|6666666.429224.peg.5761	S79|6666666.429237.peg.5107	S85|6666666.429243.peg.469	S67|6666666.429222.peg.176	S13|6666666.429055.peg.5348	S48|6666666.429201.peg.2640	S37|6666666.429095.peg.2122	S12|6666666.429035.peg.6403	S74|6666666.429231.peg.4067	S22|6666666.429073.peg.6088	S11|6666666.429022.peg.2760	S10|6666666.429019.peg.2146	S56|6666666.429211.peg.3540	S09|6666666.429018.peg.3014	S08|6666666.429013.peg.4251	S27|6666666.429078.peg.5452	S77|6666666.429235.peg.4366	S07|6666666.429012.peg.2185	S81|6666666.429239.peg.4721	S26|6666666.429077.peg.3729	S06|6666666.429011.peg.6912	S47|6666666.429200.peg.3624
Group250:	S63|6666666.429218.peg.1036	S45|6666666.428748.peg.2950	S71|6666666.429228.peg.4726	S62|6666666.429217.peg.6458	S72|6666666.429229.peg.5816	S19|6666666.429070.peg.993	S18|6666666.429069.peg.1625	S28|6666666.429083.peg.7355	S42|6666666.429094.peg.5273	S65|6666666.429220.peg.465	S39|6666666.429091.peg.3995	S49|6666666.429203.peg.2892	S73|6666666.429230.peg.2689	S55|6666666.429210.peg.2794	S54|6666666.429208.peg.3056	S79|6666666.429237.peg.5108	S85|6666666.429243.peg.465	S48|6666666.429201.peg.2639	S37|6666666.429095.peg.2123	S74|6666666.429231.peg.4074	S22|6666666.429073.peg.6860	S11|6666666.429022.peg.2759	S56|6666666.429211.peg.3539	S09|6666666.429018.peg.3013	S08|6666666.429013.peg.4252	S27|6666666.429078.peg.5451	S41|6666666.429093.peg.6573	S36|6666666.429085.peg.5283	S53|6666666.429207.peg.106	S25|6666666.429079.peg.5777	S52|6666666.429206.peg.1804	S05|6666666.429008.peg.6531	S04|6666666.429004.peg.3736	S21|6666666.429072.peg.1533	S83|6666666.429241.peg.3008	S34|6666666.429092.peg.4421	S24|6666666.429076.peg.3717	S64|6666666.429219.peg.3053	S29|6666666.429080.peg.1374	S60|6666666.429215.peg.3466	S60|6666666.429215.peg.4326	S33|6666666.429081.peg.1173	S23|6666666.429074.peg.2491	S82|6666666.429240.peg.3970	S78|6666666.429236.peg.5963	S30|6666666.429100.peg.4633	S38|6666666.429089.peg.6297	S84|6666666.429242.peg.3031	S01|6666666.428970.peg.2803
Group251:	S17|6666666.429068.peg.1714	S15|6666666.429062.peg.3422	S13|6666666.429055.peg.5347	S12|6666666.429035.peg.6404	S10|6666666.429019.peg.2145	S07|6666666.429012.peg.2184	S06|6666666.429011.peg.6913	S47|6666666.429200.peg.3625	S03|6666666.429001.peg.6406	S02|6666666.428998.peg.2588	S46|6666666.429199.peg.6012	S58|6666666.429213.peg.3683	S57|6666666.429212.peg.3830
Group252:	S71|6666666.429228.peg.4123	S70|6666666.429226.peg.4754	S62|6666666.429217.peg.130	S72|6666666.429229.peg.1407	S40|6666666.429097.peg.4460	S18|6666666.429069.peg.1624	S17|6666666.429068.peg.1713	S16|6666666.429067.peg.1637	S28|6666666.429083.peg.7356	S42|6666666.429094.peg.5274	S15|6666666.429062.peg.3423	S39|6666666.429091.peg.3996	S49|6666666.429203.peg.2891	S14|6666666.429056.peg.6708	S55|6666666.429210.peg.2793	S54|6666666.429208.peg.3055	S79|6666666.429237.peg.5109	S13|6666666.429055.peg.5346	S48|6666666.429201.peg.2637	S37|6666666.429095.peg.2125	S12|6666666.429035.peg.6405	S74|6666666.429231.peg.4075	S22|6666666.429073.peg.6086	S11|6666666.429022.peg.2758	S10|6666666.429019.peg.2144	S56|6666666.429211.peg.3538	S27|6666666.429078.peg.5449	S76|6666666.429234.peg.3680	S81|6666666.429239.peg.903	S26|6666666.429077.peg.3739	S06|6666666.429011.peg.6914	S47|6666666.429200.peg.3626	S41|6666666.429093.peg.6574	S36|6666666.429085.peg.5282	S53|6666666.429207.peg.108	S25|6666666.429079.peg.5776	S52|6666666.429206.peg.1805	S05|6666666.429008.peg.6532	S59|6666666.429214.peg.794	S04|6666666.429004.peg.3737	S03|6666666.429001.peg.6407	S35|6666666.429084.peg.2463	S21|6666666.429072.peg.1534	S34|6666666.429092.peg.4427	S24|6666666.429076.peg.3719	S02|6666666.428998.peg.2587	S64|6666666.429219.peg.3052	S29|6666666.429080.peg.1375	S46|6666666.429199.peg.6013
Group253:	S18|6666666.429069.peg.1623	S17|6666666.429068.peg.1712	S16|6666666.429067.peg.1636	S42|6666666.429094.peg.5275	S15|6666666.429062.peg.3424	S39|6666666.429091.peg.3997	S14|6666666.429056.peg.6709	S55|6666666.429210.peg.2792	S54|6666666.429208.peg.3054	S79|6666666.429237.peg.5110	S13|6666666.429055.peg.5345	S12|6666666.429035.peg.6406	S74|6666666.429231.peg.4076	S11|6666666.429022.peg.2757	S10|6666666.429019.peg.2143	S06|6666666.429011.peg.6915	S41|6666666.429093.peg.6575	S25|6666666.429079.peg.5775	S52|6666666.429206.peg.1806	S59|6666666.429214.peg.793	S03|6666666.429001.peg.6408	S02|6666666.428998.peg.2586	S29|6666666.429080.peg.1376
Group254:	OUT|452652.14.peg.5609	S71|6666666.429228.peg.4121	S70|6666666.429226.peg.4756	S62|6666666.429217.peg.128	S72|6666666.429229.peg.1409	S40|6666666.429097.peg.4462	S19|6666666.429070.peg.990	S86|6666666.429244.peg.4083	S18|6666666.429069.peg.1622	S17|6666666.429068.peg.1711	S16|6666666.429067.peg.1635	S28|6666666.429083.peg.7358	S42|6666666.429094.peg.5276	S15|6666666.429062.peg.3425	S69|6666666.429225.peg.3236	S39|6666666.429091.peg.3998	S49|6666666.429203.peg.2889	S73|6666666.429230.peg.2686	S14|6666666.429056.peg.6710	S44|6666666.428653.peg.1451	S55|6666666.429210.peg.2791	S54|6666666.429208.peg.3053	S66|6666666.429221.peg.649	S61|6666666.429216.peg.601	S68|6666666.429224.peg.1943	S79|6666666.429237.peg.5111	S85|6666666.429243.peg.1301	S67|6666666.429222.peg.5110	S13|6666666.429055.peg.5344	S48|6666666.429201.peg.2635	S37|6666666.429095.peg.2127	S12|6666666.429035.peg.6407	S74|6666666.429231.peg.4077	S22|6666666.429073.peg.6084	S11|6666666.429022.peg.2756	S10|6666666.429019.peg.2142	S56|6666666.429211.peg.3536	S27|6666666.429078.peg.5447	S77|6666666.429235.peg.2205	S76|6666666.429234.peg.3677	S81|6666666.429239.peg.901	S26|6666666.429077.peg.3741	S06|6666666.429011.peg.6916	S47|6666666.429200.peg.3629	S41|6666666.429093.peg.6576	S36|6666666.429085.peg.5280	S43|6666666.429096.peg.5998	S53|6666666.429207.peg.110	S25|6666666.429079.peg.5774
Group255:	OUT|452652.14.peg.3134	S63|6666666.429218.peg.222	S45|6666666.428748.peg.4415	S71|6666666.429228.peg.4118	S70|6666666.429226.peg.4759	S62|6666666.429217.peg.125	S72|6666666.429229.peg.1412	S40|6666666.429097.peg.4465	S86|6666666.429244.peg.2354	S18|6666666.429069.peg.1621	S17|6666666.429068.peg.1709	S16|6666666.429067.peg.1631	S28|6666666.429083.peg.7360	S42|6666666.429094.peg.5278	S15|6666666.429062.peg.3428	S65|6666666.429220.peg.3935	S39|6666666.429091.peg.4000	S49|6666666.429203.peg.2885	S73|6666666.429230.peg.2685	S14|6666666.429056.peg.6711	S44|6666666.428653.peg.1173	S55|6666666.429210.peg.2789	S54|6666666.429208.peg.3051	S66|6666666.429221.peg.1988	S61|6666666.429216.peg.1803	S79|6666666.429237.peg.5113	S85|6666666.429243.peg.476	S67|6666666.429222.peg.1725	S13|6666666.429055.peg.5343	S48|6666666.429201.peg.1091	S37|6666666.429095.peg.5849	S12|6666666.429035.peg.6409	S74|6666666.429231.peg.4081	S22|6666666.429073.peg.6082	S11|6666666.429022.peg.2751	S10|6666666.429019.peg.2141	S56|6666666.429211.peg.3528	S09|6666666.429018.peg.3008	S08|6666666.429013.peg.4257	S27|6666666.429078.peg.5444	S77|6666666.429235.peg.638	S07|6666666.429012.peg.2178	S76|6666666.429234.peg.3675	S81|6666666.429239.peg.898	S26|6666666.429077.peg.3745	S06|6666666.429011.peg.6917	S47|6666666.429200.peg.3635	S41|6666666.429093.peg.6579	S36|6666666.429085.peg.5271
Group256:	S63|6666666.429218.peg.2591	S45|6666666.428748.peg.5416	S71|6666666.429228.peg.3803	S70|6666666.429226.peg.6646	S62|6666666.429217.peg.4975	S72|6666666.429229.peg.1353	S40|6666666.429097.peg.1793	S19|6666666.429070.peg.6268	S86|6666666.429244.peg.876	S18|6666666.429069.peg.2337	S17|6666666.429068.peg.2880	S16|6666666.429067.peg.278	S28|6666666.429083.peg.1595	S42|6666666.429094.peg.563	S15|6666666.429062.peg.2214	S69|6666666.429225.peg.1755	S65|6666666.429220.peg.5333	S39|6666666.429091.peg.4971	S49|6666666.429203.peg.1950	S73|6666666.429230.peg.632	S14|6666666.429056.peg.3125	S44|6666666.428653.peg.5059	S55|6666666.429210.peg.5009	S54|6666666.429208.peg.5274	S66|6666666.429221.peg.5582	S61|6666666.429216.peg.5098	S68|6666666.429224.peg.4846	S79|6666666.429237.peg.5157	S85|6666666.429243.peg.2948	S67|6666666.429222.peg.1983	S13|6666666.429055.peg.3577	S48|6666666.429201.peg.1624	S37|6666666.429095.peg.4353	S12|6666666.429035.peg.2672	S74|6666666.429231.peg.5083	S22|6666666.429073.peg.5971	S11|6666666.429022.peg.6532	S10|6666666.429019.peg.6546	S56|6666666.429211.peg.3007	S09|6666666.429018.peg.1790	S08|6666666.429013.peg.5370	S27|6666666.429078.peg.352	S77|6666666.429235.peg.5320	S07|6666666.429012.peg.961	S76|6666666.429234.peg.6355	S81|6666666.429239.peg.1049	S26|6666666.429077.peg.1480	S06|6666666.429011.peg.2607	S47|6666666.429200.peg.4543
Group257:	OUT|452652.14.peg.5593	S63|6666666.429218.peg.2298	S45|6666666.428748.peg.5697	S71|6666666.429228.peg.2165	S70|6666666.429226.peg.1941	S62|6666666.429217.peg.6955	S72|6666666.429229.peg.1161	S40|6666666.429097.peg.2617	S19|6666666.429070.peg.7684	S86|6666666.429244.peg.4569	S18|6666666.429069.peg.5191	S17|6666666.429068.peg.2399	S16|6666666.429067.peg.6606	S28|6666666.429083.peg.3706	S42|6666666.429094.peg.7070	S15|6666666.429062.peg.7720	S69|6666666.429225.peg.1987	S65|6666666.429220.peg.5613	S39|6666666.429091.peg.5288	S49|6666666.429203.peg.1661	S73|6666666.429230.peg.1515	S14|6666666.429056.peg.3313	S44|6666666.428653.peg.361	S55|6666666.429210.peg.5280	S54|6666666.429208.peg.5543	S66|6666666.429221.peg.2358	S61|6666666.429216.peg.6196	S68|6666666.429224.peg.4614	S79|6666666.429237.peg.6380	S85|6666666.429243.peg.3848	S67|6666666.429222.peg.6544	S13|6666666.429055.peg.4697	S48|6666666.429201.peg.1830	S37|6666666.429095.peg.2285	S12|6666666.429035.peg.8007	S74|6666666.429231.peg.5373	S22|6666666.429073.peg.2257	S11|6666666.429022.peg.94	S10|6666666.429019.peg.6665	S56|6666666.429211.peg.6142	S09|6666666.429018.peg.1544	S08|6666666.429013.peg.5614	S27|6666666.429078.peg.4151	S77|6666666.429235.peg.5571	S07|6666666.429012.peg.4154	S76|6666666.429234.peg.6747	S81|6666666.429239.peg.2827	S26|6666666.429077.peg.1204	S06|6666666.429011.peg.2346
Group258:	OUT|452652.14.peg.5594	S63|6666666.429218.peg.2296	S45|6666666.428748.peg.5698	S71|6666666.429228.peg.2167	S70|6666666.429226.peg.1939	S62|6666666.429217.peg.6953	S72|6666666.429229.peg.1163	S40|6666666.429097.peg.2615	S19|6666666.429070.peg.7686	S86|6666666.429244.peg.4568	S18|6666666.429069.peg.5194	S17|6666666.429068.peg.2397	S16|6666666.429067.peg.6604	S28|6666666.429083.peg.3704	S42|6666666.429094.peg.7069	S15|6666666.429062.peg.7722	S69|6666666.429225.peg.1989	S65|6666666.429220.peg.569	S39|6666666.429091.peg.5289	S49|6666666.429203.peg.1659	S73|6666666.429230.peg.1514	S14|6666666.429056.peg.3312	S44|6666666.428653.peg.360	S55|6666666.429210.peg.5282	S54|6666666.429208.peg.5545	S66|6666666.429221.peg.2360	S61|6666666.429216.peg.6194	S68|6666666.429224.peg.4612	S79|6666666.429237.peg.6381	S85|6666666.429243.peg.3849	S67|6666666.429222.peg.6546	S13|6666666.429055.peg.4695	S48|6666666.429201.peg.1831	S37|6666666.429095.peg.2286	S12|6666666.429035.peg.8008	S74|6666666.429231.peg.5374	S22|6666666.429073.peg.2256	S11|6666666.429022.peg.95	S10|6666666.429019.peg.6666	S56|6666666.429211.peg.6143	S09|6666666.429018.peg.1543	S08|6666666.429013.peg.5615	S27|6666666.429078.peg.4152	S77|6666666.429235.peg.5574	S07|6666666.429012.peg.4155	S76|6666666.429234.peg.6748	S81|6666666.429239.peg.534	S26|6666666.429077.peg.1203	S06|6666666.429011.peg.2345
Group259:	OUT|452652.14.peg.5595	S63|6666666.429218.peg.2279	S45|6666666.428748.peg.5717	S71|6666666.429228.peg.2168	S70|6666666.429226.peg.1938	S62|6666666.429217.peg.6952	S72|6666666.429229.peg.1164	S40|6666666.429097.peg.2614	S19|6666666.429070.peg.7687	S18|6666666.429069.peg.5195	S17|6666666.429068.peg.2396	S16|6666666.429067.peg.6603	S28|6666666.429083.peg.3703	S42|6666666.429094.peg.7068	S15|6666666.429062.peg.7723	S69|6666666.429225.peg.1991	S65|6666666.429220.peg.568	S39|6666666.429091.peg.5290	S49|6666666.429203.peg.1658	S73|6666666.429230.peg.1513	S14|6666666.429056.peg.3311	S44|6666666.428653.peg.359	S55|6666666.429210.peg.5283	S54|6666666.429208.peg.5546	S66|6666666.429221.peg.2362	S61|6666666.429216.peg.6193	S68|6666666.429224.peg.4610	S79|6666666.429237.peg.6382	S85|6666666.429243.peg.3850	S67|6666666.429222.peg.6548	S13|6666666.429055.peg.4694	S48|6666666.429201.peg.1832	S37|6666666.429095.peg.2287	S12|6666666.429035.peg.8009	S74|6666666.429231.peg.5375	S22|6666666.429073.peg.2255	S11|6666666.429022.peg.96	S10|6666666.429019.peg.6667	S56|6666666.429211.peg.6144	S09|6666666.429018.peg.1539	S08|6666666.429013.peg.5618	S27|6666666.429078.peg.4153	S77|6666666.429235.peg.5575	S07|6666666.429012.peg.4158	S81|6666666.429239.peg.535	S26|6666666.429077.peg.1202	S06|6666666.429011.peg.2344	S47|6666666.429200.peg.4911	S41|6666666.429093.peg.1699
Group260:	OUT|452652.14.peg.5596	S63|6666666.429218.peg.2278	S45|6666666.428748.peg.5718	S71|6666666.429228.peg.2169	S70|6666666.429226.peg.1937	S62|6666666.429217.peg.6951	S72|6666666.429229.peg.1165	S40|6666666.429097.peg.2613	S19|6666666.429070.peg.7688	S86|6666666.429244.peg.4566	S18|6666666.429069.peg.5196	S17|6666666.429068.peg.2395	S16|6666666.429067.peg.6602	S28|6666666.429083.peg.3702	S42|6666666.429094.peg.7067	S15|6666666.429062.peg.7725	S69|6666666.429225.peg.1992	S65|6666666.429220.peg.567	S39|6666666.429091.peg.5291	S49|6666666.429203.peg.1657	S73|6666666.429230.peg.1512	S14|6666666.429056.peg.3310	S44|6666666.428653.peg.358	S55|6666666.429210.peg.5284	S54|6666666.429208.peg.5547	S66|6666666.429221.peg.2363	S61|6666666.429216.peg.6192	S68|6666666.429224.peg.4609	S79|6666666.429237.peg.6383	S85|6666666.429243.peg.3851	S67|6666666.429222.peg.6549	S13|6666666.429055.peg.4693	S48|6666666.429201.peg.1833	S37|6666666.429095.peg.2288	S12|6666666.429035.peg.8010	S74|6666666.429231.peg.5376	S22|6666666.429073.peg.2254	S11|6666666.429022.peg.97	S10|6666666.429019.peg.6668	S56|6666666.429211.peg.6145	S09|6666666.429018.peg.1538	S08|6666666.429013.peg.5619	S27|6666666.429078.peg.4154	S77|6666666.429235.peg.5576	S07|6666666.429012.peg.4159	S76|6666666.429234.peg.6750	S81|6666666.429239.peg.536	S26|6666666.429077.peg.1201	S06|6666666.429011.peg.2343
Group261:	OUT|452652.14.peg.5597	S63|6666666.429218.peg.2276	S45|6666666.428748.peg.5720	S71|6666666.429228.peg.2170	S70|6666666.429226.peg.1936	S62|6666666.429217.peg.6950	S72|6666666.429229.peg.1166	S40|6666666.429097.peg.2612	S19|6666666.429070.peg.7689	S86|6666666.429244.peg.4565	S18|6666666.429069.peg.5197	S17|6666666.429068.peg.2394	S16|6666666.429067.peg.6601	S28|6666666.429083.peg.3701	S42|6666666.429094.peg.7066	S15|6666666.429062.peg.7726	S69|6666666.429225.peg.1993	S65|6666666.429220.peg.565	S39|6666666.429091.peg.5292	S49|6666666.429203.peg.1655	S73|6666666.429230.peg.1511	S14|6666666.429056.peg.3309	S44|6666666.428653.peg.357	S55|6666666.429210.peg.5285	S54|6666666.429208.peg.5548	S66|6666666.429221.peg.2364	S61|6666666.429216.peg.6191	S68|6666666.429224.peg.4608	S79|6666666.429237.peg.6384	S85|6666666.429243.peg.3852	S67|6666666.429222.peg.6550	S13|6666666.429055.peg.4692	S48|6666666.429201.peg.1834	S37|6666666.429095.peg.2289	S74|6666666.429231.peg.5377	S22|6666666.429073.peg.2252	S11|6666666.429022.peg.98	S10|6666666.429019.peg.6669	S56|6666666.429211.peg.6146	S09|6666666.429018.peg.1536	S08|6666666.429013.peg.5620	S27|6666666.429078.peg.4155	S77|6666666.429235.peg.5577	S07|6666666.429012.peg.4160	S76|6666666.429234.peg.6751	S81|6666666.429239.peg.537	S26|6666666.429077.peg.1199	S47|6666666.429200.peg.4914	S41|6666666.429093.peg.1697
Group262:	OUT|452652.14.peg.5602	S63|6666666.429218.peg.2275	S45|6666666.428748.peg.5721	S71|6666666.429228.peg.2173	S70|6666666.429226.peg.1933	S62|6666666.429217.peg.6947	S72|6666666.429229.peg.1169	S40|6666666.429097.peg.2609	S18|6666666.429069.peg.5201	S17|6666666.429068.peg.2389	S28|6666666.429083.peg.3696	S42|6666666.429094.peg.7061	S15|6666666.429062.peg.7730	S69|6666666.429225.peg.1994	S39|6666666.429091.peg.5293	S49|6666666.429203.peg.1652	S14|6666666.429056.peg.3305	S55|6666666.429210.peg.5290	S54|6666666.429208.peg.5554	S66|6666666.429221.peg.2365	S61|6666666.429216.peg.6190	S68|6666666.429224.peg.4607	S67|6666666.429222.peg.6551	S13|6666666.429055.peg.4691	S48|6666666.429201.peg.1835	S37|6666666.429095.peg.2290	S12|6666666.429035.peg.8016	S74|6666666.429231.peg.5378	S22|6666666.429073.peg.2251	S11|6666666.429022.peg.99	S10|6666666.429019.peg.6670	S56|6666666.429211.peg.6147	S27|6666666.429078.peg.4159	S77|6666666.429235.peg.5578	S76|6666666.429234.peg.6752	S81|6666666.429239.peg.3484	S26|6666666.429077.peg.1195	S06|6666666.429011.peg.2340	S41|6666666.429093.peg.1696	S36|6666666.429085.peg.7222	S53|6666666.429207.peg.4202	S25|6666666.429079.peg.3854	S52|6666666.429206.peg.2766	S05|6666666.429008.peg.3635	S59|6666666.429214.peg.5206	S04|6666666.429004.peg.6124	S03|6666666.429001.peg.4981	S50|6666666.429204.peg.7999	S35|6666666.429084.peg.4701
Group263:	OUT|452652.14.peg.7586	S63|6666666.429218.peg.2590	S45|6666666.428748.peg.5417	S71|6666666.429228.peg.3804	S70|6666666.429226.peg.6647	S62|6666666.429217.peg.4974	S72|6666666.429229.peg.1354	S40|6666666.429097.peg.1792	S19|6666666.429070.peg.6269	S86|6666666.429244.peg.875	S18|6666666.429069.peg.2336	S17|6666666.429068.peg.2881	S16|6666666.429067.peg.277	S28|6666666.429083.peg.1594	S42|6666666.429094.peg.564	S15|6666666.429062.peg.2215	S69|6666666.429225.peg.1756	S65|6666666.429220.peg.5334	S39|6666666.429091.peg.4972	S49|6666666.429203.peg.1949	S73|6666666.429230.peg.631	S14|6666666.429056.peg.3124	S44|6666666.428653.peg.5060	S55|6666666.429210.peg.5010	S54|6666666.429208.peg.5275	S66|6666666.429221.peg.5581	S61|6666666.429216.peg.5099	S68|6666666.429224.peg.4845	S79|6666666.429237.peg.5158	S85|6666666.429243.peg.2947	S67|6666666.429222.peg.1984	S13|6666666.429055.peg.3578	S48|6666666.429201.peg.1629	S37|6666666.429095.peg.4357	S12|6666666.429035.peg.2671	S74|6666666.429231.peg.5084	S22|6666666.429073.peg.5970	S11|6666666.429022.peg.6533	S10|6666666.429019.peg.6545	S56|6666666.429211.peg.3008	S09|6666666.429018.peg.1789	S08|6666666.429013.peg.5371	S27|6666666.429078.peg.351	S77|6666666.429235.peg.5321	S07|6666666.429012.peg.960	S76|6666666.429234.peg.6356	S81|6666666.429239.peg.1048	S26|6666666.429077.peg.1479	S06|6666666.429011.peg.2606
Group264:	OUT|452652.14.peg.5603	S63|6666666.429218.peg.2274	S45|6666666.428748.peg.5722	S71|6666666.429228.peg.2174	S70|6666666.429226.peg.1932	S62|6666666.429217.peg.6946	S72|6666666.429229.peg.1170	S40|6666666.429097.peg.2608	S19|6666666.429070.peg.7691	S18|6666666.429069.peg.5202	S17|6666666.429068.peg.2388	S16|6666666.429067.peg.6596	S28|6666666.429083.peg.3695	S42|6666666.429094.peg.7060	S15|6666666.429062.peg.7731	S69|6666666.429225.peg.1995	S65|6666666.429220.peg.563	S39|6666666.429091.peg.5294	S49|6666666.429203.peg.1651	S14|6666666.429056.peg.3304	S55|6666666.429210.peg.5291	S54|6666666.429208.peg.5555	S66|6666666.429221.peg.2366	S61|6666666.429216.peg.6189	S68|6666666.429224.peg.4606	S79|6666666.429237.peg.6387	S67|6666666.429222.peg.6552	S13|6666666.429055.peg.4690	S48|6666666.429201.peg.1836	S37|6666666.429095.peg.2291	S12|6666666.429035.peg.8017	S74|6666666.429231.peg.5379	S22|6666666.429073.peg.2250	S11|6666666.429022.peg.100	S10|6666666.429019.peg.6671	S56|6666666.429211.peg.6148	S09|6666666.429018.peg.1526	S08|6666666.429013.peg.5630	S27|6666666.429078.peg.4160	S77|6666666.429235.peg.5579	S07|6666666.429012.peg.4181	S76|6666666.429234.peg.6753	S81|6666666.429239.peg.3483	S06|6666666.429011.peg.2339	S47|6666666.429200.peg.4916	S41|6666666.429093.peg.1695	S36|6666666.429085.peg.7223	S43|6666666.429096.peg.6983	S53|6666666.429207.peg.4203
Group265:	S71|6666666.429228.peg.1372	S70|6666666.429226.peg.862	S62|6666666.429217.peg.791	S72|6666666.429229.peg.3786	S40|6666666.429097.peg.2951	S19|6666666.429070.peg.7692	S17|6666666.429068.peg.2383	S16|6666666.429067.peg.6591	S28|6666666.429083.peg.3694	S65|6666666.429220.peg.854	S39|6666666.429091.peg.5295	S14|6666666.429056.peg.3303	S55|6666666.429210.peg.5294	S54|6666666.429208.peg.5558	S66|6666666.429221.peg.4574	S61|6666666.429216.peg.5555	S79|6666666.429237.peg.6388	S13|6666666.429055.peg.4689	S48|6666666.429201.peg.1837	S37|6666666.429095.peg.2292	S12|6666666.429035.peg.3382	S74|6666666.429231.peg.5380	S22|6666666.429073.peg.2249	S11|6666666.429022.peg.101	S10|6666666.429019.peg.6672	S56|6666666.429211.peg.6149	S77|6666666.429235.peg.4265	S76|6666666.429234.peg.6754	S06|6666666.429011.peg.1760	S41|6666666.429093.peg.1694	S36|6666666.429085.peg.4416	S43|6666666.429096.peg.6532	S25|6666666.429079.peg.3860	S52|6666666.429206.peg.2762	S05|6666666.429008.peg.3641	S04|6666666.429004.peg.2235	S04|6666666.429004.peg.6122	S03|6666666.429001.peg.4979	S50|6666666.429204.peg.7996	S35|6666666.429084.peg.5028	S34|6666666.429092.peg.2303	S02|6666666.428998.peg.6486	S64|6666666.429219.peg.5798	S29|6666666.429080.peg.1391	S46|6666666.429199.peg.2561	S60|6666666.429215.peg.4887	S33|6666666.429081.peg.6182	S23|6666666.429074.peg.1524	S32|6666666.429082.peg.5440
Group266:	OUT|452652.14.peg.620	S63|6666666.429218.peg.2272	S45|6666666.428748.peg.5724	S71|6666666.429228.peg.1371	S70|6666666.429226.peg.2227	S62|6666666.429217.peg.790	S72|6666666.429229.peg.3785	S40|6666666.429097.peg.2950	S19|6666666.429070.peg.7069	S19|6666666.429070.peg.7693	S18|6666666.429069.peg.5207	S17|6666666.429068.peg.2382	S16|6666666.429067.peg.6590	S28|6666666.429083.peg.3693	S42|6666666.429094.peg.7055	S15|6666666.429062.peg.7736	S69|6666666.429225.peg.1996	S65|6666666.429220.peg.561	S65|6666666.429220.peg.855	S39|6666666.429091.peg.5296	S49|6666666.429203.peg.1649	S73|6666666.429230.peg.1459	S14|6666666.429056.peg.3302	S44|6666666.428653.peg.355	S55|6666666.429210.peg.5295	S54|6666666.429208.peg.5559	S66|6666666.429221.peg.2367	S66|6666666.429221.peg.4573	S61|6666666.429216.peg.5554	S61|6666666.429216.peg.6188	S68|6666666.429224.peg.4605	S79|6666666.429237.peg.6389	S67|6666666.429222.peg.6553	S13|6666666.429055.peg.4688	S48|6666666.429201.peg.1838	S37|6666666.429095.peg.2293	S12|6666666.429035.peg.3383	S74|6666666.429231.peg.5381	S22|6666666.429073.peg.2248	S11|6666666.429022.peg.102	S10|6666666.429019.peg.6673	S56|6666666.429211.peg.6150	S09|6666666.429018.peg.1527	S08|6666666.429013.peg.5629	S27|6666666.429078.peg.2109	S77|6666666.429235.peg.4264	S77|6666666.429235.peg.5580	S07|6666666.429012.peg.4180	S76|6666666.429234.peg.6755
Group267:	OUT|452652.14.peg.5604	S71|6666666.429228.peg.2175	S70|6666666.429226.peg.1931	S62|6666666.429217.peg.6945	S72|6666666.429229.peg.1171	S40|6666666.429097.peg.2607	S19|6666666.429070.peg.5077	S86|6666666.429244.peg.4564	S18|6666666.429069.peg.5208	S17|6666666.429068.peg.2381	S16|6666666.429067.peg.6589	S28|6666666.429083.peg.3691	S42|6666666.429094.peg.7054	S15|6666666.429062.peg.7737	S69|6666666.429225.peg.1997	S39|6666666.429091.peg.5297	S14|6666666.429056.peg.3301	S44|6666666.428653.peg.354	S55|6666666.429210.peg.5296	S54|6666666.429208.peg.5560	S66|6666666.429221.peg.2368	S61|6666666.429216.peg.6187	S68|6666666.429224.peg.4604	S79|6666666.429237.peg.6390	S85|6666666.429243.peg.3853	S67|6666666.429222.peg.6554	S13|6666666.429055.peg.4687	S12|6666666.429035.peg.3384	S74|6666666.429231.peg.5382	S11|6666666.429022.peg.103	S10|6666666.429019.peg.6674	S09|6666666.429018.peg.1528	S08|6666666.429013.peg.5628	S27|6666666.429078.peg.4161	S77|6666666.429235.peg.5581	S07|6666666.429012.peg.4169	S81|6666666.429239.peg.3482	S26|6666666.429077.peg.1191	S06|6666666.429011.peg.2338	S41|6666666.429093.peg.1691	S43|6666666.429096.peg.6981	S53|6666666.429207.peg.4204	S25|6666666.429079.peg.3862	S52|6666666.429206.peg.2760	S05|6666666.429008.peg.3643	S59|6666666.429214.peg.5214	S04|6666666.429004.peg.6120	S03|6666666.429001.peg.4977	S50|6666666.429204.peg.7991
Group268:	S18|6666666.429069.peg.5209	S28|6666666.429083.peg.3686	S15|6666666.429062.peg.7740	S39|6666666.429091.peg.5300	S14|6666666.429056.peg.3298	S79|6666666.429237.peg.6393	S74|6666666.429231.peg.5383	S10|6666666.429019.peg.6675	S41|6666666.429093.peg.1690	S59|6666666.429214.peg.5217	S02|6666666.428998.peg.6491	S29|6666666.429080.peg.1394	S84|6666666.429242.peg.2421
Group269:	S63|6666666.429218.peg.2271	S45|6666666.428748.peg.5725	S71|6666666.429228.peg.5943	S70|6666666.429226.peg.1925	S62|6666666.429217.peg.6939	S72|6666666.429229.peg.4089	S40|6666666.429097.peg.3306	S19|6666666.429070.peg.2308	S86|6666666.429244.peg.4557	S18|6666666.429069.peg.5211	S17|6666666.429068.peg.2378	S16|6666666.429067.peg.6577	S28|6666666.429083.peg.3683	S42|6666666.429094.peg.7051	S15|6666666.429062.peg.7742	S69|6666666.429225.peg.1998	S65|6666666.429220.peg.560	S39|6666666.429091.peg.5302	S49|6666666.429203.peg.1641	S14|6666666.429056.peg.3296	S44|6666666.428653.peg.353	S55|6666666.429210.peg.5299	S54|6666666.429208.peg.5563	S66|6666666.429221.peg.2369	S61|6666666.429216.peg.6186	S68|6666666.429224.peg.4603	S79|6666666.429237.peg.6396	S67|6666666.429222.peg.6344	S13|6666666.429055.peg.4686	S48|6666666.429201.peg.6878	S37|6666666.429095.peg.6268	S12|6666666.429035.peg.3388	S74|6666666.429231.peg.5385	S22|6666666.429073.peg.2245	S11|6666666.429022.peg.106	S10|6666666.429019.peg.6677	S56|6666666.429211.peg.6155	S09|6666666.429018.peg.3759	S08|6666666.429013.peg.3362	S27|6666666.429078.peg.4162	S77|6666666.429235.peg.5582	S07|6666666.429012.peg.3353	S76|6666666.429234.peg.6760	S81|6666666.429239.peg.1240	S26|6666666.429077.peg.1190	S06|6666666.429011.peg.2337	S47|6666666.429200.peg.4918	S41|6666666.429093.peg.1688	S36|6666666.429085.peg.4421
Group270:	OUT|452652.14.peg.5605	S63|6666666.429218.peg.2270	S45|6666666.428748.peg.5726	S71|6666666.429228.peg.5944	S70|6666666.429226.peg.1924	S62|6666666.429217.peg.6938	S72|6666666.429229.peg.4090	S40|6666666.429097.peg.3307	S19|6666666.429070.peg.5078	S86|6666666.429244.peg.4556	S18|6666666.429069.peg.5212	S17|6666666.429068.peg.2377	S16|6666666.429067.peg.6576	S28|6666666.429083.peg.3682	S42|6666666.429094.peg.7050	S15|6666666.429062.peg.7743	S69|6666666.429225.peg.2002	S65|6666666.429220.peg.559	S39|6666666.429091.peg.5303	S49|6666666.429203.peg.1640	S73|6666666.429230.peg.1510	S14|6666666.429056.peg.3295	S44|6666666.428653.peg.352	S55|6666666.429210.peg.5300	S54|6666666.429208.peg.5564	S66|6666666.429221.peg.2374	S61|6666666.429216.peg.6181	S68|6666666.429224.peg.4599	S79|6666666.429237.peg.6397	S85|6666666.429243.peg.3854	S67|6666666.429222.peg.6348	S13|6666666.429055.peg.4685	S48|6666666.429201.peg.6879	S37|6666666.429095.peg.6269	S12|6666666.429035.peg.3389	S74|6666666.429231.peg.5386	S22|6666666.429073.peg.2244	S11|6666666.429022.peg.107	S10|6666666.429019.peg.6678	S56|6666666.429211.peg.6156	S09|6666666.429018.peg.1523	S08|6666666.429013.peg.5633	S27|6666666.429078.peg.4163	S77|6666666.429235.peg.5583	S07|6666666.429012.peg.4184	S76|6666666.429234.peg.6761	S81|6666666.429239.peg.4798	S26|6666666.429077.peg.1189	S06|6666666.429011.peg.2336
Group271:	OUT|452652.14.peg.5607	S63|6666666.429218.peg.2269	S45|6666666.428748.peg.5727	S71|6666666.429228.peg.5945	S70|6666666.429226.peg.1923	S62|6666666.429217.peg.6937	S72|6666666.429229.peg.4091	S40|6666666.429097.peg.3308	S19|6666666.429070.peg.5079	S86|6666666.429244.peg.4555	S18|6666666.429069.peg.5214	S17|6666666.429068.peg.2375	S16|6666666.429067.peg.6575	S28|6666666.429083.peg.3681	S42|6666666.429094.peg.7049	S15|6666666.429062.peg.7745	S69|6666666.429225.peg.2003	S65|6666666.429220.peg.4915	S65|6666666.429220.peg.557	S39|6666666.429091.peg.5304	S49|6666666.429203.peg.1639	S73|6666666.429230.peg.1509	S14|6666666.429056.peg.3294	S44|6666666.428653.peg.351	S55|6666666.429210.peg.5301	S54|6666666.429208.peg.5565	S66|6666666.429221.peg.2375	S61|6666666.429216.peg.6180	S68|6666666.429224.peg.4598	S79|6666666.429237.peg.6399	S85|6666666.429243.peg.3855	S67|6666666.429222.peg.6349	S13|6666666.429055.peg.4684	S48|6666666.429201.peg.6881	S37|6666666.429095.peg.6271	S12|6666666.429035.peg.3391	S74|6666666.429231.peg.5387	S22|6666666.429073.peg.2243	S11|6666666.429022.peg.108	S10|6666666.429019.peg.6679	S56|6666666.429211.peg.6158	S09|6666666.429018.peg.1522	S08|6666666.429013.peg.5634	S27|6666666.429078.peg.4164	S77|6666666.429235.peg.5584	S07|6666666.429012.peg.4185	S76|6666666.429234.peg.6762	S81|6666666.429239.peg.4797	S26|6666666.429077.peg.1188
Group272:	OUT|452652.14.peg.5608	S63|6666666.429218.peg.2268	S45|6666666.428748.peg.5728	S71|6666666.429228.peg.5946	S70|6666666.429226.peg.1922	S62|6666666.429217.peg.6936	S72|6666666.429229.peg.4092	S40|6666666.429097.peg.3309	S19|6666666.429070.peg.5080	S86|6666666.429244.peg.4554	S18|6666666.429069.peg.5215	S17|6666666.429068.peg.2374	S16|6666666.429067.peg.6574	S28|6666666.429083.peg.3680	S42|6666666.429094.peg.7048	S15|6666666.429062.peg.7746	S69|6666666.429225.peg.2004	S65|6666666.429220.peg.4916	S65|6666666.429220.peg.556	S39|6666666.429091.peg.5305	S49|6666666.429203.peg.1638	S73|6666666.429230.peg.1508	S14|6666666.429056.peg.3293	S44|6666666.428653.peg.350	S55|6666666.429210.peg.5302	S54|6666666.429208.peg.5566	S66|6666666.429221.peg.2376	S61|6666666.429216.peg.6179	S68|6666666.429224.peg.4597	S79|6666666.429237.peg.6400	S85|6666666.429243.peg.3856	S67|6666666.429222.peg.6350	S13|6666666.429055.peg.4683	S48|6666666.429201.peg.6882	S37|6666666.429095.peg.6272	S12|6666666.429035.peg.3392	S74|6666666.429231.peg.5388	S22|6666666.429073.peg.2242	S11|6666666.429022.peg.109	S10|6666666.429019.peg.6680	S56|6666666.429211.peg.6159	S09|6666666.429018.peg.1521	S08|6666666.429013.peg.5635	S27|6666666.429078.peg.4165	S77|6666666.429235.peg.5585	S07|6666666.429012.peg.4186	S76|6666666.429234.peg.6763	S81|6666666.429239.peg.4796	S26|6666666.429077.peg.1187
Group273:	OUT|452652.14.peg.1690	S63|6666666.429218.peg.4674	S45|6666666.428748.peg.228	S19|6666666.429070.peg.4634	S18|6666666.429069.peg.7032	S17|6666666.429068.peg.8491	S16|6666666.429067.peg.8223	S28|6666666.429083.peg.148	S42|6666666.429094.peg.3747	S15|6666666.429062.peg.1418	S69|6666666.429225.peg.4526	S65|6666666.429220.peg.6978	S39|6666666.429091.peg.683	S49|6666666.429203.peg.6599	S14|6666666.429056.peg.363	S44|6666666.428653.peg.6509	S55|6666666.429210.peg.6318	S54|6666666.429208.peg.6586	S66|6666666.429221.peg.1870	S61|6666666.429216.peg.1922	S68|6666666.429224.peg.3227	S67|6666666.429222.peg.3624	S48|6666666.429201.peg.936	S37|6666666.429095.peg.6870	S12|6666666.429035.peg.4387	S74|6666666.429231.peg.133	S22|6666666.429073.peg.5514	S11|6666666.429022.peg.4772	S10|6666666.429019.peg.5990	S56|6666666.429211.peg.1875	S09|6666666.429018.peg.6681	S08|6666666.429013.peg.394	S77|6666666.429235.peg.764	S07|6666666.429012.peg.79	S76|6666666.429234.peg.765	S06|6666666.429011.peg.3681	S47|6666666.429200.peg.6354	S41|6666666.429093.peg.1969	S36|6666666.429085.peg.6139	S43|6666666.429096.peg.126	S25|6666666.429079.peg.9132	S52|6666666.429206.peg.2461	S05|6666666.429008.peg.5361	S59|6666666.429214.peg.2541	S04|6666666.429004.peg.6382	S50|6666666.429204.peg.4712	S35|6666666.429084.peg.6707	S21|6666666.429072.peg.3165	S34|6666666.429092.peg.3926
Group274:	OUT|452652.14.peg.4951	S63|6666666.429218.peg.3121	S45|6666666.428748.peg.4898	S71|6666666.429228.peg.6495	S70|6666666.429226.peg.6628	S62|6666666.429217.peg.6751	S72|6666666.429229.peg.5013	S40|6666666.429097.peg.6715	S19|6666666.429070.peg.4925	S86|6666666.429244.peg.4726	S18|6666666.429069.peg.959	S17|6666666.429068.peg.8353	S16|6666666.429067.peg.846	S28|6666666.429083.peg.3817	S42|6666666.429094.peg.3500	S15|6666666.429062.peg.4730	S69|6666666.429225.peg.1320	S65|6666666.429220.peg.1911	S39|6666666.429091.peg.4528	S49|6666666.429203.peg.2384	S73|6666666.429230.peg.5598	S14|6666666.429056.peg.5433	S44|6666666.428653.peg.4556	S55|6666666.429210.peg.4509	S54|6666666.429208.peg.4773	S66|6666666.429221.peg.3997	S61|6666666.429216.peg.4305	S68|6666666.429224.peg.5274	S79|6666666.429237.peg.835	S85|6666666.429243.peg.3555	S67|6666666.429222.peg.1498	S13|6666666.429055.peg.1404	S48|6666666.429201.peg.2683	S37|6666666.429095.peg.477	S12|6666666.429035.peg.4719	S74|6666666.429231.peg.4679	S22|6666666.429073.peg.431	S11|6666666.429022.peg.1876	S10|6666666.429019.peg.1523	S56|6666666.429211.peg.5074	S09|6666666.429018.peg.2506	S08|6666666.429013.peg.4763	S27|6666666.429078.peg.1215	S77|6666666.429235.peg.4828	S07|6666666.429012.peg.1643	S76|6666666.429234.peg.5721	S81|6666666.429239.peg.1121	S26|6666666.429077.peg.4348	S06|6666666.429011.peg.3018
Group275:	OUT|452652.14.peg.1962	S71|6666666.429228.peg.3914	S70|6666666.429226.peg.5054	S62|6666666.429217.peg.2814	S72|6666666.429229.peg.2701	S40|6666666.429097.peg.5266	S18|6666666.429069.peg.958	S55|6666666.429210.peg.3276	S54|6666666.429208.peg.3539	S67|6666666.429222.peg.1499	S12|6666666.429035.peg.4717	S76|6666666.429234.peg.5745	S81|6666666.429239.peg.5740	S36|6666666.429085.peg.1600	S53|6666666.429207.peg.5519	S52|6666666.429206.peg.3600	S02|6666666.428998.peg.1964	S64|6666666.429219.peg.4917	S29|6666666.429080.peg.1402	S29|6666666.429080.peg.6862	S46|6666666.429199.peg.917	S60|6666666.429215.peg.4079	S60|6666666.429215.peg.7682	S33|6666666.429081.peg.2728	S23|6666666.429074.peg.3617	S82|6666666.429240.peg.2774	S78|6666666.429236.peg.1526
Group276:	OUT|452652.14.peg.1963	S63|6666666.429218.peg.505	S45|6666666.428748.peg.2426	S71|6666666.429228.peg.3915	S70|6666666.429226.peg.5055	S62|6666666.429217.peg.2815	S72|6666666.429229.peg.2702	S40|6666666.429097.peg.5265	S18|6666666.429069.peg.957	S55|6666666.429210.peg.3275	S54|6666666.429208.peg.3538	S67|6666666.429222.peg.1500	S12|6666666.429035.peg.4716	S22|6666666.429073.peg.2871	S56|6666666.429211.peg.737	S27|6666666.429078.peg.4539	S76|6666666.429234.peg.5746	S81|6666666.429239.peg.5739	S26|6666666.429077.peg.3354	S06|6666666.429011.peg.6086	S36|6666666.429085.peg.1601	S53|6666666.429207.peg.5518	S52|6666666.429206.peg.3599	S35|6666666.429084.peg.3972	S24|6666666.429076.peg.3307	S02|6666666.428998.peg.1965	S64|6666666.429219.peg.4918	S29|6666666.429080.peg.1403	S29|6666666.429080.peg.6863	S46|6666666.429199.peg.916	S60|6666666.429215.peg.4080	S60|6666666.429215.peg.7681	S33|6666666.429081.peg.4823	S23|6666666.429074.peg.3618	S82|6666666.429240.peg.2773	S78|6666666.429236.peg.1525
Group277:	OUT|452652.14.peg.775	S55|6666666.429210.peg.3134	S54|6666666.429208.peg.3397	S47|6666666.429200.peg.5044	S52|6666666.429206.peg.3456	S03|6666666.429001.peg.6762	S02|6666666.428998.peg.10147	S29|6666666.429080.peg.1406	S58|6666666.429213.peg.184	S57|6666666.429212.peg.5407
Group278:	S55|6666666.429210.peg.3127	S54|6666666.429208.peg.3390	S13|6666666.429055.peg.5674	S47|6666666.429200.peg.5049	S52|6666666.429206.peg.3448	S03|6666666.429001.peg.6771	S02|6666666.428998.peg.10149	S29|6666666.429080.peg.1409	S38|6666666.429089.peg.1136	S38|6666666.429089.peg.5447	S58|6666666.429213.peg.189	S57|6666666.429212.peg.5412
Group279:	OUT|452652.14.peg.2205	S63|6666666.429218.peg.3916	S45|6666666.428748.peg.4126	S71|6666666.429228.peg.4494	S71|6666666.429228.peg.4503	S70|6666666.429226.peg.1125	S62|6666666.429217.peg.5892	S72|6666666.429229.peg.692	S40|6666666.429097.peg.1971	S19|6666666.429070.peg.5794	S86|6666666.429244.peg.5047	S18|6666666.429069.peg.6186	S17|6666666.429068.peg.7820	S16|6666666.429067.peg.3047	S28|6666666.429083.peg.2810	S42|6666666.429094.peg.191	S15|6666666.429062.peg.1272	S69|6666666.429225.peg.3465	S65|6666666.429220.peg.6710	S39|6666666.429091.peg.1803	S49|6666666.429203.peg.5503	S73|6666666.429230.peg.3532	S14|6666666.429056.peg.1105	S44|6666666.428653.peg.3483	S55|6666666.429210.peg.1555	S54|6666666.429208.peg.1811	S66|6666666.429221.peg.429	S61|6666666.429216.peg.380	S68|6666666.429224.peg.2170	S79|6666666.429237.peg.6072	S85|6666666.429243.peg.2363	S67|6666666.429222.peg.1672	S13|6666666.429055.peg.2246	S48|6666666.429201.peg.3396	S37|6666666.429095.peg.1355	S12|6666666.429035.peg.995	S74|6666666.429231.peg.1900	S22|6666666.429073.peg.3293	S11|6666666.429022.peg.6735	S10|6666666.429019.peg.319	S56|6666666.429211.peg.952	S09|6666666.429018.peg.5747	S08|6666666.429013.peg.1371	S27|6666666.429078.peg.1768	S77|6666666.429235.peg.1974	S07|6666666.429012.peg.6254	S76|6666666.429234.peg.2081	S81|6666666.429239.peg.1246	S26|6666666.429077.peg.4983
Group280:	S55|6666666.429210.peg.3128	S54|6666666.429208.peg.3391	S47|6666666.429200.peg.5048	S52|6666666.429206.peg.3449	S03|6666666.429001.peg.6772	S02|6666666.428998.peg.10148	S29|6666666.429080.peg.1410	S38|6666666.429089.peg.1137	S38|6666666.429089.peg.5448	S58|6666666.429213.peg.188	S57|6666666.429212.peg.5411
Group281:	S13|6666666.429055.peg.5677	S76|6666666.429234.peg.121	S03|6666666.429001.peg.6773	S02|6666666.428998.peg.8558	S29|6666666.429080.peg.1411	S46|6666666.429199.peg.5137
Group282:	S13|6666666.429055.peg.5678	S26|6666666.429077.peg.1557	S03|6666666.429001.peg.6774	S24|6666666.429076.peg.1571	S02|6666666.428998.peg.8557	S29|6666666.429080.peg.1412	S46|6666666.429199.peg.5138	S60|6666666.429215.peg.3298
Group283:	S13|6666666.429055.peg.5679	S76|6666666.429234.peg.118	S26|6666666.429077.peg.1556	S03|6666666.429001.peg.6775	S24|6666666.429076.peg.1570	S02|6666666.428998.peg.8556	S29|6666666.429080.peg.1413	S46|6666666.429199.peg.5139	S60|6666666.429215.peg.3299
Group284:	S13|6666666.429055.peg.5680	S76|6666666.429234.peg.116	S26|6666666.429077.peg.1555	S03|6666666.429001.peg.6776	S24|6666666.429076.peg.1569	S02|6666666.428998.peg.8555	S29|6666666.429080.peg.1414	S46|6666666.429199.peg.5140	S60|6666666.429215.peg.3300
Group285:	S13|6666666.429055.peg.5681	S76|6666666.429234.peg.115	S26|6666666.429077.peg.1554	S03|6666666.429001.peg.6777	S24|6666666.429076.peg.1568	S02|6666666.428998.peg.8554	S29|6666666.429080.peg.1415	S46|6666666.429199.peg.5141	S60|6666666.429215.peg.3301
Group286:	S13|6666666.429055.peg.5682	S26|6666666.429077.peg.1553	S03|6666666.429001.peg.6778	S24|6666666.429076.peg.1567	S02|6666666.428998.peg.8553	S29|6666666.429080.peg.1416	S46|6666666.429199.peg.5142	S60|6666666.429215.peg.3302	S33|6666666.429081.peg.3125
Group287:	S63|6666666.429218.peg.2814	S45|6666666.428748.peg.5199	S55|6666666.429210.peg.3131	S54|6666666.429208.peg.3394	S13|6666666.429055.peg.5683	S26|6666666.429077.peg.1552	S47|6666666.429200.peg.5045	S52|6666666.429206.peg.3453	S03|6666666.429001.peg.6779	S24|6666666.429076.peg.1566	S02|6666666.428998.peg.8552	S02|6666666.428998.peg.9582	S29|6666666.429080.peg.1417	S46|6666666.429199.peg.5143	S60|6666666.429215.peg.3303	S33|6666666.429081.peg.3124	S38|6666666.429089.peg.1140	S38|6666666.429089.peg.3031	S58|6666666.429213.peg.185	S57|6666666.429212.peg.5408
Group288:	S13|6666666.429055.peg.5684	S08|6666666.429013.peg.3672	S76|6666666.429234.peg.112	S26|6666666.429077.peg.1551	S47|6666666.429200.peg.4148	S03|6666666.429001.peg.6780	S24|6666666.429076.peg.1565	S02|6666666.428998.peg.8551	S29|6666666.429080.peg.1418	S46|6666666.429199.peg.5144	S60|6666666.429215.peg.3304	S33|6666666.429081.peg.3123	S58|6666666.429213.peg.1999	S57|6666666.429212.peg.4702
Group289:	S13|6666666.429055.peg.5685	S26|6666666.429077.peg.1550	S47|6666666.429200.peg.4149	S03|6666666.429001.peg.6781	S24|6666666.429076.peg.1564	S02|6666666.428998.peg.8549	S29|6666666.429080.peg.1419	S46|6666666.429199.peg.5145	S60|6666666.429215.peg.3305	S33|6666666.429081.peg.3122	S58|6666666.429213.peg.2000	S57|6666666.429212.peg.4703
Group290:	OUT|452652.14.peg.2204	S63|6666666.429218.peg.3917	S45|6666666.428748.peg.4127	S71|6666666.429228.peg.4493	S71|6666666.429228.peg.4504	S70|6666666.429226.peg.1126	S62|6666666.429217.peg.5891	S72|6666666.429229.peg.691	S40|6666666.429097.peg.1970	S19|6666666.429070.peg.5795	S86|6666666.429244.peg.5046	S18|6666666.429069.peg.6185	S17|6666666.429068.peg.7821	S16|6666666.429067.peg.3046	S28|6666666.429083.peg.2811	S42|6666666.429094.peg.190	S15|6666666.429062.peg.1271	S69|6666666.429225.peg.3466	S65|6666666.429220.peg.6709	S39|6666666.429091.peg.1802	S49|6666666.429203.peg.5504	S73|6666666.429230.peg.3531	S14|6666666.429056.peg.1103	S44|6666666.428653.peg.3482	S55|6666666.429210.peg.1554	S54|6666666.429208.peg.1810	S66|6666666.429221.peg.428	S61|6666666.429216.peg.379	S68|6666666.429224.peg.2171	S79|6666666.429237.peg.6073	S85|6666666.429243.peg.2362	S67|6666666.429222.peg.1673	S13|6666666.429055.peg.2247	S48|6666666.429201.peg.3397	S37|6666666.429095.peg.1356	S12|6666666.429035.peg.996	S74|6666666.429231.peg.1899	S22|6666666.429073.peg.3292	S11|6666666.429022.peg.6734	S10|6666666.429019.peg.318	S56|6666666.429211.peg.951	S09|6666666.429018.peg.5749	S08|6666666.429013.peg.1370	S27|6666666.429078.peg.1769	S77|6666666.429235.peg.1973	S07|6666666.429012.peg.6253	S76|6666666.429234.peg.2080	S81|6666666.429239.peg.1247	S26|6666666.429077.peg.4984
Group291:	S13|6666666.429055.peg.5686	S08|6666666.429013.peg.3674	S76|6666666.429234.peg.110	S26|6666666.429077.peg.1549	S47|6666666.429200.peg.4150	S03|6666666.429001.peg.6782	S24|6666666.429076.peg.1563	S02|6666666.428998.peg.8548	S29|6666666.429080.peg.1420	S46|6666666.429199.peg.5146	S60|6666666.429215.peg.3306	S33|6666666.429081.peg.3121	S58|6666666.429213.peg.2001	S57|6666666.429212.peg.4704
Group292:	S13|6666666.429055.peg.5690	S76|6666666.429234.peg.108	S26|6666666.429077.peg.1543	S03|6666666.429001.peg.6787	S24|6666666.429076.peg.1557	S02|6666666.428998.peg.8547	S29|6666666.429080.peg.1426	S46|6666666.429199.peg.5152	S60|6666666.429215.peg.3308
Group293:	S13|6666666.429055.peg.5691	S26|6666666.429077.peg.1542	S47|6666666.429200.peg.4156	S03|6666666.429001.peg.6788	S24|6666666.429076.peg.1556	S02|6666666.428998.peg.10297	S29|6666666.429080.peg.1427	S46|6666666.429199.peg.5153	S60|6666666.429215.peg.3309	S38|6666666.429089.peg.6816	S58|6666666.429213.peg.2007	S57|6666666.429212.peg.4710
Group294:	S13|6666666.429055.peg.5693	S76|6666666.429234.peg.106	S26|6666666.429077.peg.1540	S47|6666666.429200.peg.4157	S03|6666666.429001.peg.6790	S24|6666666.429076.peg.1555	S02|6666666.428998.peg.8545	S29|6666666.429080.peg.1428	S46|6666666.429199.peg.5154	S60|6666666.429215.peg.3310	S33|6666666.429081.peg.3114	S38|6666666.429089.peg.6818	S58|6666666.429213.peg.2008	S57|6666666.429212.peg.4711
Group295:	S13|6666666.429055.peg.5694	S76|6666666.429234.peg.105	S26|6666666.429077.peg.1539	S47|6666666.429200.peg.4158	S03|6666666.429001.peg.6791	S24|6666666.429076.peg.1554	S02|6666666.428998.peg.8544	S29|6666666.429080.peg.1429	S46|6666666.429199.peg.5155	S60|6666666.429215.peg.3311	S33|6666666.429081.peg.3113	S38|6666666.429089.peg.6819	S58|6666666.429213.peg.2009	S57|6666666.429212.peg.4712
Group296:	OUT|452652.14.peg.2203	S63|6666666.429218.peg.3919	S45|6666666.428748.peg.4129	S71|6666666.429228.peg.4492	S71|6666666.429228.peg.4505	S70|6666666.429226.peg.1127	S62|6666666.429217.peg.5890	S72|6666666.429229.peg.690	S40|6666666.429097.peg.1969	S19|6666666.429070.peg.5796	S86|6666666.429244.peg.5045	S18|6666666.429069.peg.6183	S17|6666666.429068.peg.7822	S16|6666666.429067.peg.3044	S28|6666666.429083.peg.2812	S42|6666666.429094.peg.189	S15|6666666.429062.peg.1270	S69|6666666.429225.peg.3467	S65|6666666.429220.peg.6707	S39|6666666.429091.peg.1801	S49|6666666.429203.peg.5505	S73|6666666.429230.peg.3530	S14|6666666.429056.peg.1102	S44|6666666.428653.peg.3481	S55|6666666.429210.peg.1553	S54|6666666.429208.peg.1809	S66|6666666.429221.peg.425	S61|6666666.429216.peg.376	S68|6666666.429224.peg.2172	S79|6666666.429237.peg.6074	S85|6666666.429243.peg.2361	S67|6666666.429222.peg.1674	S13|6666666.429055.peg.2248	S48|6666666.429201.peg.3398	S37|6666666.429095.peg.1357	S12|6666666.429035.peg.997	S74|6666666.429231.peg.1898	S22|6666666.429073.peg.3290	S11|6666666.429022.peg.6733	S10|6666666.429019.peg.317	S56|6666666.429211.peg.950	S09|6666666.429018.peg.5750	S08|6666666.429013.peg.1369	S27|6666666.429078.peg.1770	S77|6666666.429235.peg.1971	S07|6666666.429012.peg.6252	S76|6666666.429234.peg.2079	S81|6666666.429239.peg.1781	S26|6666666.429077.peg.4985
Group297:	S02|6666666.428998.peg.10521	S29|6666666.429080.peg.1431
Group298:	S16|6666666.429067.peg.9521	S13|6666666.429055.peg.5697	S26|6666666.429077.peg.1533	S05|6666666.429008.peg.9500	S59|6666666.429214.peg.2494	S03|6666666.429001.peg.6794	S83|6666666.429241.peg.2695	S24|6666666.429076.peg.1548	S02|6666666.428998.peg.10308	S87|6666666.429245.peg.7304	S29|6666666.429080.peg.1433	S51|6666666.429205.peg.1279	S01|6666666.428970.peg.1403
Group299:	OUT|452652.14.peg.6242	S86|6666666.429244.peg.4130	S18|6666666.429069.peg.956	S17|6666666.429068.peg.7859	S28|6666666.429083.peg.4935	S42|6666666.429094.peg.3506	S15|6666666.429062.peg.4735	S39|6666666.429091.peg.4532	S49|6666666.429203.peg.1056	S14|6666666.429056.peg.5453	S85|6666666.429243.peg.2622	S11|6666666.429022.peg.1877	S56|6666666.429211.peg.2180	S76|6666666.429234.peg.7619	S06|6666666.429011.peg.3011	S36|6666666.429085.peg.3816	S05|6666666.429008.peg.5283	S35|6666666.429084.peg.3983	S34|6666666.429092.peg.647	S02|6666666.428998.peg.1417	S64|6666666.429219.peg.6547	S29|6666666.429080.peg.1434	S46|6666666.429199.peg.4135	S33|6666666.429081.peg.1713	S32|6666666.429082.peg.4404	S31|6666666.429087.peg.5509	S30|6666666.429100.peg.4136	S38|6666666.429089.peg.3040	S20|6666666.429071.peg.6555	S84|6666666.429242.peg.2411	S51|6666666.429205.peg.2787
Group300:	S42|6666666.429094.peg.3508	S55|6666666.429210.peg.4535	S54|6666666.429208.peg.4799	S77|6666666.429235.peg.518	S76|6666666.429234.peg.5739	S52|6666666.429206.peg.7180	S29|6666666.429080.peg.1436
Group301:	S02|6666666.428998.peg.1451	S38|6666666.429089.peg.3011
Group302:	OUT|452652.14.peg.126	S39|6666666.429091.peg.4535	S49|6666666.429203.peg.2684	S14|6666666.429056.peg.5454	S44|6666666.428653.peg.1987	S85|6666666.429243.peg.1371	S85|6666666.429243.peg.471	S74|6666666.429231.peg.4688	S11|6666666.429022.peg.1901	S76|6666666.429234.peg.5761	S41|6666666.429093.peg.1219	S41|6666666.429093.peg.3259	S43|6666666.429096.peg.4781	S53|6666666.429207.peg.2785	S21|6666666.429072.peg.3655	S83|6666666.429241.peg.5459	S87|6666666.429245.peg.5867	S29|6666666.429080.peg.1438	S58|6666666.429213.peg.2012	S57|6666666.429212.peg.4715	S20|6666666.429071.peg.4954	S84|6666666.429242.peg.3027
Group303:	S71|6666666.429228.peg.3777	S70|6666666.429226.peg.4109	S62|6666666.429217.peg.3231	S72|6666666.429229.peg.801	S40|6666666.429097.peg.1452	S28|6666666.429083.peg.1205	S79|6666666.429237.peg.3464	S13|6666666.429055.peg.1396	S48|6666666.429201.peg.2034	S37|6666666.429095.peg.1262	S22|6666666.429073.peg.419	S10|6666666.429019.peg.1518	S56|6666666.429211.peg.5083	S27|6666666.429078.peg.3546	S81|6666666.429239.peg.2170	S26|6666666.429077.peg.1966	S06|6666666.429011.peg.2992	S47|6666666.429200.peg.4160	S36|6666666.429085.peg.1607	S03|6666666.429001.peg.6284	S21|6666666.429072.peg.2068	S34|6666666.429092.peg.7358	S24|6666666.429076.peg.1994	S02|6666666.428998.peg.1416	S64|6666666.429219.peg.4959	S60|6666666.429215.peg.1311	S33|6666666.429081.peg.4195	S23|6666666.429074.peg.4350	S82|6666666.429240.peg.2045	S78|6666666.429236.peg.6739	S30|6666666.429100.peg.776	S38|6666666.429089.peg.2677
Group304:	OUT|452652.14.peg.2202	S63|6666666.429218.peg.3920	S45|6666666.428748.peg.4130	S19|6666666.429070.peg.5797	S86|6666666.429244.peg.5044	S18|6666666.429069.peg.6182	S17|6666666.429068.peg.7823	S16|6666666.429067.peg.3043	S42|6666666.429094.peg.188	S15|6666666.429062.peg.1269	S69|6666666.429225.peg.3468	S65|6666666.429220.peg.6706	S39|6666666.429091.peg.1800	S49|6666666.429203.peg.5506	S73|6666666.429230.peg.3529	S14|6666666.429056.peg.1101	S44|6666666.428653.peg.3480	S55|6666666.429210.peg.1552	S54|6666666.429208.peg.1808	S66|6666666.429221.peg.424	S61|6666666.429216.peg.375	S68|6666666.429224.peg.2173	S67|6666666.429222.peg.1675	S13|6666666.429055.peg.2249	S48|6666666.429201.peg.3399	S37|6666666.429095.peg.1358	S12|6666666.429035.peg.998	S74|6666666.429231.peg.1897	S22|6666666.429073.peg.3289	S56|6666666.429211.peg.949	S09|6666666.429018.peg.5751	S08|6666666.429013.peg.1368	S77|6666666.429235.peg.1970	S07|6666666.429012.peg.6251	S76|6666666.429234.peg.2078	S41|6666666.429093.peg.2324	S36|6666666.429085.peg.2472	S43|6666666.429096.peg.4434	S25|6666666.429079.peg.4993	S52|6666666.429206.peg.5716	S05|6666666.429008.peg.2832	S59|6666666.429214.peg.1607	S04|6666666.429004.peg.7242	S03|6666666.429001.peg.1519	S50|6666666.429204.peg.350	S35|6666666.429084.peg.1093	S21|6666666.429072.peg.5390	S34|6666666.429092.peg.6822	S02|6666666.428998.peg.277
Group305:	S63|6666666.429218.peg.3116	S45|6666666.428748.peg.4903	S71|6666666.429228.peg.3779	S70|6666666.429226.peg.4107	S62|6666666.429217.peg.3233	S72|6666666.429229.peg.799	S40|6666666.429097.peg.1454	S19|6666666.429070.peg.4913	S86|6666666.429244.peg.4735	S18|6666666.429069.peg.948	S17|6666666.429068.peg.7870	S16|6666666.429067.peg.767	S28|6666666.429083.peg.5844	S42|6666666.429094.peg.3528	S15|6666666.429062.peg.6689	S69|6666666.429225.peg.1343	S65|6666666.429220.peg.6191	S39|6666666.429091.peg.4539	S49|6666666.429203.peg.2380	S73|6666666.429230.peg.5591	S14|6666666.429056.peg.5457	S44|6666666.428653.peg.4572	S55|6666666.429210.peg.4554	S54|6666666.429208.peg.4818	S66|6666666.429221.peg.4029	S61|6666666.429216.peg.4272	S68|6666666.429224.peg.5250	S79|6666666.429237.peg.3467	S67|6666666.429222.peg.4370	S13|6666666.429055.peg.1394	S48|6666666.429201.peg.2032	S37|6666666.429095.peg.1260	S12|6666666.429035.peg.4709	S74|6666666.429231.peg.4690	S22|6666666.429073.peg.417	S11|6666666.429022.peg.1903	S10|6666666.429019.peg.1515	S56|6666666.429211.peg.5085	S09|6666666.429018.peg.2418	S08|6666666.429013.peg.4849	S27|6666666.429078.peg.3548	S77|6666666.429235.peg.4845	S07|6666666.429012.peg.1511	S76|6666666.429234.peg.5763	S81|6666666.429239.peg.2172	S26|6666666.429077.peg.1964	S06|6666666.429011.peg.2990	S47|6666666.429200.peg.4162	S41|6666666.429093.peg.1217
Group306:	S71|6666666.429228.peg.4669	S70|6666666.429226.peg.909	S62|6666666.429217.peg.5613	S72|6666666.429229.peg.4247	S79|6666666.429237.peg.8437	S48|6666666.429201.peg.2935	S37|6666666.429095.peg.2255	S29|6666666.429080.peg.1441
Group307:	S63|6666666.429218.peg.558	S45|6666666.428748.peg.2480	S40|6666666.429097.peg.247	S19|6666666.429070.peg.1641	S86|6666666.429244.peg.574	S18|6666666.429069.peg.1284	S17|6666666.429068.peg.3879	S16|6666666.429067.peg.2315	S28|6666666.429083.peg.4397	S42|6666666.429094.peg.1093	S15|6666666.429062.peg.259	S69|6666666.429225.peg.515	S65|6666666.429220.peg.93	S39|6666666.429091.peg.3583	S49|6666666.429203.peg.3468	S73|6666666.429230.peg.4847	S14|6666666.429056.peg.1970	S44|6666666.428653.peg.6636	S55|6666666.429210.peg.3232	S54|6666666.429208.peg.3495	S66|6666666.429221.peg.3408	S61|6666666.429216.peg.1184	S68|6666666.429224.peg.468	S85|6666666.429243.peg.691	S67|6666666.429222.peg.3135	S13|6666666.429055.peg.4751	S12|6666666.429035.peg.5821	S74|6666666.429231.peg.3597	S22|6666666.429073.peg.2755	S11|6666666.429022.peg.3072	S10|6666666.429019.peg.2438	S56|6666666.429211.peg.4594	S09|6666666.429018.peg.3663	S08|6666666.429013.peg.3457	S27|6666666.429078.peg.3293	S77|6666666.429235.peg.3900	S07|6666666.429012.peg.3460	S76|6666666.429234.peg.4251	S26|6666666.429077.peg.3278	S06|6666666.429011.peg.6337	S47|6666666.429200.peg.3252	S41|6666666.429093.peg.2746	S36|6666666.429085.peg.212	S43|6666666.429096.peg.4039	S53|6666666.429207.peg.1552	S75|6666666.429233.peg.3739	S25|6666666.429079.peg.2296	S52|6666666.429206.peg.3555	S05|6666666.429008.peg.9591
Group308:	S41|6666666.429093.peg.2677	S29|6666666.429080.peg.1444
Group309:	OUT|452652.14.peg.5968	S71|6666666.429228.peg.6628	S70|6666666.429226.peg.4636	S62|6666666.429217.peg.5999	S72|6666666.429229.peg.2746	S40|6666666.429097.peg.448	S18|6666666.429069.peg.6968	S17|6666666.429068.peg.5238	S16|6666666.429067.peg.5747	S42|6666666.429094.peg.1279	S65|6666666.429220.peg.6231	S39|6666666.429091.peg.2197	S14|6666666.429056.peg.7290	S79|6666666.429237.peg.891	S12|6666666.429035.peg.5263	S11|6666666.429022.peg.2998	S27|6666666.429078.peg.3586	S77|6666666.429235.peg.6904	S81|6666666.429239.peg.4761	S26|6666666.429077.peg.2596	S53|6666666.429207.peg.5464	S25|6666666.429079.peg.3403	S05|6666666.429008.peg.1805	S50|6666666.429204.peg.3561	S21|6666666.429072.peg.1057	S24|6666666.429076.peg.2624	S02|6666666.428998.peg.999	S23|6666666.429074.peg.3671	S82|6666666.429240.peg.2731	S78|6666666.429236.peg.5712	S58|6666666.429213.peg.1672	S57|6666666.429212.peg.1321	S01|6666666.428970.peg.5921
Group310:	OUT|452652.14.peg.2506	S63|6666666.429218.peg.3573	S45|6666666.428748.peg.3790	S71|6666666.429228.peg.5438	S70|6666666.429226.peg.2509	S62|6666666.429217.peg.901	S72|6666666.429229.peg.2591	S40|6666666.429097.peg.5763	S19|6666666.429070.peg.3166	S86|6666666.429244.peg.1289	S17|6666666.429068.peg.4594	S16|6666666.429067.peg.2165	S28|6666666.429083.peg.2509	S42|6666666.429094.peg.1801	S15|6666666.429062.peg.349	S69|6666666.429225.peg.3149	S65|6666666.429220.peg.2365	S39|6666666.429091.peg.484	S44|6666666.428653.peg.2400	S66|6666666.429221.peg.771	S61|6666666.429216.peg.723	S68|6666666.429224.peg.1856	S79|6666666.429237.peg.792	S85|6666666.429243.peg.1918	S67|6666666.429222.peg.4220	S13|6666666.429055.peg.4812	S48|6666666.429201.peg.348	S37|6666666.429095.peg.5750	S12|6666666.429035.peg.5040	S74|6666666.429231.peg.3685	S22|6666666.429073.peg.5866	S11|6666666.429022.peg.2997	S10|6666666.429019.peg.2892	S27|6666666.429078.peg.2209	S77|6666666.429235.peg.2311	S76|6666666.429234.peg.8306	S81|6666666.429239.peg.2279	S26|6666666.429077.peg.4748	S06|6666666.429011.peg.6279	S47|6666666.429200.peg.1191	S41|6666666.429093.peg.2676	S36|6666666.429085.peg.6960	S43|6666666.429096.peg.5761	S53|6666666.429207.peg.1135	S75|6666666.429233.peg.4925	S25|6666666.429079.peg.323	S05|6666666.429008.peg.6101	S59|6666666.429214.peg.2304	S04|6666666.429004.peg.2965
Group311:	S18|6666666.429069.peg.7069	S17|6666666.429068.peg.979	S16|6666666.429067.peg.4957	S42|6666666.429094.peg.3830	S15|6666666.429062.peg.1349	S39|6666666.429091.peg.589	S14|6666666.429056.peg.512	S79|6666666.429237.peg.9159	S13|6666666.429055.peg.3281	S12|6666666.429035.peg.4480	S74|6666666.429231.peg.241	S11|6666666.429022.peg.7570	S10|6666666.429019.peg.6981	S06|6666666.429011.peg.3587	S41|6666666.429093.peg.2071	S03|6666666.429001.peg.4668	S02|6666666.428998.peg.6219	S29|6666666.429080.peg.1448
Group312:	OUT|452652.14.peg.5886	S63|6666666.429218.peg.4149	S45|6666666.428748.peg.4350	S71|6666666.429228.peg.5883	S70|6666666.429226.peg.5769	S62|6666666.429217.peg.605	S72|6666666.429229.peg.5434	S40|6666666.429097.peg.2021	S19|6666666.429070.peg.3193	S86|6666666.429244.peg.4849	S17|6666666.429068.peg.6161	S16|6666666.429067.peg.2712	S28|6666666.429083.peg.5492	S42|6666666.429094.peg.3310	S15|6666666.429062.peg.4141	S69|6666666.429225.peg.3800	S65|6666666.429220.peg.2204	S39|6666666.429091.peg.1512	S49|6666666.429203.peg.5750	S73|6666666.429230.peg.3858	S14|6666666.429056.peg.7063	S44|6666666.428653.peg.1282	S55|6666666.429210.peg.1307	S54|6666666.429208.peg.1561	S66|6666666.429221.peg.6490	S61|6666666.429216.peg.40	S68|6666666.429224.peg.2502	S79|6666666.429237.peg.8112	S85|6666666.429243.peg.2578	S67|6666666.429222.peg.4730	S13|6666666.429055.peg.3425	S48|6666666.429201.peg.4472	S37|6666666.429095.peg.4269	S12|6666666.429035.peg.3076	S74|6666666.429231.peg.1612	S22|6666666.429073.peg.3059	S11|6666666.429022.peg.7661	S10|6666666.429019.peg.47	S56|6666666.429211.peg.6369	S09|6666666.429018.peg.5999	S08|6666666.429013.peg.1096	S08|6666666.429013.peg.2054	S27|6666666.429078.peg.2819	S77|6666666.429235.peg.1613	S07|6666666.429012.peg.5979	S76|6666666.429234.peg.1785	S81|6666666.429239.peg.3554	S26|6666666.429077.peg.5185	S06|6666666.429011.peg.4412
Group313:	S71|6666666.429228.peg.5884	S70|6666666.429226.peg.5768	S62|6666666.429217.peg.606	S72|6666666.429229.peg.5435	S40|6666666.429097.peg.2020	S19|6666666.429070.peg.3192	S17|6666666.429068.peg.6160	S16|6666666.429067.peg.2711	S42|6666666.429094.peg.3309	S15|6666666.429062.peg.4142	S69|6666666.429225.peg.3801	S65|6666666.429220.peg.2205	S49|6666666.429203.peg.5751	S73|6666666.429230.peg.3857	S14|6666666.429056.peg.7064	S44|6666666.428653.peg.1281	S55|6666666.429210.peg.1306	S54|6666666.429208.peg.1560	S66|6666666.429221.peg.6491	S61|6666666.429216.peg.39	S68|6666666.429224.peg.2503	S79|6666666.429237.peg.8113	S85|6666666.429243.peg.2579	S67|6666666.429222.peg.4729	S13|6666666.429055.peg.3424	S48|6666666.429201.peg.4473	S37|6666666.429095.peg.4268	S12|6666666.429035.peg.3075	S74|6666666.429231.peg.1611	S22|6666666.429073.peg.3058	S11|6666666.429022.peg.7660	S10|6666666.429019.peg.46	S56|6666666.429211.peg.6368	S09|6666666.429018.peg.6000	S08|6666666.429013.peg.1095	S27|6666666.429078.peg.2820	S77|6666666.429235.peg.1612	S07|6666666.429012.peg.5978	S76|6666666.429234.peg.1784	S81|6666666.429239.peg.3555	S26|6666666.429077.peg.5186	S06|6666666.429011.peg.4411	S47|6666666.429200.peg.1626	S41|6666666.429093.peg.4278	S36|6666666.429085.peg.2211	S43|6666666.429096.peg.4154	S53|6666666.429207.peg.3958	S25|6666666.429079.peg.3622	S52|6666666.429206.peg.5248
Group314:	S63|6666666.429218.peg.4151	S45|6666666.428748.peg.4352	S71|6666666.429228.peg.5885	S70|6666666.429226.peg.5767	S62|6666666.429217.peg.607	S72|6666666.429229.peg.5436	S40|6666666.429097.peg.2019	S19|6666666.429070.peg.3191	S86|6666666.429244.peg.4847	S17|6666666.429068.peg.6159	S16|6666666.429067.peg.2710	S28|6666666.429083.peg.5489	S42|6666666.429094.peg.3308	S15|6666666.429062.peg.4143	S69|6666666.429225.peg.3802	S65|6666666.429220.peg.2206	S39|6666666.429091.peg.1510	S49|6666666.429203.peg.5752	S73|6666666.429230.peg.3856	S14|6666666.429056.peg.7065	S55|6666666.429210.peg.1305	S54|6666666.429208.peg.1559	S66|6666666.429221.peg.6492	S61|6666666.429216.peg.38	S68|6666666.429224.peg.2504	S85|6666666.429243.peg.2580	S67|6666666.429222.peg.4728	S13|6666666.429055.peg.3423	S48|6666666.429201.peg.4474	S37|6666666.429095.peg.4267	S12|6666666.429035.peg.3074	S74|6666666.429231.peg.1610	S22|6666666.429073.peg.3057	S11|6666666.429022.peg.7659	S10|6666666.429019.peg.45	S56|6666666.429211.peg.6367	S09|6666666.429018.peg.6001	S08|6666666.429013.peg.1094	S27|6666666.429078.peg.2821	S77|6666666.429235.peg.1611	S07|6666666.429012.peg.5977	S76|6666666.429234.peg.1783	S81|6666666.429239.peg.3556	S26|6666666.429077.peg.5187	S06|6666666.429011.peg.4410	S47|6666666.429200.peg.1625	S41|6666666.429093.peg.4279	S36|6666666.429085.peg.2210	S43|6666666.429096.peg.4153
Group315:	S63|6666666.429218.peg.4152	S45|6666666.428748.peg.4353	S71|6666666.429228.peg.5886	S70|6666666.429226.peg.5766	S62|6666666.429217.peg.608	S72|6666666.429229.peg.4628	S40|6666666.429097.peg.5318	S19|6666666.429070.peg.3190	S86|6666666.429244.peg.4846	S18|6666666.429069.peg.1312	S17|6666666.429068.peg.6158	S16|6666666.429067.peg.2709	S42|6666666.429094.peg.3307	S15|6666666.429062.peg.4144	S69|6666666.429225.peg.3803	S65|6666666.429220.peg.2207	S39|6666666.429091.peg.1509	S49|6666666.429203.peg.5753	S73|6666666.429230.peg.3855	S14|6666666.429056.peg.7066	S44|6666666.428653.peg.1279	S55|6666666.429210.peg.1304	S54|6666666.429208.peg.1558	S66|6666666.429221.peg.6493	S61|6666666.429216.peg.37	S68|6666666.429224.peg.2505	S79|6666666.429237.peg.1936	S79|6666666.429237.peg.4548	S85|6666666.429243.peg.2581	S67|6666666.429222.peg.4727	S13|6666666.429055.peg.3422	S48|6666666.429201.peg.4475	S37|6666666.429095.peg.4266	S12|6666666.429035.peg.3073	S74|6666666.429231.peg.1609	S22|6666666.429073.peg.3056	S11|6666666.429022.peg.7658	S10|6666666.429019.peg.44	S56|6666666.429211.peg.6366	S08|6666666.429013.peg.2051	S27|6666666.429078.peg.2822	S77|6666666.429235.peg.1610	S07|6666666.429012.peg.5430	S76|6666666.429234.peg.1782	S81|6666666.429239.peg.3557	S26|6666666.429077.peg.5188	S06|6666666.429011.peg.4409	S47|6666666.429200.peg.1624	S41|6666666.429093.peg.4280
Group316:	S63|6666666.429218.peg.4153	S45|6666666.428748.peg.4354	S71|6666666.429228.peg.5887	S70|6666666.429226.peg.5765	S62|6666666.429217.peg.609	S72|6666666.429229.peg.4629	S40|6666666.429097.peg.5317	S19|6666666.429070.peg.3189	S86|6666666.429244.peg.4845	S17|6666666.429068.peg.6157	S16|6666666.429067.peg.2708	S28|6666666.429083.peg.5487	S42|6666666.429094.peg.3306	S15|6666666.429062.peg.4145	S69|6666666.429225.peg.3804	S65|6666666.429220.peg.2208	S49|6666666.429203.peg.5754	S73|6666666.429230.peg.3854	S14|6666666.429056.peg.7067	S44|6666666.428653.peg.1278	S55|6666666.429210.peg.1303	S54|6666666.429208.peg.1557	S66|6666666.429221.peg.6494	S61|6666666.429216.peg.36	S68|6666666.429224.peg.2506	S79|6666666.429237.peg.1937	S79|6666666.429237.peg.4547	S85|6666666.429243.peg.2582	S67|6666666.429222.peg.4726	S13|6666666.429055.peg.3421	S48|6666666.429201.peg.4476	S37|6666666.429095.peg.4265	S12|6666666.429035.peg.3072	S74|6666666.429231.peg.1608	S22|6666666.429073.peg.3055	S11|6666666.429022.peg.7657	S10|6666666.429019.peg.43	S56|6666666.429211.peg.6365	S08|6666666.429013.peg.2050	S27|6666666.429078.peg.2823	S77|6666666.429235.peg.1609	S07|6666666.429012.peg.5431	S76|6666666.429234.peg.1781	S81|6666666.429239.peg.3558	S26|6666666.429077.peg.5189	S47|6666666.429200.peg.1623	S41|6666666.429093.peg.4281	S36|6666666.429085.peg.2208	S43|6666666.429096.peg.4151
Group317:	S19|6666666.429070.peg.6937	S17|6666666.429068.peg.5265	S16|6666666.429067.peg.5784	S15|6666666.429062.peg.3224	S39|6666666.429091.peg.3645	S14|6666666.429056.peg.2038	S74|6666666.429231.peg.6956	S11|6666666.429022.peg.5496	S06|6666666.429011.peg.3342	S41|6666666.429093.peg.5936	S25|6666666.429079.peg.7040	S05|6666666.429008.peg.8633	S59|6666666.429214.peg.184	S03|6666666.429001.peg.6873	S02|6666666.428998.peg.2952	S29|6666666.429080.peg.1455	S01|6666666.428970.peg.3091
Group318:	OUT|452652.14.peg.5045	S63|6666666.429218.peg.3038	S45|6666666.428748.peg.4979	S71|6666666.429228.peg.431	S70|6666666.429226.peg.6467	S62|6666666.429217.peg.3593	S72|6666666.429229.peg.6003	S40|6666666.429097.peg.5647	S19|6666666.429070.peg.3818	S86|6666666.429244.peg.4805	S18|6666666.429069.peg.4841	S17|6666666.429068.peg.4481	S16|6666666.429067.peg.659	S28|6666666.429083.peg.5739	S42|6666666.429094.peg.3625	S15|6666666.429062.peg.7840	S69|6666666.429225.peg.1435	S65|6666666.429220.peg.4782	S39|6666666.429091.peg.4631	S49|6666666.429203.peg.2289	S73|6666666.429230.peg.275	S14|6666666.429056.peg.2727	S44|6666666.428653.peg.4663	S55|6666666.429210.peg.4652	S54|6666666.429208.peg.4916	S66|6666666.429221.peg.4289	S61|6666666.429216.peg.4190	S68|6666666.429224.peg.5162	S85|6666666.429243.peg.3646	S67|6666666.429222.peg.483	S13|6666666.429055.peg.1289	S48|6666666.429201.peg.1782	S37|6666666.429095.peg.2043	S12|6666666.429035.peg.6202	S74|6666666.429231.peg.4788	S22|6666666.429073.peg.296	S11|6666666.429022.peg.1993	S10|6666666.429019.peg.1434	S56|6666666.429211.peg.2596	S09|6666666.429018.peg.2338	S08|6666666.429013.peg.4930	S27|6666666.429078.peg.1783	S77|6666666.429235.peg.4950	S07|6666666.429012.peg.1411	S76|6666666.429234.peg.5891	S81|6666666.429239.peg.4045	S26|6666666.429077.peg.1870	S06|6666666.429011.peg.2888	S47|6666666.429200.peg.4250
Group319:	S17|6666666.429068.peg.6837	S16|6666666.429067.peg.1133	S28|6666666.429083.peg.5175	S69|6666666.429225.peg.2611	S39|6666666.429091.peg.4338	S14|6666666.429056.peg.3966	S44|6666666.428653.peg.5989	S66|6666666.429221.peg.6070	S61|6666666.429216.peg.6440	S68|6666666.429224.peg.1320	S79|6666666.429237.peg.2859	S67|6666666.429222.peg.331	S12|6666666.429035.peg.4164	S74|6666666.429231.peg.4473	S11|6666666.429022.peg.2285	S10|6666666.429019.peg.1738	S77|6666666.429235.peg.2951	S47|6666666.429200.peg.3930	S41|6666666.429093.peg.3595	S43|6666666.429096.peg.551	S02|6666666.428998.peg.1724	S29|6666666.429080.peg.1462	S58|6666666.429213.peg.1773	S57|6666666.429212.peg.4489
Group320:	S17|6666666.429068.peg.6838	S16|6666666.429067.peg.1132	S28|6666666.429083.peg.5176	S69|6666666.429225.peg.2612	S39|6666666.429091.peg.4339	S14|6666666.429056.peg.3967	S44|6666666.428653.peg.5990	S66|6666666.429221.peg.6069	S61|6666666.429216.peg.6439	S68|6666666.429224.peg.1321	S67|6666666.429222.peg.332	S74|6666666.429231.peg.4474	S10|6666666.429019.peg.1737	S77|6666666.429235.peg.2950	S41|6666666.429093.peg.3594	S43|6666666.429096.peg.550	S02|6666666.428998.peg.1723	S29|6666666.429080.peg.1463
Group321:	OUT|452652.14.peg.3144	S63|6666666.429218.peg.3311	S45|6666666.428748.peg.4714	S71|6666666.429228.peg.5971	S70|6666666.429226.peg.1688	S62|6666666.429217.peg.5943	S72|6666666.429229.peg.5115	S40|6666666.429097.peg.3224	S19|6666666.429070.peg.341	S86|6666666.429244.peg.1689	S18|6666666.429069.peg.3401	S18|6666666.429069.peg.649	S17|6666666.429068.peg.6753	S17|6666666.429068.peg.6839	S16|6666666.429067.peg.3273	S28|6666666.429083.peg.5178	S42|6666666.429094.peg.362	S15|6666666.429062.peg.3027	S65|6666666.429220.peg.1609	S49|6666666.429203.peg.2576	S73|6666666.429230.peg.2348	S14|6666666.429056.peg.3969	S55|6666666.429210.peg.1760	S54|6666666.429208.peg.2017	S79|6666666.429237.peg.2860	S13|6666666.429055.peg.4373	S48|6666666.429201.peg.308	S37|6666666.429095.peg.2718	S12|6666666.429035.peg.4166	S12|6666666.429035.peg.650	S74|6666666.429231.peg.4476	S22|6666666.429073.peg.639	S11|6666666.429022.peg.2284	S10|6666666.429019.peg.1736	S56|6666666.429211.peg.4853	S09|6666666.429018.peg.2677	S08|6666666.429013.peg.4582	S27|6666666.429078.peg.548	S07|6666666.429012.peg.1836	S76|6666666.429234.peg.5485	S81|6666666.429239.peg.467	S26|6666666.429077.peg.4122	S06|6666666.429011.peg.3234	S41|6666666.429093.peg.3592	S36|6666666.429085.peg.1387	S53|6666666.429207.peg.505	S25|6666666.429079.peg.4696	S52|6666666.429206.peg.6748	S05|6666666.429008.peg.395
Group322:	OUT|452652.14.peg.3143	S63|6666666.429218.peg.3312	S45|6666666.428748.peg.4713	S71|6666666.429228.peg.5972	S62|6666666.429217.peg.5942	S40|6666666.429097.peg.3225	S19|6666666.429070.peg.342	S18|6666666.429069.peg.3398	S28|6666666.429083.peg.5179	S42|6666666.429094.peg.1638	S69|6666666.429225.peg.1134	S65|6666666.429220.peg.1610	S39|6666666.429091.peg.4341	S49|6666666.429203.peg.2575	S73|6666666.429230.peg.2349	S44|6666666.428653.peg.4192	S55|6666666.429210.peg.4295	S54|6666666.429208.peg.4557	S66|6666666.429221.peg.3806	S61|6666666.429216.peg.4699	S68|6666666.429224.peg.5457	S79|6666666.429237.peg.2861	S67|6666666.429222.peg.935	S13|6666666.429055.peg.4374	S48|6666666.429201.peg.309	S37|6666666.429095.peg.2719	S74|6666666.429231.peg.4477	S22|6666666.429073.peg.638	S11|6666666.429022.peg.2283	S56|6666666.429211.peg.4854	S09|6666666.429018.peg.2681	S08|6666666.429013.peg.4577	S27|6666666.429078.peg.547	S77|6666666.429235.peg.4644	S07|6666666.429012.peg.1842	S81|6666666.429239.peg.466	S26|6666666.429077.peg.4123	S06|6666666.429011.peg.3233	S41|6666666.429093.peg.3591	S36|6666666.429085.peg.1388	S43|6666666.429096.peg.2458	S53|6666666.429207.peg.506	S25|6666666.429079.peg.3109	S52|6666666.429206.peg.3058	S05|6666666.429008.peg.94	S59|6666666.429214.peg.3677	S04|6666666.429004.peg.317	S03|6666666.429001.peg.1283	S50|6666666.429204.peg.494
Group323:	OUT|452652.14.peg.4890	S63|6666666.429218.peg.5053	S45|6666666.428748.peg.2030	S19|6666666.429070.peg.1451	S17|6666666.429068.peg.3225	S16|6666666.429067.peg.8830	S15|6666666.429062.peg.1223	S69|6666666.429225.peg.2135	S39|6666666.429091.peg.6293	S14|6666666.429056.peg.3501	S66|6666666.429221.peg.6236	S61|6666666.429216.peg.6050	S68|6666666.429224.peg.844	S79|6666666.429237.peg.3409	S67|6666666.429222.peg.1379	S13|6666666.429055.peg.6660	S12|6666666.429035.peg.2372	S74|6666666.429231.peg.6633	S11|6666666.429022.peg.5282	S10|6666666.429019.peg.3771	S09|6666666.429018.peg.2996	S08|6666666.429013.peg.4272	S77|6666666.429235.peg.3490	S07|6666666.429012.peg.2163	S06|6666666.429011.peg.439	S41|6666666.429093.peg.261	S04|6666666.429004.peg.3072	S03|6666666.429001.peg.6715	S50|6666666.429204.peg.5785	S21|6666666.429072.peg.1886	S02|6666666.428998.peg.10110	S29|6666666.429080.peg.1467	S01|6666666.428970.peg.3397
Group324:	S63|6666666.429218.peg.6160	S45|6666666.428748.peg.3615	S71|6666666.429228.peg.4109	S70|6666666.429226.peg.5427	S62|6666666.429217.peg.3374	S72|6666666.429229.peg.3510	S40|6666666.429097.peg.1826	S18|6666666.429069.peg.752	S17|6666666.429068.peg.1093	S16|6666666.429067.peg.8143	S28|6666666.429083.peg.5901	S42|6666666.429094.peg.1309	S15|6666666.429062.peg.1224	S65|6666666.429220.peg.4857	S39|6666666.429091.peg.6292	S14|6666666.429056.peg.3502	S44|6666666.428653.peg.2543	S55|6666666.429210.peg.100	S54|6666666.429208.peg.351	S79|6666666.429237.peg.3410	S12|6666666.429035.peg.2373	S74|6666666.429231.peg.6632	S11|6666666.429022.peg.5281	S10|6666666.429019.peg.6780	S27|6666666.429078.peg.3226	S81|6666666.429239.peg.1097	S26|6666666.429077.peg.2519	S06|6666666.429011.peg.441	S41|6666666.429093.peg.262	S43|6666666.429096.peg.5625	S53|6666666.429207.peg.5895	S25|6666666.429079.peg.5289	S52|6666666.429206.peg.2662	S05|6666666.429008.peg.7793	S04|6666666.429004.peg.3172	S24|6666666.429076.peg.2546	S02|6666666.428998.peg.10111	S29|6666666.429080.peg.1468	S23|6666666.429074.peg.3752	S82|6666666.429240.peg.2643	S78|6666666.429236.peg.3138	S51|6666666.429205.peg.6103
Group325:	S17|6666666.429068.peg.1094	S16|6666666.429067.peg.8144	S15|6666666.429062.peg.1225	S14|6666666.429056.peg.3503	S12|6666666.429035.peg.2374	S11|6666666.429022.peg.5280	S02|6666666.428998.peg.10112	S29|6666666.429080.peg.1469
Group326:	S17|6666666.429068.peg.7800	S28|6666666.429083.peg.105	S15|6666666.429062.peg.3825	S39|6666666.429091.peg.6260	S55|6666666.429210.peg.322	S54|6666666.429208.peg.573	S66|6666666.429221.peg.1522	S61|6666666.429216.peg.2723	S79|6666666.429237.peg.2515	S12|6666666.429035.peg.2387	S11|6666666.429022.peg.7371	S09|6666666.429018.peg.2651	S08|6666666.429013.peg.4612	S77|6666666.429235.peg.2649	S76|6666666.429234.peg.2972	S06|6666666.429011.peg.553	S25|6666666.429079.peg.9311	S52|6666666.429206.peg.4440	S50|6666666.429204.peg.2850	S02|6666666.428998.peg.6561	S29|6666666.429080.peg.1470	S46|6666666.429199.peg.345	S33|6666666.429081.peg.4568	S38|6666666.429089.peg.3211
Group327:	S17|6666666.429068.peg.7801	S28|6666666.429083.peg.106	S15|6666666.429062.peg.3826	S69|6666666.429225.peg.4138	S39|6666666.429091.peg.6259	S55|6666666.429210.peg.323	S54|6666666.429208.peg.574	S66|6666666.429221.peg.1521	S61|6666666.429216.peg.2724	S68|6666666.429224.peg.2841	S79|6666666.429237.peg.2514	S12|6666666.429035.peg.5784	S11|6666666.429022.peg.7370	S09|6666666.429018.peg.2650	S08|6666666.429013.peg.4613	S76|6666666.429234.peg.2971	S25|6666666.429079.peg.9312	S52|6666666.429206.peg.4439	S02|6666666.428998.peg.6562	S29|6666666.429080.peg.1471	S46|6666666.429199.peg.344	S33|6666666.429081.peg.4567	S30|6666666.429100.peg.1729
Group328:	OUT|452652.14.peg.341	S71|6666666.429228.peg.3486	S70|6666666.429226.peg.4377	S62|6666666.429217.peg.4661	S72|6666666.429229.peg.4840	S40|6666666.429097.peg.2413	S18|6666666.429069.peg.3831	S17|6666666.429068.peg.5044	S17|6666666.429068.peg.5367	S16|6666666.429067.peg.8722	S28|6666666.429083.peg.498	S42|6666666.429094.peg.6599	S15|6666666.429062.peg.3827	S39|6666666.429091.peg.6258	S49|6666666.429203.peg.721	S14|6666666.429056.peg.5307	S79|6666666.429237.peg.6862	S13|6666666.429055.peg.2432	S48|6666666.429201.peg.7024	S37|6666666.429095.peg.4045	S12|6666666.429035.peg.2388	S74|6666666.429231.peg.6626	S22|6666666.429073.peg.4823	S11|6666666.429022.peg.5272	S10|6666666.429019.peg.3744	S09|6666666.429018.peg.5799	S08|6666666.429013.peg.1320	S27|6666666.429078.peg.2056	S07|6666666.429012.peg.6203	S81|6666666.429239.peg.2609	S26|6666666.429077.peg.5912	S06|6666666.429011.peg.555	S41|6666666.429093.peg.263	S36|6666666.429085.peg.4239	S53|6666666.429207.peg.2970	S25|6666666.429079.peg.4070	S05|6666666.429008.peg.6033	S03|6666666.429001.peg.1885	S50|6666666.429204.peg.6748	S21|6666666.429072.peg.843	S34|6666666.429092.peg.70	S24|6666666.429076.peg.5857	S02|6666666.428998.peg.6563	S64|6666666.429219.peg.6825	S29|6666666.429080.peg.1472	S60|6666666.429215.peg.3567	S33|6666666.429081.peg.6499	S23|6666666.429074.peg.301	S78|6666666.429236.peg.4287
Group329:	S71|6666666.429228.peg.6169	S70|6666666.429226.peg.6070	S62|6666666.429217.peg.5700	S72|6666666.429229.peg.273	S40|6666666.429097.peg.4703	S19|6666666.429070.peg.5431	S17|6666666.429068.peg.5365	S16|6666666.429067.peg.8719	S28|6666666.429083.peg.2664	S39|6666666.429091.peg.6257	S49|6666666.429203.peg.5344	S14|6666666.429056.peg.5308	S79|6666666.429237.peg.6523	S85|6666666.429243.peg.5201	S13|6666666.429055.peg.2431	S12|6666666.429035.peg.2389	S12|6666666.429035.peg.4910	S74|6666666.429231.peg.6625	S11|6666666.429022.peg.5271	S10|6666666.429019.peg.3743	S06|6666666.429011.peg.556	S41|6666666.429093.peg.264	S75|6666666.429233.peg.5324	S25|6666666.429079.peg.423	S05|6666666.429008.peg.6139	S04|6666666.429004.peg.5400	S03|6666666.429001.peg.1886	S21|6666666.429072.peg.5514	S02|6666666.428998.peg.6564	S29|6666666.429080.peg.1473	S82|6666666.429240.peg.470	S84|6666666.429242.peg.567	S01|6666666.428970.peg.4960
Group330:	S19|6666666.429070.peg.2540	S18|6666666.429069.peg.3830	S17|6666666.429068.peg.5364	S17|6666666.429068.peg.7948	S16|6666666.429067.peg.8718	S42|6666666.429094.peg.6600	S15|6666666.429062.peg.3833	S39|6666666.429091.peg.6256	S14|6666666.429056.peg.5309	S55|6666666.429210.peg.325	S54|6666666.429208.peg.576	S79|6666666.429237.peg.6522	S13|6666666.429055.peg.2430	S12|6666666.429035.peg.2390	S74|6666666.429231.peg.6624	S11|6666666.429022.peg.5270	S10|6666666.429019.peg.3742	S06|6666666.429011.peg.557	S41|6666666.429093.peg.265	S25|6666666.429079.peg.4071	S52|6666666.429206.peg.4437	S05|6666666.429008.peg.6032	S03|6666666.429001.peg.1887	S02|6666666.428998.peg.6565	S29|6666666.429080.peg.1474
Group331:	OUT|452652.14.peg.1505	S63|6666666.429218.peg.4525	S45|6666666.428748.peg.374	S71|6666666.429228.peg.4898	S70|6666666.429226.peg.1980	S62|6666666.429217.peg.3714	S72|6666666.429229.peg.6334	S40|6666666.429097.peg.1314	S19|6666666.429070.peg.2971	S86|6666666.429244.peg.3910	S18|6666666.429069.peg.4656	S17|6666666.429068.peg.1155	S16|6666666.429067.peg.5371	S28|6666666.429083.peg.2161	S42|6666666.429094.peg.932	S15|6666666.429062.peg.3562	S69|6666666.429225.peg.4190	S65|6666666.429220.peg.2818	S39|6666666.429091.peg.1177	S49|6666666.429203.peg.6103	S73|6666666.429230.peg.4064	S14|6666666.429056.peg.2590	S44|6666666.428653.peg.1063	S55|6666666.429210.peg.943	S54|6666666.429208.peg.1195	S66|6666666.429221.peg.1574	S61|6666666.429216.peg.2672	S68|6666666.429224.peg.2892	S79|6666666.429237.peg.659	S85|6666666.429243.peg.3502	S67|6666666.429222.peg.6614	S13|6666666.429055.peg.6299	S48|6666666.429201.peg.1380	S37|6666666.429095.peg.4203	S12|6666666.429035.peg.4301	S74|6666666.429231.peg.1257	S22|6666666.429073.peg.3857	S11|6666666.429022.peg.3587	S10|6666666.429019.peg.5663	S56|6666666.429211.peg.3887	S09|6666666.429018.peg.6338	S08|6666666.429013.peg.715	S27|6666666.429078.peg.4815	S77|6666666.429235.peg.1195	S07|6666666.429012.peg.435	S76|6666666.429234.peg.1419	S81|6666666.429239.peg.6020	S26|6666666.429077.peg.5523	S06|6666666.429011.peg.4078
Group332:	OUT|452652.14.peg.1504	S63|6666666.429218.peg.4526	S45|6666666.428748.peg.373	S71|6666666.429228.peg.4896	S70|6666666.429226.peg.1978	S62|6666666.429217.peg.3716	S72|6666666.429229.peg.6336	S40|6666666.429097.peg.1312	S19|6666666.429070.peg.2970	S86|6666666.429244.peg.3911	S18|6666666.429069.peg.4234	S17|6666666.429068.peg.1153	S16|6666666.429067.peg.5373	S28|6666666.429083.peg.2159	S42|6666666.429094.peg.931	S15|6666666.429062.peg.3560	S69|6666666.429225.peg.4191	S65|6666666.429220.peg.2817	S39|6666666.429091.peg.1175	S49|6666666.429203.peg.6105	S73|6666666.429230.peg.4063	S14|6666666.429056.peg.2591	S44|6666666.428653.peg.1064	S55|6666666.429210.peg.941	S54|6666666.429208.peg.1193	S66|6666666.429221.peg.1575	S61|6666666.429216.peg.2671	S68|6666666.429224.peg.2893	S79|6666666.429237.peg.660	S85|6666666.429243.peg.3501	S67|6666666.429222.peg.6613	S13|6666666.429055.peg.6300	S48|6666666.429201.peg.1382	S37|6666666.429095.peg.4205	S12|6666666.429035.peg.4299	S74|6666666.429231.peg.1256	S22|6666666.429073.peg.3859	S11|6666666.429022.peg.3588	S10|6666666.429019.peg.5662	S56|6666666.429211.peg.3889	S09|6666666.429018.peg.6339	S08|6666666.429013.peg.714	S27|6666666.429078.peg.4813	S77|6666666.429235.peg.1194	S07|6666666.429012.peg.434	S76|6666666.429234.peg.1417	S81|6666666.429239.peg.6018	S26|6666666.429077.peg.5525	S06|6666666.429011.peg.4077
Group333:	S63|6666666.429218.peg.4531	S45|6666666.428748.peg.368	S71|6666666.429228.peg.4895	S70|6666666.429226.peg.1977	S62|6666666.429217.peg.3717	S72|6666666.429229.peg.6337	S40|6666666.429097.peg.1311	S19|6666666.429070.peg.2969	S86|6666666.429244.peg.3912	S18|6666666.429069.peg.4233	S17|6666666.429068.peg.1152	S16|6666666.429067.peg.5374	S28|6666666.429083.peg.2158	S42|6666666.429094.peg.930	S15|6666666.429062.peg.3559	S69|6666666.429225.peg.4192	S65|6666666.429220.peg.2816	S39|6666666.429091.peg.1174	S49|6666666.429203.peg.6106	S73|6666666.429230.peg.4062	S14|6666666.429056.peg.2592	S44|6666666.428653.peg.1065	S55|6666666.429210.peg.940	S54|6666666.429208.peg.1192	S66|6666666.429221.peg.1576	S61|6666666.429216.peg.2670	S68|6666666.429224.peg.2894	S79|6666666.429237.peg.661	S85|6666666.429243.peg.3500	S67|6666666.429222.peg.6612	S13|6666666.429055.peg.6301	S48|6666666.429201.peg.1383	S37|6666666.429095.peg.4206	S12|6666666.429035.peg.4298	S74|6666666.429231.peg.1255	S22|6666666.429073.peg.3860	S11|6666666.429022.peg.3589	S10|6666666.429019.peg.5661	S56|6666666.429211.peg.3890	S09|6666666.429018.peg.6343	S08|6666666.429013.peg.710	S27|6666666.429078.peg.4812	S77|6666666.429235.peg.1193	S07|6666666.429012.peg.428	S76|6666666.429234.peg.1416	S81|6666666.429239.peg.6017	S26|6666666.429077.peg.5526	S06|6666666.429011.peg.4076	S47|6666666.429200.peg.2447
Group334:	OUT|452652.14.peg.1501	S63|6666666.429218.peg.4532	S45|6666666.428748.peg.367	S19|6666666.429070.peg.2967	S18|6666666.429069.peg.4232	S17|6666666.429068.peg.1151	S16|6666666.429067.peg.5375	S28|6666666.429083.peg.2157	S42|6666666.429094.peg.929	S15|6666666.429062.peg.3558	S69|6666666.429225.peg.4193	S65|6666666.429220.peg.2815	S39|6666666.429091.peg.1172	S49|6666666.429203.peg.6107	S73|6666666.429230.peg.4061	S14|6666666.429056.peg.2593	S44|6666666.428653.peg.1067	S55|6666666.429210.peg.939	S54|6666666.429208.peg.1191	S66|6666666.429221.peg.1577	S61|6666666.429216.peg.2669	S68|6666666.429224.peg.2895	S79|6666666.429237.peg.662	S67|6666666.429222.peg.6256	S13|6666666.429055.peg.6302	S48|6666666.429201.peg.1129	S37|6666666.429095.peg.4207	S12|6666666.429035.peg.4297	S74|6666666.429231.peg.1254	S11|6666666.429022.peg.3590	S10|6666666.429019.peg.5659	S56|6666666.429211.peg.3891	S09|6666666.429018.peg.6344	S08|6666666.429013.peg.709	S77|6666666.429235.peg.1192	S07|6666666.429012.peg.427	S76|6666666.429234.peg.1415	S06|6666666.429011.peg.4075	S47|6666666.429200.peg.2445	S41|6666666.429093.peg.3942	S36|6666666.429085.peg.5447	S43|6666666.429096.peg.2711	S25|6666666.429079.peg.2856	S52|6666666.429206.peg.721	S05|6666666.429008.peg.8855	S59|6666666.429214.peg.550	S04|6666666.429004.peg.4387	S03|6666666.429001.peg.5591	S50|6666666.429204.peg.2763
Group335:	S63|6666666.429218.peg.4263	S45|6666666.428748.peg.619	S62|6666666.429217.peg.6324	S19|6666666.429070.peg.6508	S18|6666666.429069.peg.4422	S17|6666666.429068.peg.3563	S16|6666666.429067.peg.5129	S28|6666666.429083.peg.2381	S42|6666666.429094.peg.4758	S15|6666666.429062.peg.3952	S65|6666666.429220.peg.5607	S39|6666666.429091.peg.1375	S49|6666666.429203.peg.5885	S14|6666666.429056.peg.2405	S55|6666666.429210.peg.1155	S54|6666666.429208.peg.1408	S13|6666666.429055.peg.1530	S48|6666666.429201.peg.7112	S37|6666666.429095.peg.5202	S12|6666666.429035.peg.7630	S74|6666666.429231.peg.1482	S22|6666666.429073.peg.3667	S11|6666666.429022.peg.3388	S10|6666666.429019.peg.5855	S56|6666666.429211.peg.3653	S09|6666666.429018.peg.6124	S08|6666666.429013.peg.970	S27|6666666.429078.peg.35	S07|6666666.429012.peg.693	S76|6666666.429234.peg.1633	S26|6666666.429077.peg.5308	S06|6666666.429011.peg.4291	S47|6666666.429200.peg.550	S41|6666666.429093.peg.4976	S36|6666666.429085.peg.5638	S53|6666666.429207.peg.4707	S25|6666666.429079.peg.4347	S52|6666666.429206.peg.2302	S05|6666666.429008.peg.6852	S04|6666666.429004.peg.4612	S03|6666666.429001.peg.2734	S35|6666666.429084.peg.717	S21|6666666.429072.peg.4898	S34|6666666.429092.peg.2989	S24|6666666.429076.peg.5254	S02|6666666.428998.peg.7976	S64|6666666.429219.peg.1241	S29|6666666.429080.peg.1479	S60|6666666.429215.peg.3782
Group336:	OUT|452652.14.peg.5052	S63|6666666.429218.peg.3036	S45|6666666.428748.peg.4981	S71|6666666.429228.peg.1967	S70|6666666.429226.peg.2862	S62|6666666.429217.peg.2007	S72|6666666.429229.peg.5840	S40|6666666.429097.peg.4563	S19|6666666.429070.peg.3820	S86|6666666.429244.peg.4806	S18|6666666.429069.peg.4844	S17|6666666.429068.peg.4479	S16|6666666.429067.peg.657	S28|6666666.429083.peg.5737	S42|6666666.429094.peg.3627	S15|6666666.429062.peg.7842	S69|6666666.429225.peg.1437	S65|6666666.429220.peg.3648	S39|6666666.429091.peg.4633	S49|6666666.429203.peg.2287	S73|6666666.429230.peg.273	S14|6666666.429056.peg.2729	S44|6666666.428653.peg.4665	S55|6666666.429210.peg.4654	S54|6666666.429208.peg.4918	S66|6666666.429221.peg.4287	S61|6666666.429216.peg.4188	S68|6666666.429224.peg.5160	S79|6666666.429237.peg.1828	S85|6666666.429243.peg.3647	S67|6666666.429222.peg.481	S13|6666666.429055.peg.1287	S48|6666666.429201.peg.1780	S37|6666666.429095.peg.2041	S12|6666666.429035.peg.6200	S74|6666666.429231.peg.4790	S22|6666666.429073.peg.294	S11|6666666.429022.peg.1995	S10|6666666.429019.peg.1432	S56|6666666.429211.peg.2598	S09|6666666.429018.peg.2336	S08|6666666.429013.peg.4932	S27|6666666.429078.peg.1781	S77|6666666.429235.peg.4952	S07|6666666.429012.peg.1409	S76|6666666.429234.peg.5894	S81|6666666.429239.peg.4043	S26|6666666.429077.peg.1868	S06|6666666.429011.peg.2886
Group337:	S17|6666666.429068.peg.3562	S42|6666666.429094.peg.4759	S39|6666666.429091.peg.1376	S49|6666666.429203.peg.5884	S74|6666666.429231.peg.1483	S10|6666666.429019.peg.5856	S09|6666666.429018.peg.6122	S08|6666666.429013.peg.971	S07|6666666.429012.peg.697	S25|6666666.429079.peg.4348	S05|6666666.429008.peg.6854	S35|6666666.429084.peg.718	S21|6666666.429072.peg.4897	S02|6666666.428998.peg.7975	S29|6666666.429080.peg.1480	S32|6666666.429082.peg.1098	S31|6666666.429087.peg.6350
Group338:	OUT|452652.14.peg.1420	S17|6666666.429068.peg.3560	S42|6666666.429094.peg.4761	S39|6666666.429091.peg.1378	S49|6666666.429203.peg.5882	S74|6666666.429231.peg.1485	S10|6666666.429019.peg.5858	S09|6666666.429018.peg.6120	S08|6666666.429013.peg.973	S07|6666666.429012.peg.699	S25|6666666.429079.peg.4350	S05|6666666.429008.peg.6856	S35|6666666.429084.peg.720	S21|6666666.429072.peg.4895	S02|6666666.428998.peg.7973	S29|6666666.429080.peg.1483	S32|6666666.429082.peg.1100	S31|6666666.429087.peg.6348
Group339:	OUT|452652.14.peg.6485	S63|6666666.429218.peg.4262	S45|6666666.428748.peg.620	S70|6666666.429226.peg.1406	S62|6666666.429217.peg.6325	S72|6666666.429229.peg.5742	S19|6666666.429070.peg.6507	S86|6666666.429244.peg.3048	S18|6666666.429069.peg.4423	S17|6666666.429068.peg.3558	S16|6666666.429067.peg.5127	S28|6666666.429083.peg.2384	S42|6666666.429094.peg.4763	S15|6666666.429062.peg.3950	S69|6666666.429225.peg.3906	S65|6666666.429220.peg.5605	S39|6666666.429091.peg.1379	S49|6666666.429203.peg.5881	S73|6666666.429230.peg.2715	S14|6666666.429056.peg.2404	S44|6666666.428653.peg.777	S55|6666666.429210.peg.1157	S54|6666666.429208.peg.1410	S66|6666666.429221.peg.1273	S61|6666666.429216.peg.2973	S68|6666666.429224.peg.2608	S79|6666666.429237.peg.8756	S85|6666666.429243.peg.4855	S67|6666666.429222.peg.1548	S13|6666666.429055.peg.1529	S48|6666666.429201.peg.7110	S37|6666666.429095.peg.7044	S12|6666666.429035.peg.7628	S74|6666666.429231.peg.1486	S22|6666666.429073.peg.3665	S11|6666666.429022.peg.3387	S10|6666666.429019.peg.5859	S56|6666666.429211.peg.3651	S09|6666666.429018.peg.6119	S08|6666666.429013.peg.974	S27|6666666.429078.peg.34	S77|6666666.429235.peg.1502	S07|6666666.429012.peg.700	S76|6666666.429234.peg.1636	S81|6666666.429239.peg.3322	S26|6666666.429077.peg.5307	S06|6666666.429011.peg.4293	S47|6666666.429200.peg.552	S41|6666666.429093.peg.4978
Group340:	S45|6666666.428748.peg.5289	S71|6666666.429228.peg.436	S70|6666666.429226.peg.6264	S62|6666666.429217.peg.3843	S72|6666666.429229.peg.2043	S40|6666666.429097.peg.5523	S19|6666666.429070.peg.2645	S18|6666666.429069.peg.5055	S17|6666666.429068.peg.7462	S16|6666666.429067.peg.462	S28|6666666.429083.peg.1801	S42|6666666.429094.peg.2126	S15|6666666.429062.peg.2448	S69|6666666.429225.peg.1629	S65|6666666.429220.peg.6917	S39|6666666.429091.peg.4848	S49|6666666.429203.peg.2099	S73|6666666.429230.peg.361	S14|6666666.429056.peg.2932	S44|6666666.428653.peg.4894	S55|6666666.429210.peg.4899	S54|6666666.429208.peg.5164	S66|6666666.429221.peg.4099	S61|6666666.429216.peg.4501	S68|6666666.429224.peg.4970	S79|6666666.429237.peg.2533	S85|6666666.429243.peg.4652	S67|6666666.429222.peg.758	S13|6666666.429055.peg.3126	S48|6666666.429201.peg.3405	S37|6666666.429095.peg.2552	S12|6666666.429035.peg.894	S74|6666666.429231.peg.4972	S22|6666666.429073.peg.81	S11|6666666.429022.peg.2187	S10|6666666.429019.peg.1253	S56|6666666.429211.peg.2845	S09|6666666.429018.peg.1920	S08|6666666.429013.peg.5246	S27|6666666.429078.peg.2376	S77|6666666.429235.peg.5177	S07|6666666.429012.peg.1099	S76|6666666.429234.peg.6139	S81|6666666.429239.peg.2695	S26|6666666.429077.peg.1691	S06|6666666.429011.peg.2713	S47|6666666.429200.peg.4446	S41|6666666.429093.peg.5127	S36|6666666.429085.peg.1954
Group341:	OUT|452652.14.peg.5199	S63|6666666.429218.peg.2721	S45|6666666.428748.peg.5283	S71|6666666.429228.peg.437	S70|6666666.429226.peg.6263	S62|6666666.429217.peg.3844	S72|6666666.429229.peg.2042	S40|6666666.429097.peg.5524	S19|6666666.429070.peg.2644	S86|6666666.429244.peg.1028	S18|6666666.429069.peg.5054	S17|6666666.429068.peg.7463	S16|6666666.429067.peg.463	S28|6666666.429083.peg.1802	S42|6666666.429094.peg.2127	S15|6666666.429062.peg.2449	S69|6666666.429225.peg.1628	S65|6666666.429220.peg.7035	S39|6666666.429091.peg.4847	S49|6666666.429203.peg.2100	S14|6666666.429056.peg.2931	S44|6666666.428653.peg.4893	S55|6666666.429210.peg.4898	S54|6666666.429208.peg.5163	S66|6666666.429221.peg.4100	S61|6666666.429216.peg.4502	S68|6666666.429224.peg.4971	S79|6666666.429237.peg.2534	S85|6666666.429243.peg.4647	S67|6666666.429222.peg.757	S13|6666666.429055.peg.3125	S48|6666666.429201.peg.3406	S37|6666666.429095.peg.2551	S12|6666666.429035.peg.895	S74|6666666.429231.peg.4971	S22|6666666.429073.peg.82	S11|6666666.429022.peg.2186	S10|6666666.429019.peg.1254	S56|6666666.429211.peg.2844	S09|6666666.429018.peg.1933	S08|6666666.429013.peg.5235	S27|6666666.429078.peg.2377	S77|6666666.429235.peg.5176	S07|6666666.429012.peg.1116	S76|6666666.429234.peg.6138	S81|6666666.429239.peg.2694	S26|6666666.429077.peg.1692	S06|6666666.429011.peg.2714	S47|6666666.429200.peg.4445
Group342:	OUT|452652.14.peg.5198	S63|6666666.429218.peg.2722	S45|6666666.428748.peg.5282	S71|6666666.429228.peg.438	S70|6666666.429226.peg.6262	S62|6666666.429217.peg.3845	S72|6666666.429229.peg.2041	S40|6666666.429097.peg.5525	S19|6666666.429070.peg.2643	S86|6666666.429244.peg.1029	S18|6666666.429069.peg.5052	S17|6666666.429068.peg.7464	S16|6666666.429067.peg.464	S28|6666666.429083.peg.1803	S42|6666666.429094.peg.2128	S15|6666666.429062.peg.2450	S69|6666666.429225.peg.1627	S65|6666666.429220.peg.7036	S39|6666666.429091.peg.4846	S49|6666666.429203.peg.2101	S73|6666666.429230.peg.362	S14|6666666.429056.peg.2930	S44|6666666.428653.peg.4892	S55|6666666.429210.peg.4897	S54|6666666.429208.peg.5162	S66|6666666.429221.peg.4101	S61|6666666.429216.peg.4503	S68|6666666.429224.peg.4973	S79|6666666.429237.peg.2535	S85|6666666.429243.peg.4646	S67|6666666.429222.peg.756	S13|6666666.429055.peg.3124	S48|6666666.429201.peg.3407	S37|6666666.429095.peg.2550	S12|6666666.429035.peg.896	S74|6666666.429231.peg.4970	S22|6666666.429073.peg.83	S11|6666666.429022.peg.2185	S10|6666666.429019.peg.1255	S56|6666666.429211.peg.2843	S09|6666666.429018.peg.1932	S08|6666666.429013.peg.5236	S27|6666666.429078.peg.2378	S77|6666666.429235.peg.5174	S07|6666666.429012.peg.1115	S76|6666666.429234.peg.6137	S81|6666666.429239.peg.2693	S26|6666666.429077.peg.1693	S06|6666666.429011.peg.2715
Group343:	OUT|452652.14.peg.5197	S63|6666666.429218.peg.2723	S45|6666666.428748.peg.5281	S71|6666666.429228.peg.439	S70|6666666.429226.peg.6261	S62|6666666.429217.peg.3846	S72|6666666.429229.peg.2040	S40|6666666.429097.peg.5526	S19|6666666.429070.peg.2642	S86|6666666.429244.peg.1030	S18|6666666.429069.peg.5051	S17|6666666.429068.peg.7465	S16|6666666.429067.peg.465	S28|6666666.429083.peg.1804	S42|6666666.429094.peg.2129	S15|6666666.429062.peg.2451	S69|6666666.429225.peg.1626	S65|6666666.429220.peg.7037	S39|6666666.429091.peg.4845	S49|6666666.429203.peg.2102	S73|6666666.429230.peg.363	S14|6666666.429056.peg.2929	S44|6666666.428653.peg.4891	S55|6666666.429210.peg.4896	S54|6666666.429208.peg.5161	S66|6666666.429221.peg.4102	S61|6666666.429216.peg.4504	S68|6666666.429224.peg.4974	S79|6666666.429237.peg.2536	S85|6666666.429243.peg.4645	S67|6666666.429222.peg.755	S13|6666666.429055.peg.3123	S48|6666666.429201.peg.3408	S37|6666666.429095.peg.2549	S12|6666666.429035.peg.897	S74|6666666.429231.peg.4969	S22|6666666.429073.peg.84	S11|6666666.429022.peg.2184	S10|6666666.429019.peg.1256	S56|6666666.429211.peg.2842	S09|6666666.429018.peg.1931	S08|6666666.429013.peg.5237	S27|6666666.429078.peg.2379	S77|6666666.429235.peg.5173	S07|6666666.429012.peg.1114	S76|6666666.429234.peg.6136	S81|6666666.429239.peg.2692	S26|6666666.429077.peg.1694	S06|6666666.429011.peg.2716
Group344:	OUT|452652.14.peg.5196	S63|6666666.429218.peg.2724	S45|6666666.428748.peg.5280	S71|6666666.429228.peg.440	S70|6666666.429226.peg.6260	S62|6666666.429217.peg.3847	S72|6666666.429229.peg.2039	S40|6666666.429097.peg.5527	S19|6666666.429070.peg.2641	S86|6666666.429244.peg.1031	S18|6666666.429069.peg.5050	S17|6666666.429068.peg.7466	S16|6666666.429067.peg.466	S28|6666666.429083.peg.1805	S42|6666666.429094.peg.2130	S15|6666666.429062.peg.2452	S69|6666666.429225.peg.1625	S65|6666666.429220.peg.7038	S39|6666666.429091.peg.4844	S49|6666666.429203.peg.2103	S73|6666666.429230.peg.364	S14|6666666.429056.peg.2928	S44|6666666.428653.peg.4890	S55|6666666.429210.peg.4895	S54|6666666.429208.peg.5160	S66|6666666.429221.peg.4103	S61|6666666.429216.peg.4505	S68|6666666.429224.peg.4975	S79|6666666.429237.peg.2537	S85|6666666.429243.peg.4644	S67|6666666.429222.peg.754	S13|6666666.429055.peg.3122	S48|6666666.429201.peg.3409	S37|6666666.429095.peg.2548	S12|6666666.429035.peg.898	S74|6666666.429231.peg.4967	S22|6666666.429073.peg.85	S11|6666666.429022.peg.2183	S10|6666666.429019.peg.1258	S56|6666666.429211.peg.2841	S09|6666666.429018.peg.1930	S08|6666666.429013.peg.5238	S27|6666666.429078.peg.2380	S77|6666666.429235.peg.5172	S07|6666666.429012.peg.1113	S76|6666666.429234.peg.6135	S81|6666666.429239.peg.2691	S26|6666666.429077.peg.1695	S06|6666666.429011.peg.2717
Group345:	S71|6666666.429228.peg.1185	S70|6666666.429226.peg.1485	S62|6666666.429217.peg.4141	S72|6666666.429229.peg.1512	S40|6666666.429097.peg.3159	S19|6666666.429070.peg.3520	S18|6666666.429069.peg.6237	S17|6666666.429068.peg.6798	S16|6666666.429067.peg.3099	S28|6666666.429083.peg.2758	S42|6666666.429094.peg.235	S15|6666666.429062.peg.1319	S39|6666666.429091.peg.1849	S49|6666666.429203.peg.5461	S14|6666666.429056.peg.1147	S55|6666666.429210.peg.1599	S54|6666666.429208.peg.1855	S79|6666666.429237.peg.4679	S13|6666666.429055.peg.2206	S48|6666666.429201.peg.4097	S37|6666666.429095.peg.5226	S12|6666666.429035.peg.1944	S74|6666666.429231.peg.1943	S22|6666666.429073.peg.3336	S11|6666666.429022.peg.6783	S10|6666666.429019.peg.361	S56|6666666.429211.peg.995	S09|6666666.429018.peg.5706	S08|6666666.429013.peg.1413	S27|6666666.429078.peg.1727	S07|6666666.429012.peg.6300	S76|6666666.429234.peg.2129	S26|6666666.429077.peg.4943	S06|6666666.429011.peg.4728	S47|6666666.429200.peg.836	S41|6666666.429093.peg.2279	S36|6666666.429085.peg.2518	S53|6666666.429207.peg.5411	S25|6666666.429079.peg.5043	S52|6666666.429206.peg.5669	S05|6666666.429008.peg.2784	S59|6666666.429214.peg.1561	S04|6666666.429004.peg.7194	S03|6666666.429001.peg.1476	S35|6666666.429084.peg.1138	S21|6666666.429072.peg.5439	S34|6666666.429092.peg.6098	S24|6666666.429076.peg.4888	S02|6666666.428998.peg.228
Group346:	OUT|452652.14.peg.5054	S63|6666666.429218.peg.3035	S45|6666666.428748.peg.4982	S71|6666666.429228.peg.1968	S70|6666666.429226.peg.2863	S62|6666666.429217.peg.2006	S72|6666666.429229.peg.5841	S40|6666666.429097.peg.4564	S19|6666666.429070.peg.3822	S86|6666666.429244.peg.4807	S18|6666666.429069.peg.4845	S17|6666666.429068.peg.4477	S16|6666666.429067.peg.655	S28|6666666.429083.peg.5733	S42|6666666.429094.peg.3628	S15|6666666.429062.peg.7843	S69|6666666.429225.peg.1438	S65|6666666.429220.peg.3647	S39|6666666.429091.peg.4634	S49|6666666.429203.peg.2286	S73|6666666.429230.peg.270	S14|6666666.429056.peg.2730	S44|6666666.428653.peg.4666	S55|6666666.429210.peg.4656	S54|6666666.429208.peg.4920	S66|6666666.429221.peg.4286	S61|6666666.429216.peg.4187	S68|6666666.429224.peg.5159	S79|6666666.429237.peg.1827	S85|6666666.429243.peg.3648	S67|6666666.429222.peg.480	S13|6666666.429055.peg.1285	S48|6666666.429201.peg.1779	S37|6666666.429095.peg.2040	S12|6666666.429035.peg.6199	S74|6666666.429231.peg.4794	S22|6666666.429073.peg.293	S11|6666666.429022.peg.1996	S10|6666666.429019.peg.1431	S56|6666666.429211.peg.2599	S09|6666666.429018.peg.2335	S08|6666666.429013.peg.4933	S27|6666666.429078.peg.1780	S77|6666666.429235.peg.4953	S07|6666666.429012.peg.1408	S76|6666666.429234.peg.5895	S81|6666666.429239.peg.4042	S26|6666666.429077.peg.1867	S06|6666666.429011.peg.2885
Group347:	OUT|452652.14.peg.3864	S63|6666666.429218.peg.839	S45|6666666.428748.peg.2761	S71|6666666.429228.peg.4014	S70|6666666.429226.peg.780	S62|6666666.429217.peg.4321	S72|6666666.429229.peg.3691	S40|6666666.429097.peg.6908	S19|6666666.429070.peg.3431	S86|6666666.429244.peg.349	S18|6666666.429069.peg.4012	S17|6666666.429068.peg.51	S16|6666666.429067.peg.2516	S28|6666666.429083.peg.5253	S42|6666666.429094.peg.5748	S15|6666666.429062.peg.667	S69|6666666.429225.peg.704	S65|6666666.429220.peg.6838	S39|6666666.429091.peg.3422	S49|6666666.429203.peg.3645	S73|6666666.429230.peg.4688	S14|6666666.429056.peg.1746	S44|6666666.428653.peg.6751	S55|6666666.429210.peg.3451	S54|6666666.429208.peg.3714	S66|6666666.429221.peg.3624	S61|6666666.429216.peg.1400	S68|6666666.429224.peg.656	S79|6666666.429237.peg.1274	S85|6666666.429243.peg.887	S67|6666666.429222.peg.569	S13|6666666.429055.peg.2462	S48|6666666.429201.peg.162	S37|6666666.429095.peg.4197	S12|6666666.429035.peg.5994	S74|6666666.429231.peg.3442	S22|6666666.429073.peg.2606	S11|6666666.429022.peg.3222	S10|6666666.429019.peg.2290	S56|6666666.429211.peg.4780	S09|6666666.429018.peg.3861	S08|6666666.429013.peg.3240	S27|6666666.429078.peg.4744	S77|6666666.429235.peg.3676	S07|6666666.429012.peg.3246	S76|6666666.429234.peg.4523	S81|6666666.429239.peg.2782	S26|6666666.429077.peg.3110	S06|6666666.429011.peg.6508
Group348:	S63|6666666.429218.peg.838	S45|6666666.428748.peg.2760	S71|6666666.429228.peg.4013	S70|6666666.429226.peg.779	S62|6666666.429217.peg.4322	S72|6666666.429229.peg.3692	S40|6666666.429097.peg.6907	S19|6666666.429070.peg.3430	S86|6666666.429244.peg.350	S18|6666666.429069.peg.4010	S17|6666666.429068.peg.50	S16|6666666.429067.peg.2515	S28|6666666.429083.peg.5254	S42|6666666.429094.peg.5749	S15|6666666.429062.peg.668	S69|6666666.429225.peg.703	S65|6666666.429220.peg.6837	S39|6666666.429091.peg.3423	S49|6666666.429203.peg.3644	S73|6666666.429230.peg.4689	S14|6666666.429056.peg.1800	S44|6666666.428653.peg.6752	S55|6666666.429210.peg.3450	S54|6666666.429208.peg.3713	S66|6666666.429221.peg.3622	S61|6666666.429216.peg.1398	S68|6666666.429224.peg.655	S79|6666666.429237.peg.1275	S85|6666666.429243.peg.886	S67|6666666.429222.peg.570	S13|6666666.429055.peg.2463	S48|6666666.429201.peg.163	S37|6666666.429095.peg.4196	S12|6666666.429035.peg.5993	S74|6666666.429231.peg.3443	S22|6666666.429073.peg.2607	S11|6666666.429022.peg.3221	S10|6666666.429019.peg.2291	S56|6666666.429211.peg.4779	S09|6666666.429018.peg.3860	S08|6666666.429013.peg.3241	S27|6666666.429078.peg.4743	S77|6666666.429235.peg.3677	S07|6666666.429012.peg.3247	S76|6666666.429234.peg.4522	S81|6666666.429239.peg.2783	S26|6666666.429077.peg.3111	S06|6666666.429011.peg.6507	S47|6666666.429200.peg.3068
Group349:	S71|6666666.429228.peg.6254	S70|6666666.429226.peg.89	S62|6666666.429217.peg.6474	S72|6666666.429229.peg.4279	S40|6666666.429097.peg.6431	S86|6666666.429244.peg.352	S18|6666666.429069.peg.4008	S17|6666666.429068.peg.44	S16|6666666.429067.peg.2509	S28|6666666.429083.peg.5261	S15|6666666.429062.peg.672	S39|6666666.429091.peg.3426	S49|6666666.429203.peg.3643	S14|6666666.429056.peg.1801	S55|6666666.429210.peg.3444	S54|6666666.429208.peg.3707	S79|6666666.429237.peg.1276	S85|6666666.429243.peg.885	S13|6666666.429055.peg.2464	S48|6666666.429201.peg.169	S37|6666666.429095.peg.4190	S12|6666666.429035.peg.5989	S74|6666666.429231.peg.3444	S11|6666666.429022.peg.3219	S10|6666666.429019.peg.2293	S56|6666666.429211.peg.4773	S09|6666666.429018.peg.3858	S08|6666666.429013.peg.3243	S27|6666666.429078.peg.4741	S07|6666666.429012.peg.3249	S76|6666666.429234.peg.4516	S81|6666666.429239.peg.2785	S26|6666666.429077.peg.3113	S06|6666666.429011.peg.6506	S47|6666666.429200.peg.3073	S41|6666666.429093.peg.6249	S36|6666666.429085.peg.387	S53|6666666.429207.peg.1700	S25|6666666.429079.peg.2454	S52|6666666.429206.peg.4802	S05|6666666.429008.peg.8604	S04|6666666.429004.peg.1510	S03|6666666.429001.peg.261	S35|6666666.429084.peg.3053	S21|6666666.429072.peg.2388	S34|6666666.429092.peg.6367	S24|6666666.429076.peg.3088	S02|6666666.428998.peg.3802	S64|6666666.429219.peg.3767
Group350:	S19|6666666.429070.peg.3425	S18|6666666.429069.peg.4007	S17|6666666.429068.peg.43	S16|6666666.429067.peg.2507	S28|6666666.429083.peg.5262	S42|6666666.429094.peg.5753	S15|6666666.429062.peg.673	S39|6666666.429091.peg.3427	S14|6666666.429056.peg.1802	S55|6666666.429210.peg.3443	S54|6666666.429208.peg.3706	S79|6666666.429237.peg.1277	S13|6666666.429055.peg.2465	S48|6666666.429201.peg.170	S37|6666666.429095.peg.4189	S74|6666666.429231.peg.3445	S22|6666666.429073.peg.2609	S11|6666666.429022.peg.3218	S10|6666666.429019.peg.2294	S56|6666666.429211.peg.4772	S09|6666666.429018.peg.3857	S08|6666666.429013.peg.3244	S07|6666666.429012.peg.3250	S47|6666666.429200.peg.3074	S41|6666666.429093.peg.6250	S36|6666666.429085.peg.386	S25|6666666.429079.peg.2453	S52|6666666.429206.peg.4803	S05|6666666.429008.peg.8606	S59|6666666.429214.peg.3251	S04|6666666.429004.peg.1511	S03|6666666.429001.peg.260	S50|6666666.429204.peg.4462	S34|6666666.429092.peg.6368	S02|6666666.428998.peg.3801	S64|6666666.429219.peg.3766	S29|6666666.429080.peg.1503	S46|6666666.429199.peg.2462	S60|6666666.429215.peg.7473	S30|6666666.429100.peg.4562	S38|6666666.429089.peg.6638	S58|6666666.429213.peg.2628	S57|6666666.429212.peg.3217	S20|6666666.429071.peg.3688
Group351:	S25|6666666.429079.peg.8214	S29|6666666.429080.peg.1504	S46|6666666.429199.peg.4747
Group352:	S65|6666666.429220.peg.3693	S02|6666666.428998.peg.29	S46|6666666.429199.peg.4783
Group353:	OUT|452652.14.peg.6492	S63|6666666.429218.peg.114	S45|6666666.428748.peg.104	S71|6666666.429228.peg.5062	S70|6666666.429226.peg.4563	S62|6666666.429217.peg.2396	S72|6666666.429229.peg.3735	S40|6666666.429097.peg.931	S19|6666666.429070.peg.6843	S86|6666666.429244.peg.5991	S18|6666666.429069.peg.6794	S17|6666666.429068.peg.6557	S16|6666666.429067.peg.7922	S28|6666666.429083.peg.3305	S42|6666666.429094.peg.4933	S15|6666666.429062.peg.3338	S69|6666666.429225.peg.4418	S65|6666666.429220.peg.926	S39|6666666.429091.peg.957	S49|6666666.429203.peg.6373	S73|6666666.429230.peg.5503	S14|6666666.429056.peg.71	S44|6666666.428653.peg.444	S55|6666666.429210.peg.651	S54|6666666.429208.peg.903	S66|6666666.429221.peg.1766	S61|6666666.429216.peg.2026	S68|6666666.429224.peg.3120	S79|6666666.429237.peg.3513	S85|6666666.429243.peg.4198	S67|6666666.429222.peg.3644	S13|6666666.429055.peg.639	S48|6666666.429201.peg.5946	S37|6666666.429095.peg.2889	S12|6666666.429035.peg.3565	S74|6666666.429231.peg.940	S22|6666666.429073.peg.4448	S11|6666666.429022.peg.4548	S10|6666666.429019.peg.6266	S56|6666666.429211.peg.5568	S09|6666666.429018.peg.6864	S08|6666666.429013.peg.250	S27|6666666.429078.peg.5043	S77|6666666.429235.peg.914	S07|6666666.429012.peg.7380	S76|6666666.429234.peg.1101	S81|6666666.429239.peg.486	S26|6666666.429077.peg.5741	S06|6666666.429011.peg.3871
Group354:	OUT|452652.14.peg.5462	S63|6666666.429218.peg.111	S45|6666666.428748.peg.101	S71|6666666.429228.peg.3332	S70|6666666.429226.peg.2565	S62|6666666.429217.peg.1955	S72|6666666.429229.peg.2063	S40|6666666.429097.peg.2917	S19|6666666.429070.peg.6844	S86|6666666.429244.peg.5983	S18|6666666.429069.peg.6793	S17|6666666.429068.peg.1420	S16|6666666.429067.peg.7923	S28|6666666.429083.peg.3307	S42|6666666.429094.peg.4934	S15|6666666.429062.peg.3339	S69|6666666.429225.peg.4417	S65|6666666.429220.peg.930	S39|6666666.429091.peg.959	S49|6666666.429203.peg.6372	S73|6666666.429230.peg.5502	S14|6666666.429056.peg.70	S44|6666666.428653.peg.445	S55|6666666.429210.peg.652	S54|6666666.429208.peg.904	S66|6666666.429221.peg.1765	S61|6666666.429216.peg.2027	S68|6666666.429224.peg.3119	S79|6666666.429237.peg.3512	S85|6666666.429243.peg.3362	S67|6666666.429222.peg.3643	S13|6666666.429055.peg.647	S48|6666666.429201.peg.5947	S37|6666666.429095.peg.2888	S12|6666666.429035.peg.3564	S74|6666666.429231.peg.941	S22|6666666.429073.peg.4447	S11|6666666.429022.peg.4544	S10|6666666.429019.peg.6275	S56|6666666.429211.peg.5567	S09|6666666.429018.peg.6863	S08|6666666.429013.peg.251	S27|6666666.429078.peg.5047	S77|6666666.429235.peg.915	S07|6666666.429012.peg.7381	S76|6666666.429234.peg.1102	S81|6666666.429239.peg.3598	S26|6666666.429077.peg.5736	S06|6666666.429011.peg.3872
Group355:	OUT|452652.14.peg.3831	S17|6666666.429068.peg.1421	S16|6666666.429067.peg.7924	S42|6666666.429094.peg.4935	S15|6666666.429062.peg.3341	S39|6666666.429091.peg.960	S14|6666666.429056.peg.69	S55|6666666.429210.peg.653	S54|6666666.429208.peg.905	S79|6666666.429237.peg.3511	S13|6666666.429055.peg.648	S12|6666666.429035.peg.3562	S74|6666666.429231.peg.942	S11|6666666.429022.peg.4543	S06|6666666.429011.peg.3873	S47|6666666.429200.peg.6123	S41|6666666.429093.peg.5383	S25|6666666.429079.peg.1611	S52|6666666.429206.peg.3916	S05|6666666.429008.peg.9340	S59|6666666.429214.peg.199	S03|6666666.429001.peg.3222	S50|6666666.429204.peg.1780	S02|6666666.428998.peg.6871	S29|6666666.429080.peg.1509	S58|6666666.429213.peg.4611	S57|6666666.429212.peg.6286
Group356:	OUT|452652.14.peg.5055	S63|6666666.429218.peg.3034	S45|6666666.428748.peg.4983	S71|6666666.429228.peg.1969	S70|6666666.429226.peg.2864	S62|6666666.429217.peg.2005	S72|6666666.429229.peg.5618	S40|6666666.429097.peg.4565	S19|6666666.429070.peg.3823	S86|6666666.429244.peg.4808	S18|6666666.429069.peg.4847	S17|6666666.429068.peg.4476	S16|6666666.429067.peg.654	S28|6666666.429083.peg.5732	S42|6666666.429094.peg.3629	S15|6666666.429062.peg.7845	S69|6666666.429225.peg.1439	S65|6666666.429220.peg.3646	S39|6666666.429091.peg.4635	S49|6666666.429203.peg.2285	S14|6666666.429056.peg.2731	S44|6666666.428653.peg.4667	S55|6666666.429210.peg.4657	S54|6666666.429208.peg.4921	S66|6666666.429221.peg.4285	S61|6666666.429216.peg.4186	S68|6666666.429224.peg.5158	S79|6666666.429237.peg.1826	S85|6666666.429243.peg.3649	S67|6666666.429222.peg.479	S13|6666666.429055.peg.1284	S48|6666666.429201.peg.1778	S37|6666666.429095.peg.2039	S12|6666666.429035.peg.6198	S74|6666666.429231.peg.4795	S22|6666666.429073.peg.291	S11|6666666.429022.peg.1997	S10|6666666.429019.peg.1430	S56|6666666.429211.peg.2601	S09|6666666.429018.peg.2334	S08|6666666.429013.peg.4934	S27|6666666.429078.peg.1779	S77|6666666.429235.peg.4954	S07|6666666.429012.peg.1407	S76|6666666.429234.peg.5897	S81|6666666.429239.peg.4041	S26|6666666.429077.peg.1866	S06|6666666.429011.peg.2884	S47|6666666.429200.peg.4255
Group357:	OUT|452652.14.peg.3504	S63|6666666.429218.peg.1115	S45|6666666.428748.peg.3029	S71|6666666.429228.peg.5375	S70|6666666.429226.peg.3919	S62|6666666.429217.peg.6870	S72|6666666.429229.peg.6417	S40|6666666.429097.peg.74	S19|6666666.429070.peg.66	S86|6666666.429244.peg.44	S18|6666666.429069.peg.4694	S17|6666666.429068.peg.1360	S16|6666666.429067.peg.1711	S28|6666666.429083.peg.4018	S42|6666666.429094.peg.2968	S15|6666666.429062.peg.4524	S69|6666666.429225.peg.119	S65|6666666.429220.peg.3231	S39|6666666.429091.peg.3927	S49|6666666.429203.peg.2971	S73|6666666.429230.peg.5251	S14|6666666.429056.peg.2283	S44|6666666.428653.peg.2641	S55|6666666.429210.peg.2866	S54|6666666.429208.peg.3127	S66|6666666.429221.peg.4621	S61|6666666.429216.peg.5603	S68|6666666.429224.peg.72	S79|6666666.429237.peg.4887	S85|6666666.429243.peg.4908	S67|6666666.429222.peg.1882	S13|6666666.429055.peg.5423	S48|6666666.429201.peg.598	S37|6666666.429095.peg.494	S12|6666666.429035.peg.1409	S74|6666666.429231.peg.3983	S22|6666666.429073.peg.6162	S11|6666666.429022.peg.6921	S10|6666666.429019.peg.2786	S56|6666666.429211.peg.5931	S09|6666666.429018.peg.3270	S08|6666666.429013.peg.3818	S27|6666666.429078.peg.3697	S77|6666666.429235.peg.4311	S07|6666666.429012.peg.3833	S76|6666666.429234.peg.3764	S81|6666666.429239.peg.1300	S26|6666666.429077.peg.3665	S06|6666666.429011.peg.6837
Group358:	OUT|452652.14.peg.3698	S63|6666666.429218.peg.1012	S45|6666666.428748.peg.2926	S72|6666666.429229.peg.6141	S19|6666666.429070.peg.3559	S86|6666666.429244.peg.657	S18|6666666.429069.peg.4639	S17|6666666.429068.peg.4958	S16|6666666.429067.peg.1797	S42|6666666.429094.peg.2882	S65|6666666.429220.peg.7419	S39|6666666.429091.peg.3861	S49|6666666.429203.peg.3049	S73|6666666.429230.peg.5071	S14|6666666.429056.peg.2219	S44|6666666.428653.peg.2732	S55|6666666.429210.peg.2931	S54|6666666.429208.peg.3193	S66|6666666.429221.peg.4516	S61|6666666.429216.peg.5499	S79|6666666.429237.peg.8864	S85|6666666.429243.peg.2660	S13|6666666.429055.peg.2665	S48|6666666.429201.peg.5633	S37|6666666.429095.peg.4538	S12|6666666.429035.peg.1488	S74|6666666.429231.peg.3893	S22|6666666.429073.peg.1186	S11|6666666.429022.peg.6859	S10|6666666.429019.peg.2722	S56|6666666.429211.peg.579	S09|6666666.429018.peg.4100	S08|6666666.429013.peg.3008	S77|6666666.429235.peg.4207	S07|6666666.429012.peg.2971	S76|6666666.429234.peg.3867	S06|6666666.429011.peg.6777	S47|6666666.429200.peg.3466	S41|6666666.429093.peg.2487	S36|6666666.429085.peg.776	S43|6666666.429096.peg.6141	S75|6666666.429233.peg.3925	S25|6666666.429079.peg.5940	S52|6666666.429206.peg.1937	S05|6666666.429008.peg.3741	S59|6666666.429214.peg.4192	S03|6666666.429001.peg.503	S35|6666666.429084.peg.2621	S21|6666666.429072.peg.2875
Group359:	OUT|452652.14.peg.3697	S63|6666666.429218.peg.1013	S45|6666666.428748.peg.2927	S72|6666666.429229.peg.6142	S19|6666666.429070.peg.3560	S18|6666666.429069.peg.4640	S17|6666666.429068.peg.4959	S16|6666666.429067.peg.1796	S28|6666666.429083.peg.4128	S42|6666666.429094.peg.2883	S15|6666666.429062.peg.471	S69|6666666.429225.peg.235	S65|6666666.429220.peg.7418	S39|6666666.429091.peg.3862	S49|6666666.429203.peg.3048	S73|6666666.429230.peg.5069	S14|6666666.429056.peg.2220	S44|6666666.428653.peg.2731	S55|6666666.429210.peg.2930	S54|6666666.429208.peg.3192	S66|6666666.429221.peg.4517	S61|6666666.429216.peg.5500	S68|6666666.429224.peg.187	S79|6666666.429237.peg.8863	S85|6666666.429243.peg.2659	S67|6666666.429222.peg.1779	S13|6666666.429055.peg.2664	S48|6666666.429201.peg.5634	S37|6666666.429095.peg.4539	S74|6666666.429231.peg.3894	S22|6666666.429073.peg.1185	S11|6666666.429022.peg.6860	S10|6666666.429019.peg.2723	S56|6666666.429211.peg.578	S09|6666666.429018.peg.4101	S08|6666666.429013.peg.3007	S27|6666666.429078.peg.4907	S77|6666666.429235.peg.4208	S07|6666666.429012.peg.2970	S76|6666666.429234.peg.3866	S26|6666666.429077.peg.2903	S06|6666666.429011.peg.6778	S47|6666666.429200.peg.3467	S41|6666666.429093.peg.2486	S36|6666666.429085.peg.777	S43|6666666.429096.peg.6140	S53|6666666.429207.peg.5069	S75|6666666.429233.peg.3926	S25|6666666.429079.peg.5941
Group360:	OUT|452652.14.peg.3696	S63|6666666.429218.peg.1014	S45|6666666.428748.peg.2928	S71|6666666.429228.peg.5100	S70|6666666.429226.peg.2982	S62|6666666.429217.peg.4698	S72|6666666.429229.peg.4917	S19|6666666.429070.peg.3561	S86|6666666.429244.peg.658	S18|6666666.429069.peg.4642	S17|6666666.429068.peg.4960	S16|6666666.429067.peg.1795	S28|6666666.429083.peg.4126	S42|6666666.429094.peg.2885	S15|6666666.429062.peg.472	S69|6666666.429225.peg.234	S65|6666666.429220.peg.7417	S39|6666666.429091.peg.3864	S49|6666666.429203.peg.3046	S73|6666666.429230.peg.5068	S14|6666666.429056.peg.2221	S44|6666666.428653.peg.2729	S55|6666666.429210.peg.2928	S54|6666666.429208.peg.3190	S66|6666666.429221.peg.4519	S61|6666666.429216.peg.5502	S68|6666666.429224.peg.186	S79|6666666.429237.peg.3091	S85|6666666.429243.peg.2657	S67|6666666.429222.peg.1780	S13|6666666.429055.peg.2663	S48|6666666.429201.peg.681	S37|6666666.429095.peg.4541	S12|6666666.429035.peg.1485	S74|6666666.429231.peg.3895	S22|6666666.429073.peg.1183	S11|6666666.429022.peg.6862	S10|6666666.429019.peg.2725	S56|6666666.429211.peg.576	S09|6666666.429018.peg.4104	S08|6666666.429013.peg.3004	S27|6666666.429078.peg.4908	S07|6666666.429012.peg.2967	S76|6666666.429234.peg.3864	S81|6666666.429239.peg.3471	S26|6666666.429077.peg.2902	S06|6666666.429011.peg.6779	S47|6666666.429200.peg.3469	S36|6666666.429085.peg.779
[truncated: 125,295 more rows]
[truncated: 147 more columns]

## Sheet: ID
Strain	ID
Streptomyces xinghaiensis S187	S01
Streptomyces sp. RV15	S02
Streptomyces sp. NBRC 110035	S03
Streptomyces sp. NBRC 110027	S04
Streptomyces sp. MUSC 14	S05
Streptomyces sp. H-KF8	S06
Streptomyces sp. CNZ306	S07
Streptomyces sp. CNQ-509	S08
Streptomyces sp. CMB-StM0423	S09
Streptomyces sp. CB02414	S10
Streptomyces sp. CB02400	S11
Streptomyces sp. B9173	S12
Streptomyces sp. AVP053U2	S13
Streptomyces parvulus 2297	S14
Streptomyces mangrovisoli MUSC 149	S15
Streptomyces hyaluromycini NBRC 110483	S16
[truncated: 71 more rows]
