# Supplementary material for: Comparative Genomic Insights into Secondary Metabolism Biosynthetic Gene Cluster Distributions of Marine Streptomyces
Source: Mar Drugs. 2019 Aug 26;17(9):498. doi: 10.3390/md17090498 (PMC6780079; doi:10.3390/md17090498)
Supplement: Supplementary file 1 [file marinedrugs-17-00498-s001.zip › supplementary/Comparative_Genomics_Marine_Streptpmyces-SM-Table_S5.xlsx]

## Sheet: Sheet1
Strain 1	Strain 2	ANI
Streptomyces abyssalis SCSIO 10389	Streptomyces abyssalis SCSIO 10389	100
Streptomyces abyssalis SCSIO 10389	Streptomyces abyssalis SCSIO 10390	99.9
Streptomyces abyssalis SCSIO 10389	Streptomyces albidoflavus 132	76.4
Streptomyces abyssalis SCSIO 10389	Streptomyces albidoflavus 138	76.4
Streptomyces abyssalis SCSIO 10389	Streptomyces albidoflavus 143	76.3
Streptomyces abyssalis SCSIO 10389	Streptomyces albidoflavus 145	76.4
Streptomyces abyssalis SCSIO 10389	Streptomyces albidoflavus 38	76.3
Streptomyces abyssalis SCSIO 10389	Streptomyces antioxidans MUSC 164	76.6
Streptomyces abyssalis SCSIO 10389	Streptomyces avicenniae NRRL B-24776	75.4
Streptomyces abyssalis SCSIO 10389	Streptomyces griseoaurantiacus M045	76.2
Streptomyces abyssalis SCSIO 10389	Streptomyces humi MUSC 119	75.6
Streptomyces abyssalis SCSIO 10389	Streptomyces hyaluromycini NBRC 110483	75.7
Streptomyces abyssalis SCSIO 10389	Streptomyces indicus CGMCC 4.5727	76.2
Streptomyces abyssalis SCSIO 10389	Streptomyces malaysiense MUSC 136	76
Streptomyces abyssalis SCSIO 10389	Streptomyces mangrovisoli MUSC 149	76.2
Streptomyces abyssalis SCSIO 10389	Streptomyces nanshensis 10374	78.3
Streptomyces abyssalis SCSIO 10389	Streptomyces nanshensis SCSIO 10429	85.6
Streptomyces abyssalis SCSIO 10389	Streptomyces nigra 452	76.2
Streptomyces abyssalis SCSIO 10389	Streptomyces niveus SCSIO 3406	76.2
Streptomyces abyssalis SCSIO 10389	Streptomyces oceani SCSIO 02100	77.1
Streptomyces abyssalis SCSIO 10389	Streptomyces parvulus 2297	76.3
Streptomyces abyssalis SCSIO 10389	Streptomyces philanthi LHW51701	77.8
Streptomyces abyssalis SCSIO 10389	Streptomyces pluripotens MUSC 135	75.6
Streptomyces abyssalis SCSIO 10389	Streptomyces pluripotens MUSC 137	75.4
Streptomyces abyssalis SCSIO 10389	Streptomyces qinglanensis 172205	78.1
Streptomyces abyssalis SCSIO 10389	Streptomyces qinglanensis CGMCC 4.6825	78.1
Streptomyces abyssalis SCSIO 10389	Streptomyces qinglanensis SCSIO M10379	78.2
Streptomyces abyssalis SCSIO 10389	Streptomyces sp. 13-12-16	76.6
Streptomyces abyssalis SCSIO 10389	Streptomyces sp. AA0539	75.9
Streptomyces abyssalis SCSIO 10389	Streptomyces sp. AA1529	78.1
Streptomyces abyssalis SCSIO 10389	Streptomyces sp. AVP053U2	76.2
Streptomyces abyssalis SCSIO 10389	Streptomyces sp. B188M101	76.4
Streptomyces abyssalis SCSIO 10389	Streptomyces sp. B226SN101	76.4
Streptomyces abyssalis SCSIO 10389	Streptomyces sp. B9173	75.9
Streptomyces abyssalis SCSIO 10389	Streptomyces sp. BSE7F	76.5
Streptomyces abyssalis SCSIO 10389	Streptomyces sp. CB02366	76.7
Streptomyces abyssalis SCSIO 10389	Streptomyces sp. CB02400	76.4
Streptomyces abyssalis SCSIO 10389	Streptomyces sp. CB02414	76.3
Streptomyces abyssalis SCSIO 10389	Streptomyces sp. CB02613	76.6
Streptomyces abyssalis SCSIO 10389	Streptomyces sp. CMB-StM0423	76.5
Streptomyces abyssalis SCSIO 10389	Streptomyces sp. CNQ431	76.2
Streptomyces abyssalis SCSIO 10389	Streptomyces sp. CNQ-509	76.4
Streptomyces abyssalis SCSIO 10389	Streptomyces sp. CNZ279	78
Streptomyces abyssalis SCSIO 10389	Streptomyces sp. CNZ306	76.4
Streptomyces abyssalis SCSIO 10389	Streptomyces sp. DUT11	76.4
Streptomyces abyssalis SCSIO 10389	Streptomyces sp. FM008	76.8
Streptomyces abyssalis SCSIO 10389	Streptomyces sp. GBA 94-10	76.2
Streptomyces abyssalis SCSIO 10389	Streptomyces sp. H-KF8	76.2
Streptomyces abyssalis SCSIO 10389	Streptomyces sp. HNM0039	76.5
Streptomyces abyssalis SCSIO 10389	Streptomyces sp. HNS054	76.4
Streptomyces abyssalis SCSIO 10389	Streptomyces sp. JS01	76.2
Streptomyces abyssalis SCSIO 10389	Streptomyces sp. LHW50302	77.8
Streptomyces abyssalis SCSIO 10389	Streptomyces sp. M10	76.2
Streptomyces abyssalis SCSIO 10389	Streptomyces sp. MP131-18	75.6
Streptomyces abyssalis SCSIO 10389	Streptomyces sp. MUSC 1	76
Streptomyces abyssalis SCSIO 10389	Streptomyces sp. MUSC 125	75.4
Streptomyces abyssalis SCSIO 10389	Streptomyces sp. MUSC 14	76
Streptomyces abyssalis SCSIO 10389	Streptomyces sp. MUSC 93	76.3
Streptomyces abyssalis SCSIO 10389	Streptomyces sp. NBRC 110027	76.6
Streptomyces abyssalis SCSIO 10389	Streptomyces sp. NBRC 110035	76.6
Streptomyces abyssalis SCSIO 10389	Streptomyces sp. NRRL B-24484	74
Streptomyces abyssalis SCSIO 10389	Streptomyces sp. NTK 937	76.2
Streptomyces abyssalis SCSIO 10389	Streptomyces sp. PCS3-D2	75.9
Streptomyces abyssalis SCSIO 10389	Streptomyces sp. PT12	75.5
Streptomyces abyssalis SCSIO 10389	Streptomyces sp. PTY087I2	76.4
Streptomyces abyssalis SCSIO 10389	Streptomyces sp. PVA 94-07	76.3
Streptomyces abyssalis SCSIO 10389	Streptomyces sp. RV15	75.8
Streptomyces abyssalis SCSIO 10389	Streptomyces sp. S063	76.4
Streptomyces abyssalis SCSIO 10389	Streptomyces sp. SBT349	75.6
Streptomyces abyssalis SCSIO 10389	Streptomyces sp. ScaeMP-e10	76.3
Streptomyces abyssalis SCSIO 10389	Streptomyces sp. SCSIO 03032	75.9
Streptomyces abyssalis SCSIO 10389	Streptomyces sp. SM1	76.5
Streptomyces abyssalis SCSIO 10389	Streptomyces sp. SM10	76.3
Streptomyces abyssalis SCSIO 10389	Streptomyces sp. SM11	76.3
Streptomyces abyssalis SCSIO 10389	Streptomyces sp. SM13	76.4
Streptomyces abyssalis SCSIO 10389	Streptomyces sp. SM17	76.3
Streptomyces abyssalis SCSIO 10389	Streptomyces sp. SM18	76.3
Streptomyces abyssalis SCSIO 10389	Streptomyces sp. SM5	76.1
Streptomyces abyssalis SCSIO 10389	Streptomyces sp. SM8	76.4
Streptomyces abyssalis SCSIO 10389	Streptomyces sp. SM9	76.9
Streptomyces abyssalis SCSIO 10389	Streptomyces sp. WZ.A104	76.4
Streptomyces abyssalis SCSIO 10389	Streptomyces spongiicola 531S	76.3
Streptomyces abyssalis SCSIO 10389	Streptomyces spongiicola HNM0071	76.5
Streptomyces abyssalis SCSIO 10389	Streptomyces violaceoruber S21	76.3
Streptomyces abyssalis SCSIO 10389	Streptomyces xiamenensis 318	75.7
Streptomyces abyssalis SCSIO 10389	Streptomyces xiaopingdaonensis DUT180	77.2
Streptomyces abyssalis SCSIO 10389	Streptomyces xinghaiensis S187	77.1
Streptomyces abyssalis SCSIO 10390	Streptomyces abyssalis SCSIO 10390	100
Streptomyces abyssalis SCSIO 10390	Streptomyces albidoflavus 132	76.4
Streptomyces abyssalis SCSIO 10390	Streptomyces albidoflavus 138	76.4
Streptomyces abyssalis SCSIO 10390	Streptomyces albidoflavus 143	76.4
Streptomyces abyssalis SCSIO 10390	Streptomyces albidoflavus 145	76.4
Streptomyces abyssalis SCSIO 10390	Streptomyces albidoflavus 38	76.4
Streptomyces abyssalis SCSIO 10390	Streptomyces antioxidans MUSC 164	76.5
Streptomyces abyssalis SCSIO 10390	Streptomyces avicenniae NRRL B-24776	75.4
Streptomyces abyssalis SCSIO 10390	Streptomyces griseoaurantiacus M045	76.3
Streptomyces abyssalis SCSIO 10390	Streptomyces humi MUSC 119	75.8
Streptomyces abyssalis SCSIO 10390	Streptomyces hyaluromycini NBRC 110483	75.7
Streptomyces abyssalis SCSIO 10390	Streptomyces indicus CGMCC 4.5727	76.3
Streptomyces abyssalis SCSIO 10390	Streptomyces malaysiense MUSC 136	76
Streptomyces abyssalis SCSIO 10390	Streptomyces mangrovisoli MUSC 149	76.1
Streptomyces abyssalis SCSIO 10390	Streptomyces nanshensis 10374	78.3
Streptomyces abyssalis SCSIO 10390	Streptomyces nanshensis SCSIO 10429	85.6
Streptomyces abyssalis SCSIO 10390	Streptomyces nigra 452	76.3
Streptomyces abyssalis SCSIO 10390	Streptomyces niveus SCSIO 3406	76.3
Streptomyces abyssalis SCSIO 10390	Streptomyces oceani SCSIO 02100	77.1
Streptomyces abyssalis SCSIO 10390	Streptomyces parvulus 2297	76.3
Streptomyces abyssalis SCSIO 10390	Streptomyces philanthi LHW51701	77.8
Streptomyces abyssalis SCSIO 10390	Streptomyces pluripotens MUSC 135	75.6
Streptomyces abyssalis SCSIO 10390	Streptomyces pluripotens MUSC 137	75.4
Streptomyces abyssalis SCSIO 10390	Streptomyces qinglanensis 172205	78.3
Streptomyces abyssalis SCSIO 10390	Streptomyces qinglanensis CGMCC 4.6825	78.2
Streptomyces abyssalis SCSIO 10390	Streptomyces qinglanensis SCSIO M10379	78.3
Streptomyces abyssalis SCSIO 10390	Streptomyces sp. 13-12-16	76.6
Streptomyces abyssalis SCSIO 10390	Streptomyces sp. AA0539	75.8
Streptomyces abyssalis SCSIO 10390	Streptomyces sp. AA1529	78.1
Streptomyces abyssalis SCSIO 10390	Streptomyces sp. AVP053U2	76
Streptomyces abyssalis SCSIO 10390	Streptomyces sp. B188M101	76.3
Streptomyces abyssalis SCSIO 10390	Streptomyces sp. B226SN101	76.4
Streptomyces abyssalis SCSIO 10390	Streptomyces sp. B9173	75.8
Streptomyces abyssalis SCSIO 10390	Streptomyces sp. BSE7F	76.5
Streptomyces abyssalis SCSIO 10390	Streptomyces sp. CB02366	76.6
Streptomyces abyssalis SCSIO 10390	Streptomyces sp. CB02400	76.4
Streptomyces abyssalis SCSIO 10390	Streptomyces sp. CB02414	76.3
Streptomyces abyssalis SCSIO 10390	Streptomyces sp. CB02613	76.5
Streptomyces abyssalis SCSIO 10390	Streptomyces sp. CMB-StM0423	76.4
Streptomyces abyssalis SCSIO 10390	Streptomyces sp. CNQ431	76.2
Streptomyces abyssalis SCSIO 10390	Streptomyces sp. CNQ-509	76.4
Streptomyces abyssalis SCSIO 10390	Streptomyces sp. CNZ279	78.2
Streptomyces abyssalis SCSIO 10390	Streptomyces sp. CNZ306	76.3
Streptomyces abyssalis SCSIO 10390	Streptomyces sp. DUT11	76.4
Streptomyces abyssalis SCSIO 10390	Streptomyces sp. FM008	76.8
Streptomyces abyssalis SCSIO 10390	Streptomyces sp. GBA 94-10	76.2
Streptomyces abyssalis SCSIO 10390	Streptomyces sp. H-KF8	76
Streptomyces abyssalis SCSIO 10390	Streptomyces sp. HNM0039	76.6
Streptomyces abyssalis SCSIO 10390	Streptomyces sp. HNS054	76.4
Streptomyces abyssalis SCSIO 10390	Streptomyces sp. JS01	76.3
Streptomyces abyssalis SCSIO 10390	Streptomyces sp. LHW50302	77.9
Streptomyces abyssalis SCSIO 10390	Streptomyces sp. M10	76.2
Streptomyces abyssalis SCSIO 10390	Streptomyces sp. MP131-18	75.6
Streptomyces abyssalis SCSIO 10390	Streptomyces sp. MUSC 1	75.9
Streptomyces abyssalis SCSIO 10390	Streptomyces sp. MUSC 125	75.5
Streptomyces abyssalis SCSIO 10390	Streptomyces sp. MUSC 14	75.7
Streptomyces abyssalis SCSIO 10390	Streptomyces sp. MUSC 93	76.2
Streptomyces abyssalis SCSIO 10390	Streptomyces sp. NBRC 110027	76.7
Streptomyces abyssalis SCSIO 10390	Streptomyces sp. NBRC 110035	76.2
Streptomyces abyssalis SCSIO 10390	Streptomyces sp. NRRL B-24484	74
Streptomyces abyssalis SCSIO 10390	Streptomyces sp. NTK 937	76.2
Streptomyces abyssalis SCSIO 10390	Streptomyces sp. PCS3-D2	75.9
Streptomyces abyssalis SCSIO 10390	Streptomyces sp. PT12	75.5
Streptomyces abyssalis SCSIO 10390	Streptomyces sp. PTY087I2	76.4
Streptomyces abyssalis SCSIO 10390	Streptomyces sp. PVA 94-07	76.2
Streptomyces abyssalis SCSIO 10390	Streptomyces sp. RV15	75.8
Streptomyces abyssalis SCSIO 10390	Streptomyces sp. S063	76.4
Streptomyces abyssalis SCSIO 10390	Streptomyces sp. SBT349	75.6
Streptomyces abyssalis SCSIO 10390	Streptomyces sp. ScaeMP-e10	76.4
Streptomyces abyssalis SCSIO 10390	Streptomyces sp. SCSIO 03032	75.7
Streptomyces abyssalis SCSIO 10390	Streptomyces sp. SM1	76.5
Streptomyces abyssalis SCSIO 10390	Streptomyces sp. SM10	76.3
Streptomyces abyssalis SCSIO 10390	Streptomyces sp. SM11	76.2
Streptomyces abyssalis SCSIO 10390	Streptomyces sp. SM13	76.5
Streptomyces abyssalis SCSIO 10390	Streptomyces sp. SM17	76.3
Streptomyces abyssalis SCSIO 10390	Streptomyces sp. SM18	76.2
Streptomyces abyssalis SCSIO 10390	Streptomyces sp. SM5	76.2
Streptomyces abyssalis SCSIO 10390	Streptomyces sp. SM8	76.2
Streptomyces abyssalis SCSIO 10390	Streptomyces sp. SM9	76.9
Streptomyces abyssalis SCSIO 10390	Streptomyces sp. WZ.A104	76.4
Streptomyces abyssalis SCSIO 10390	Streptomyces spongiicola 531S	76.4
Streptomyces abyssalis SCSIO 10390	Streptomyces spongiicola HNM0071	76.5
Streptomyces abyssalis SCSIO 10390	Streptomyces violaceoruber S21	76.4
Streptomyces abyssalis SCSIO 10390	Streptomyces xiamenensis 318	75.6
Streptomyces abyssalis SCSIO 10390	Streptomyces xiaopingdaonensis DUT180	77.2
Streptomyces abyssalis SCSIO 10390	Streptomyces xinghaiensis S187	77.2
Streptomyces albidoflavus 132	Streptomyces albidoflavus 132	100
Streptomyces albidoflavus 132	Streptomyces albidoflavus 138	99.9
Streptomyces albidoflavus 132	Streptomyces albidoflavus 143	99.9
Streptomyces albidoflavus 132	Streptomyces albidoflavus 145	99.9
Streptomyces albidoflavus 132	Streptomyces albidoflavus 38	99.9
Streptomyces albidoflavus 132	Streptomyces antioxidans MUSC 164	77.4
Streptomyces albidoflavus 132	Streptomyces avicenniae NRRL B-24776	75.9
Streptomyces albidoflavus 132	Streptomyces griseoaurantiacus M045	78.9
Streptomyces albidoflavus 132	Streptomyces humi MUSC 119	78.5
Streptomyces albidoflavus 132	Streptomyces hyaluromycini NBRC 110483	78.5
Streptomyces albidoflavus 132	Streptomyces indicus CGMCC 4.5727	78.5
Streptomyces albidoflavus 132	Streptomyces malaysiense MUSC 136	78.7
Streptomyces albidoflavus 132	Streptomyces mangrovisoli MUSC 149	78.8
Streptomyces albidoflavus 132	Streptomyces nanshensis 10374	77.2
Streptomyces albidoflavus 132	Streptomyces nanshensis SCSIO 10429	76.8
Streptomyces albidoflavus 132	Streptomyces nigra 452	79.1
Streptomyces albidoflavus 132	Streptomyces niveus SCSIO 3406	78.2
Streptomyces albidoflavus 132	Streptomyces oceani SCSIO 02100	75.8
Streptomyces albidoflavus 132	Streptomyces parvulus 2297	79.3
Streptomyces albidoflavus 132	Streptomyces philanthi LHW51701	76.8
Streptomyces albidoflavus 132	Streptomyces pluripotens MUSC 135	77.9
Streptomyces albidoflavus 132	Streptomyces pluripotens MUSC 137	77.8
Streptomyces albidoflavus 132	Streptomyces qinglanensis 172205	76.9
Streptomyces albidoflavus 132	Streptomyces qinglanensis CGMCC 4.6825	76.8
Streptomyces albidoflavus 132	Streptomyces qinglanensis SCSIO M10379	77.1
Streptomyces albidoflavus 132	Streptomyces sp. 13-12-16	79.5
Streptomyces albidoflavus 132	Streptomyces sp. AA0539	76.3
Streptomyces albidoflavus 132	Streptomyces sp. AA1529	76.9
Streptomyces albidoflavus 132	Streptomyces sp. AVP053U2	78.8
Streptomyces albidoflavus 132	Streptomyces sp. B188M101	79.4
Streptomyces albidoflavus 132	Streptomyces sp. B226SN101	79.4
Streptomyces albidoflavus 132	Streptomyces sp. B9173	78.7
Streptomyces albidoflavus 132	Streptomyces sp. BSE7F	79.1
Streptomyces albidoflavus 132	Streptomyces sp. CB02366	79.2
Streptomyces albidoflavus 132	Streptomyces sp. CB02400	79
Streptomyces albidoflavus 132	Streptomyces sp. CB02414	79.3
Streptomyces albidoflavus 132	Streptomyces sp. CB02613	79.3
Streptomyces albidoflavus 132	Streptomyces sp. CMB-StM0423	76.8
Streptomyces albidoflavus 132	Streptomyces sp. CNQ431	95.9
Streptomyces albidoflavus 132	Streptomyces sp. CNQ-509	76.6
Streptomyces albidoflavus 132	Streptomyces sp. CNZ279	76.8
Streptomyces albidoflavus 132	Streptomyces sp. CNZ306	76.5
Streptomyces albidoflavus 132	Streptomyces sp. DUT11	79.3
Streptomyces albidoflavus 132	Streptomyces sp. FM008	97.8
Streptomyces albidoflavus 132	Streptomyces sp. GBA 94-10	95.9
Streptomyces albidoflavus 132	Streptomyces sp. H-KF8	79.2
Streptomyces albidoflavus 132	Streptomyces sp. HNM0039	78.9
Streptomyces albidoflavus 132	Streptomyces sp. HNS054	79
Streptomyces albidoflavus 132	Streptomyces sp. JS01	79.4
Streptomyces albidoflavus 132	Streptomyces sp. LHW50302	76.7
Streptomyces albidoflavus 132	Streptomyces sp. M10	96
Streptomyces albidoflavus 132	Streptomyces sp. MP131-18	75.6
Streptomyces albidoflavus 132	Streptomyces sp. MUSC 1	78.5
Streptomyces albidoflavus 132	Streptomyces sp. MUSC 125	78
Streptomyces albidoflavus 132	Streptomyces sp. MUSC 14	78.5
Streptomyces albidoflavus 132	Streptomyces sp. MUSC 93	78.5
Streptomyces albidoflavus 132	Streptomyces sp. NBRC 110027	77.7
Streptomyces albidoflavus 132	Streptomyces sp. NBRC 110035	78.9
Streptomyces albidoflavus 132	Streptomyces sp. NRRL B-24484	75.4
Streptomyces albidoflavus 132	Streptomyces sp. NTK 937	78.9
Streptomyces albidoflavus 132	Streptomyces sp. PCS3-D2	78.4
Streptomyces albidoflavus 132	Streptomyces sp. PT12	75.5
Streptomyces albidoflavus 132	Streptomyces sp. PTY087I2	79.2
Streptomyces albidoflavus 132	Streptomyces sp. PVA 94-07	96
Streptomyces albidoflavus 132	Streptomyces sp. RV15	78.1
Streptomyces albidoflavus 132	Streptomyces sp. S063	79.2
Streptomyces albidoflavus 132	Streptomyces sp. SBT349	75.7
Streptomyces albidoflavus 132	Streptomyces sp. ScaeMP-e10	79
Streptomyces albidoflavus 132	Streptomyces sp. SCSIO 03032	75.6
Streptomyces albidoflavus 132	Streptomyces sp. SM1	78.9
Streptomyces albidoflavus 132	Streptomyces sp. SM10	78.7
Streptomyces albidoflavus 132	Streptomyces sp. SM11	79.1
Streptomyces albidoflavus 132	Streptomyces sp. SM13	79.4
Streptomyces albidoflavus 132	Streptomyces sp. SM17	97.8
Streptomyces albidoflavus 132	Streptomyces sp. SM18	78.7
Streptomyces albidoflavus 132	Streptomyces sp. SM5	78.9
Streptomyces albidoflavus 132	Streptomyces sp. SM8	97.8
Streptomyces albidoflavus 132	Streptomyces sp. SM9	97.8
Streptomyces albidoflavus 132	Streptomyces sp. WZ.A104	79.1
Streptomyces albidoflavus 132	Streptomyces spongiicola 531S	78.8
Streptomyces albidoflavus 132	Streptomyces spongiicola HNM0071	78.9
Streptomyces albidoflavus 132	Streptomyces violaceoruber S21	79.3
Streptomyces albidoflavus 132	Streptomyces xiamenensis 318	76
Streptomyces albidoflavus 132	Streptomyces xiaopingdaonensis DUT180	76.3
Streptomyces albidoflavus 132	Streptomyces xinghaiensis S187	78.3
Streptomyces albidoflavus 138	Streptomyces albidoflavus 138	100
Streptomyces albidoflavus 138	Streptomyces albidoflavus 143	99.9
Streptomyces albidoflavus 138	Streptomyces albidoflavus 145	99.9
Streptomyces albidoflavus 138	Streptomyces albidoflavus 38	99.9
Streptomyces albidoflavus 138	Streptomyces antioxidans MUSC 164	77.2
Streptomyces albidoflavus 138	Streptomyces avicenniae NRRL B-24776	75.7
Streptomyces albidoflavus 138	Streptomyces griseoaurantiacus M045	78.9
Streptomyces albidoflavus 138	Streptomyces humi MUSC 119	78.4
Streptomyces albidoflavus 138	Streptomyces hyaluromycini NBRC 110483	78.4
Streptomyces albidoflavus 138	Streptomyces indicus CGMCC 4.5727	78.5
Streptomyces albidoflavus 138	Streptomyces malaysiense MUSC 136	78.6
Streptomyces albidoflavus 138	Streptomyces mangrovisoli MUSC 149	78.7
Streptomyces albidoflavus 138	Streptomyces nanshensis 10374	77
Streptomyces albidoflavus 138	Streptomyces nanshensis SCSIO 10429	76.6
Streptomyces albidoflavus 138	Streptomyces nigra 452	79.1
Streptomyces albidoflavus 138	Streptomyces niveus SCSIO 3406	78
Streptomyces albidoflavus 138	Streptomyces oceani SCSIO 02100	75.9
Streptomyces albidoflavus 138	Streptomyces parvulus 2297	79.1
Streptomyces albidoflavus 138	Streptomyces philanthi LHW51701	76.8
Streptomyces albidoflavus 138	Streptomyces pluripotens MUSC 135	77.8
Streptomyces albidoflavus 138	Streptomyces pluripotens MUSC 137	77.8
Streptomyces albidoflavus 138	Streptomyces qinglanensis 172205	76.7
Streptomyces albidoflavus 138	Streptomyces qinglanensis CGMCC 4.6825	76.7
Streptomyces albidoflavus 138	Streptomyces qinglanensis SCSIO M10379	77
Streptomyces albidoflavus 138	Streptomyces sp. 13-12-16	79.3
Streptomyces albidoflavus 138	Streptomyces sp. AA0539	76.1
Streptomyces albidoflavus 138	Streptomyces sp. AA1529	76.8
Streptomyces albidoflavus 138	Streptomyces sp. AVP053U2	78.8
Streptomyces albidoflavus 138	Streptomyces sp. B188M101	79.3
Streptomyces albidoflavus 138	Streptomyces sp. B226SN101	79.3
Streptomyces albidoflavus 138	Streptomyces sp. B9173	78.6
Streptomyces albidoflavus 138	Streptomyces sp. BSE7F	79
Streptomyces albidoflavus 138	Streptomyces sp. CB02366	79.3
Streptomyces albidoflavus 138	Streptomyces sp. CB02400	78.8
Streptomyces albidoflavus 138	Streptomyces sp. CB02414	79.2
Streptomyces albidoflavus 138	Streptomyces sp. CB02613	79.2
Streptomyces albidoflavus 138	Streptomyces sp. CMB-StM0423	76.6
Streptomyces albidoflavus 138	Streptomyces sp. CNQ431	96
Streptomyces albidoflavus 138	Streptomyces sp. CNQ-509	76.4
Streptomyces albidoflavus 138	Streptomyces sp. CNZ279	76.8
Streptomyces albidoflavus 138	Streptomyces sp. CNZ306	76.5
Streptomyces albidoflavus 138	Streptomyces sp. DUT11	79.2
Streptomyces albidoflavus 138	Streptomyces sp. FM008	97.8
Streptomyces albidoflavus 138	Streptomyces sp. GBA 94-10	95.9
Streptomyces albidoflavus 138	Streptomyces sp. H-KF8	79
Streptomyces albidoflavus 138	Streptomyces sp. HNM0039	78.9
Streptomyces albidoflavus 138	Streptomyces sp. HNS054	78.8
Streptomyces albidoflavus 138	Streptomyces sp. JS01	79.1
Streptomyces albidoflavus 138	Streptomyces sp. LHW50302	76.7
Streptomyces albidoflavus 138	Streptomyces sp. M10	95.9
Streptomyces albidoflavus 138	Streptomyces sp. MP131-18	75.4
Streptomyces albidoflavus 138	Streptomyces sp. MUSC 1	78.4
Streptomyces albidoflavus 138	Streptomyces sp. MUSC 125	77.9
Streptomyces albidoflavus 138	Streptomyces sp. MUSC 14	78.5
Streptomyces albidoflavus 138	Streptomyces sp. MUSC 93	78.5
Streptomyces albidoflavus 138	Streptomyces sp. NBRC 110027	77.8
Streptomyces albidoflavus 138	Streptomyces sp. NBRC 110035	78.8
Streptomyces albidoflavus 138	Streptomyces sp. NRRL B-24484	75.3
Streptomyces albidoflavus 138	Streptomyces sp. NTK 937	78.8
Streptomyces albidoflavus 138	Streptomyces sp. PCS3-D2	78.2
Streptomyces albidoflavus 138	Streptomyces sp. PT12	75.4
Streptomyces albidoflavus 138	Streptomyces sp. PTY087I2	79.2
Streptomyces albidoflavus 138	Streptomyces sp. PVA 94-07	96
Streptomyces albidoflavus 138	Streptomyces sp. RV15	78
Streptomyces albidoflavus 138	Streptomyces sp. S063	79
Streptomyces albidoflavus 138	Streptomyces sp. SBT349	75.6
Streptomyces albidoflavus 138	Streptomyces sp. ScaeMP-e10	79
Streptomyces albidoflavus 138	Streptomyces sp. SCSIO 03032	75.5
Streptomyces albidoflavus 138	Streptomyces sp. SM1	78.8
Streptomyces albidoflavus 138	Streptomyces sp. SM10	78.7
Streptomyces albidoflavus 138	Streptomyces sp. SM11	79
Streptomyces albidoflavus 138	Streptomyces sp. SM13	79.3
Streptomyces albidoflavus 138	Streptomyces sp. SM17	97.9
Streptomyces albidoflavus 138	Streptomyces sp. SM18	78.6
Streptomyces albidoflavus 138	Streptomyces sp. SM5	78.6
Streptomyces albidoflavus 138	Streptomyces sp. SM8	97.8
Streptomyces albidoflavus 138	Streptomyces sp. SM9	97.8
Streptomyces albidoflavus 138	Streptomyces sp. WZ.A104	78.9
Streptomyces albidoflavus 138	Streptomyces spongiicola 531S	78.7
Streptomyces albidoflavus 138	Streptomyces spongiicola HNM0071	78.8
Streptomyces albidoflavus 138	Streptomyces violaceoruber S21	79.3
Streptomyces albidoflavus 138	Streptomyces xiamenensis 318	75.8
Streptomyces albidoflavus 138	Streptomyces xiaopingdaonensis DUT180	76.2
Streptomyces albidoflavus 138	Streptomyces xinghaiensis S187	78.2
Streptomyces albidoflavus 143	Streptomyces albidoflavus 143	100
Streptomyces albidoflavus 143	Streptomyces albidoflavus 145	99.9
Streptomyces albidoflavus 143	Streptomyces albidoflavus 38	99.9
Streptomyces albidoflavus 143	Streptomyces antioxidans MUSC 164	77.4
Streptomyces albidoflavus 143	Streptomyces avicenniae NRRL B-24776	75.6
Streptomyces albidoflavus 143	Streptomyces griseoaurantiacus M045	78.8
Streptomyces albidoflavus 143	Streptomyces humi MUSC 119	78.4
Streptomyces albidoflavus 143	Streptomyces hyaluromycini NBRC 110483	78.4
Streptomyces albidoflavus 143	Streptomyces indicus CGMCC 4.5727	78.4
Streptomyces albidoflavus 143	Streptomyces malaysiense MUSC 136	78.6
Streptomyces albidoflavus 143	Streptomyces mangrovisoli MUSC 149	78.6
Streptomyces albidoflavus 143	Streptomyces nanshensis 10374	77
Streptomyces albidoflavus 143	Streptomyces nanshensis SCSIO 10429	76.6
Streptomyces albidoflavus 143	Streptomyces nigra 452	79
Streptomyces albidoflavus 143	Streptomyces niveus SCSIO 3406	78.1
Streptomyces albidoflavus 143	Streptomyces oceani SCSIO 02100	75.6
Streptomyces albidoflavus 143	Streptomyces parvulus 2297	79.1
Streptomyces albidoflavus 143	Streptomyces philanthi LHW51701	76.7
Streptomyces albidoflavus 143	Streptomyces pluripotens MUSC 135	77.9
Streptomyces albidoflavus 143	Streptomyces pluripotens MUSC 137	77.7
Streptomyces albidoflavus 143	Streptomyces qinglanensis 172205	76.7
Streptomyces albidoflavus 143	Streptomyces qinglanensis CGMCC 4.6825	76.7
Streptomyces albidoflavus 143	Streptomyces qinglanensis SCSIO M10379	77
Streptomyces albidoflavus 143	Streptomyces sp. 13-12-16	79.4
Streptomyces albidoflavus 143	Streptomyces sp. AA0539	76.1
Streptomyces albidoflavus 143	Streptomyces sp. AA1529	76.8
Streptomyces albidoflavus 143	Streptomyces sp. AVP053U2	78.7
Streptomyces albidoflavus 143	Streptomyces sp. B188M101	79.3
Streptomyces albidoflavus 143	Streptomyces sp. B226SN101	79.2
Streptomyces albidoflavus 143	Streptomyces sp. B9173	78.6
Streptomyces albidoflavus 143	Streptomyces sp. BSE7F	79
Streptomyces albidoflavus 143	Streptomyces sp. CB02366	79.3
Streptomyces albidoflavus 143	Streptomyces sp. CB02400	78.9
Streptomyces albidoflavus 143	Streptomyces sp. CB02414	79.2
Streptomyces albidoflavus 143	Streptomyces sp. CB02613	79.2
Streptomyces albidoflavus 143	Streptomyces sp. CMB-StM0423	76.6
Streptomyces albidoflavus 143	Streptomyces sp. CNQ431	96
Streptomyces albidoflavus 143	Streptomyces sp. CNQ-509	76.4
Streptomyces albidoflavus 143	Streptomyces sp. CNZ279	76.8
Streptomyces albidoflavus 143	Streptomyces sp. CNZ306	76.4
Streptomyces albidoflavus 143	Streptomyces sp. DUT11	79.2
Streptomyces albidoflavus 143	Streptomyces sp. FM008	97.8
Streptomyces albidoflavus 143	Streptomyces sp. GBA 94-10	95.9
Streptomyces albidoflavus 143	Streptomyces sp. H-KF8	78.9
Streptomyces albidoflavus 143	Streptomyces sp. HNM0039	78.7
Streptomyces albidoflavus 143	Streptomyces sp. HNS054	78.8
Streptomyces albidoflavus 143	Streptomyces sp. JS01	79.2
Streptomyces albidoflavus 143	Streptomyces sp. LHW50302	76.7
Streptomyces albidoflavus 143	Streptomyces sp. M10	95.9
Streptomyces albidoflavus 143	Streptomyces sp. MP131-18	75.5
Streptomyces albidoflavus 143	Streptomyces sp. MUSC 1	78.4
Streptomyces albidoflavus 143	Streptomyces sp. MUSC 125	77.8
Streptomyces albidoflavus 143	Streptomyces sp. MUSC 14	78.4
Streptomyces albidoflavus 143	Streptomyces sp. MUSC 93	78.2
Streptomyces albidoflavus 143	Streptomyces sp. NBRC 110027	77.8
Streptomyces albidoflavus 143	Streptomyces sp. NBRC 110035	78.7
Streptomyces albidoflavus 143	Streptomyces sp. NRRL B-24484	75.3
Streptomyces albidoflavus 143	Streptomyces sp. NTK 937	78.8
Streptomyces albidoflavus 143	Streptomyces sp. PCS3-D2	78.2
Streptomyces albidoflavus 143	Streptomyces sp. PT12	75.4
Streptomyces albidoflavus 143	Streptomyces sp. PTY087I2	79.1
Streptomyces albidoflavus 143	Streptomyces sp. PVA 94-07	96
Streptomyces albidoflavus 143	Streptomyces sp. RV15	78.1
Streptomyces albidoflavus 143	Streptomyces sp. S063	79
Streptomyces albidoflavus 143	Streptomyces sp. SBT349	75.6
Streptomyces albidoflavus 143	Streptomyces sp. ScaeMP-e10	79
Streptomyces albidoflavus 143	Streptomyces sp. SCSIO 03032	75.4
Streptomyces albidoflavus 143	Streptomyces sp. SM1	78.7
Streptomyces albidoflavus 143	Streptomyces sp. SM10	78.6
Streptomyces albidoflavus 143	Streptomyces sp. SM11	79
Streptomyces albidoflavus 143	Streptomyces sp. SM13	79.3
Streptomyces albidoflavus 143	Streptomyces sp. SM17	97.8
Streptomyces albidoflavus 143	Streptomyces sp. SM18	78.7
Streptomyces albidoflavus 143	Streptomyces sp. SM5	78.8
Streptomyces albidoflavus 143	Streptomyces sp. SM8	97.7
Streptomyces albidoflavus 143	Streptomyces sp. SM9	97.8
Streptomyces albidoflavus 143	Streptomyces sp. WZ.A104	79
Streptomyces albidoflavus 143	Streptomyces spongiicola 531S	78.8
Streptomyces albidoflavus 143	Streptomyces spongiicola HNM0071	78.8
Streptomyces albidoflavus 143	Streptomyces violaceoruber S21	79.2
Streptomyces albidoflavus 143	Streptomyces xiamenensis 318	75.8
Streptomyces albidoflavus 143	Streptomyces xiaopingdaonensis DUT180	76
Streptomyces albidoflavus 143	Streptomyces xinghaiensis S187	78.2
Streptomyces albidoflavus 145	Streptomyces albidoflavus 145	100
Streptomyces albidoflavus 145	Streptomyces albidoflavus 38	99.9
Streptomyces albidoflavus 145	Streptomyces antioxidans MUSC 164	77.5
Streptomyces albidoflavus 145	Streptomyces avicenniae NRRL B-24776	75.7
Streptomyces albidoflavus 145	Streptomyces griseoaurantiacus M045	78.9
Streptomyces albidoflavus 145	Streptomyces humi MUSC 119	78.5
Streptomyces albidoflavus 145	Streptomyces hyaluromycini NBRC 110483	78.4
Streptomyces albidoflavus 145	Streptomyces indicus CGMCC 4.5727	78.5
Streptomyces albidoflavus 145	Streptomyces malaysiense MUSC 136	78.6
Streptomyces albidoflavus 145	Streptomyces mangrovisoli MUSC 149	78.8
Streptomyces albidoflavus 145	Streptomyces nanshensis 10374	77.1
Streptomyces albidoflavus 145	Streptomyces nanshensis SCSIO 10429	76.6
Streptomyces albidoflavus 145	Streptomyces nigra 452	79.1
Streptomyces albidoflavus 145	Streptomyces niveus SCSIO 3406	78.1
Streptomyces albidoflavus 145	Streptomyces oceani SCSIO 02100	75.9
Streptomyces albidoflavus 145	Streptomyces parvulus 2297	79.2
Streptomyces albidoflavus 145	Streptomyces philanthi LHW51701	76.7
Streptomyces albidoflavus 145	Streptomyces pluripotens MUSC 135	77.9
Streptomyces albidoflavus 145	Streptomyces pluripotens MUSC 137	77.9
Streptomyces albidoflavus 145	Streptomyces qinglanensis 172205	76.8
Streptomyces albidoflavus 145	Streptomyces qinglanensis CGMCC 4.6825	76.8
Streptomyces albidoflavus 145	Streptomyces qinglanensis SCSIO M10379	77.1
Streptomyces albidoflavus 145	Streptomyces sp. 13-12-16	79.5
Streptomyces albidoflavus 145	Streptomyces sp. AA0539	76.2
Streptomyces albidoflavus 145	Streptomyces sp. AA1529	76.8
Streptomyces albidoflavus 145	Streptomyces sp. AVP053U2	78.8
Streptomyces albidoflavus 145	Streptomyces sp. B188M101	79.3
Streptomyces albidoflavus 145	Streptomyces sp. B226SN101	79.4
Streptomyces albidoflavus 145	Streptomyces sp. B9173	78.6
Streptomyces albidoflavus 145	Streptomyces sp. BSE7F	79
Streptomyces albidoflavus 145	Streptomyces sp. CB02366	79.3
Streptomyces albidoflavus 145	Streptomyces sp. CB02400	79
Streptomyces albidoflavus 145	Streptomyces sp. CB02414	79.2
Streptomyces albidoflavus 145	Streptomyces sp. CB02613	79.2
Streptomyces albidoflavus 145	Streptomyces sp. CMB-StM0423	76.6
Streptomyces albidoflavus 145	Streptomyces sp. CNQ431	96
Streptomyces albidoflavus 145	Streptomyces sp. CNQ-509	76.5
Streptomyces albidoflavus 145	Streptomyces sp. CNZ279	76.8
Streptomyces albidoflavus 145	Streptomyces sp. CNZ306	76.7
Streptomyces albidoflavus 145	Streptomyces sp. DUT11	79.2
Streptomyces albidoflavus 145	Streptomyces sp. FM008	97.8
Streptomyces albidoflavus 145	Streptomyces sp. GBA 94-10	96
Streptomyces albidoflavus 145	Streptomyces sp. H-KF8	79
Streptomyces albidoflavus 145	Streptomyces sp. HNM0039	78.9
Streptomyces albidoflavus 145	Streptomyces sp. HNS054	78.9
Streptomyces albidoflavus 145	Streptomyces sp. JS01	79.2
Streptomyces albidoflavus 145	Streptomyces sp. LHW50302	76.7
Streptomyces albidoflavus 145	Streptomyces sp. M10	96
Streptomyces albidoflavus 145	Streptomyces sp. MP131-18	75.7
Streptomyces albidoflavus 145	Streptomyces sp. MUSC 1	78.5
Streptomyces albidoflavus 145	Streptomyces sp. MUSC 125	78
Streptomyces albidoflavus 145	Streptomyces sp. MUSC 14	78.5
Streptomyces albidoflavus 145	Streptomyces sp. MUSC 93	78.5
Streptomyces albidoflavus 145	Streptomyces sp. NBRC 110027	77.9
Streptomyces albidoflavus 145	Streptomyces sp. NBRC 110035	78.8
Streptomyces albidoflavus 145	Streptomyces sp. NRRL B-24484	75.4
Streptomyces albidoflavus 145	Streptomyces sp. NTK 937	78.9
Streptomyces albidoflavus 145	Streptomyces sp. PCS3-D2	78.3
Streptomyces albidoflavus 145	Streptomyces sp. PT12	75.6
Streptomyces albidoflavus 145	Streptomyces sp. PTY087I2	79
Streptomyces albidoflavus 145	Streptomyces sp. PVA 94-07	96
Streptomyces albidoflavus 145	Streptomyces sp. RV15	78.1
Streptomyces albidoflavus 145	Streptomyces sp. S063	79
Streptomyces albidoflavus 145	Streptomyces sp. SBT349	75.6
Streptomyces albidoflavus 145	Streptomyces sp. ScaeMP-e10	79
Streptomyces albidoflavus 145	Streptomyces sp. SCSIO 03032	75.6
Streptomyces albidoflavus 145	Streptomyces sp. SM1	78.8
Streptomyces albidoflavus 145	Streptomyces sp. SM10	78.7
Streptomyces albidoflavus 145	Streptomyces sp. SM11	79
Streptomyces albidoflavus 145	Streptomyces sp. SM13	79.3
Streptomyces albidoflavus 145	Streptomyces sp. SM17	97.9
Streptomyces albidoflavus 145	Streptomyces sp. SM18	78.7
Streptomyces albidoflavus 145	Streptomyces sp. SM5	78.8
Streptomyces albidoflavus 145	Streptomyces sp. SM8	97.8
Streptomyces albidoflavus 145	Streptomyces sp. SM9	97.8
Streptomyces albidoflavus 145	Streptomyces sp. WZ.A104	79
Streptomyces albidoflavus 145	Streptomyces spongiicola 531S	78.9
Streptomyces albidoflavus 145	Streptomyces spongiicola HNM0071	78.9
Streptomyces albidoflavus 145	Streptomyces violaceoruber S21	79.3
Streptomyces albidoflavus 145	Streptomyces xiamenensis 318	75.9
Streptomyces albidoflavus 145	Streptomyces xiaopingdaonensis DUT180	76.2
Streptomyces albidoflavus 145	Streptomyces xinghaiensis S187	78.2
Streptomyces albidoflavus 38	Streptomyces albidoflavus 38	100
Streptomyces albidoflavus 38	Streptomyces antioxidans MUSC 164	77.4
Streptomyces albidoflavus 38	Streptomyces avicenniae NRRL B-24776	75.7
Streptomyces albidoflavus 38	Streptomyces griseoaurantiacus M045	78.8
Streptomyces albidoflavus 38	Streptomyces humi MUSC 119	78.4
Streptomyces albidoflavus 38	Streptomyces hyaluromycini NBRC 110483	78.4
Streptomyces albidoflavus 38	Streptomyces indicus CGMCC 4.5727	78.4
Streptomyces albidoflavus 38	Streptomyces malaysiense MUSC 136	78.6
Streptomyces albidoflavus 38	Streptomyces mangrovisoli MUSC 149	78.7
Streptomyces albidoflavus 38	Streptomyces nanshensis 10374	77.1
Streptomyces albidoflavus 38	Streptomyces nanshensis SCSIO 10429	76.7
Streptomyces albidoflavus 38	Streptomyces nigra 452	79
Streptomyces albidoflavus 38	Streptomyces niveus SCSIO 3406	78
Streptomyces albidoflavus 38	Streptomyces oceani SCSIO 02100	75.7
Streptomyces albidoflavus 38	Streptomyces parvulus 2297	79.2
Streptomyces albidoflavus 38	Streptomyces philanthi LHW51701	76.7
Streptomyces albidoflavus 38	Streptomyces pluripotens MUSC 135	77.8
Streptomyces albidoflavus 38	Streptomyces pluripotens MUSC 137	77.8
Streptomyces albidoflavus 38	Streptomyces qinglanensis 172205	76.8
Streptomyces albidoflavus 38	Streptomyces qinglanensis CGMCC 4.6825	76.7
Streptomyces albidoflavus 38	Streptomyces qinglanensis SCSIO M10379	77.2
Streptomyces albidoflavus 38	Streptomyces sp. 13-12-16	79.3
Streptomyces albidoflavus 38	Streptomyces sp. AA0539	76.2
Streptomyces albidoflavus 38	Streptomyces sp. AA1529	76.9
Streptomyces albidoflavus 38	Streptomyces sp. AVP053U2	78.8
Streptomyces albidoflavus 38	Streptomyces sp. B188M101	79.3
Streptomyces albidoflavus 38	Streptomyces sp. B226SN101	79.4
Streptomyces albidoflavus 38	Streptomyces sp. B9173	78.6
Streptomyces albidoflavus 38	Streptomyces sp. BSE7F	79
Streptomyces albidoflavus 38	Streptomyces sp. CB02366	79.2
Streptomyces albidoflavus 38	Streptomyces sp. CB02400	78.8
Streptomyces albidoflavus 38	Streptomyces sp. CB02414	79.2
Streptomyces albidoflavus 38	Streptomyces sp. CB02613	79.1
Streptomyces albidoflavus 38	Streptomyces sp. CMB-StM0423	76.6
Streptomyces albidoflavus 38	Streptomyces sp. CNQ431	96
Streptomyces albidoflavus 38	Streptomyces sp. CNQ-509	76.4
Streptomyces albidoflavus 38	Streptomyces sp. CNZ279	76.8
Streptomyces albidoflavus 38	Streptomyces sp. CNZ306	76.5
Streptomyces albidoflavus 38	Streptomyces sp. DUT11	79.2
Streptomyces albidoflavus 38	Streptomyces sp. FM008	97.8
Streptomyces albidoflavus 38	Streptomyces sp. GBA 94-10	96
Streptomyces albidoflavus 38	Streptomyces sp. H-KF8	79
Streptomyces albidoflavus 38	Streptomyces sp. HNM0039	78.8
Streptomyces albidoflavus 38	Streptomyces sp. HNS054	78.8
Streptomyces albidoflavus 38	Streptomyces sp. JS01	79.1
Streptomyces albidoflavus 38	Streptomyces sp. LHW50302	76.6
Streptomyces albidoflavus 38	Streptomyces sp. M10	95.9
Streptomyces albidoflavus 38	Streptomyces sp. MP131-18	75.6
Streptomyces albidoflavus 38	Streptomyces sp. MUSC 1	78.4
Streptomyces albidoflavus 38	Streptomyces sp. MUSC 125	77.8
Streptomyces albidoflavus 38	Streptomyces sp. MUSC 14	78.4
Streptomyces albidoflavus 38	Streptomyces sp. MUSC 93	78.4
Streptomyces albidoflavus 38	Streptomyces sp. NBRC 110027	77.8
Streptomyces albidoflavus 38	Streptomyces sp. NBRC 110035	78.9
Streptomyces albidoflavus 38	Streptomyces sp. NRRL B-24484	75.2
Streptomyces albidoflavus 38	Streptomyces sp. NTK 937	78.8
Streptomyces albidoflavus 38	Streptomyces sp. PCS3-D2	78.2
Streptomyces albidoflavus 38	Streptomyces sp. PT12	75.4
Streptomyces albidoflavus 38	Streptomyces sp. PTY087I2	79.1
Streptomyces albidoflavus 38	Streptomyces sp. PVA 94-07	96
Streptomyces albidoflavus 38	Streptomyces sp. RV15	78
Streptomyces albidoflavus 38	Streptomyces sp. S063	79.1
Streptomyces albidoflavus 38	Streptomyces sp. SBT349	75.6
Streptomyces albidoflavus 38	Streptomyces sp. ScaeMP-e10	79
Streptomyces albidoflavus 38	Streptomyces sp. SCSIO 03032	75.5
Streptomyces albidoflavus 38	Streptomyces sp. SM1	78.6
Streptomyces albidoflavus 38	Streptomyces sp. SM10	78.6
Streptomyces albidoflavus 38	Streptomyces sp. SM11	79
Streptomyces albidoflavus 38	Streptomyces sp. SM13	79.3
Streptomyces albidoflavus 38	Streptomyces sp. SM17	97.8
Streptomyces albidoflavus 38	Streptomyces sp. SM18	78.7
Streptomyces albidoflavus 38	Streptomyces sp. SM5	78.7
Streptomyces albidoflavus 38	Streptomyces sp. SM8	97.8
Streptomyces albidoflavus 38	Streptomyces sp. SM9	97.8
Streptomyces albidoflavus 38	Streptomyces sp. WZ.A104	78.9
Streptomyces albidoflavus 38	Streptomyces spongiicola 531S	78.8
Streptomyces albidoflavus 38	Streptomyces spongiicola HNM0071	78.7
Streptomyces albidoflavus 38	Streptomyces violaceoruber S21	79.2
Streptomyces albidoflavus 38	Streptomyces xiamenensis 318	75.9
Streptomyces albidoflavus 38	Streptomyces xiaopingdaonensis DUT180	76.1
Streptomyces albidoflavus 38	Streptomyces xinghaiensis S187	78.1
Streptomyces antioxidans MUSC 164	Streptomyces antioxidans MUSC 164	100
Streptomyces antioxidans MUSC 164	Streptomyces avicenniae NRRL B-24776	75.4
Streptomyces antioxidans MUSC 164	Streptomyces griseoaurantiacus M045	77.5
Streptomyces antioxidans MUSC 164	Streptomyces humi MUSC 119	77
Streptomyces antioxidans MUSC 164	Streptomyces hyaluromycini NBRC 110483	77.2
Streptomyces antioxidans MUSC 164	Streptomyces indicus CGMCC 4.5727	77.2
Streptomyces antioxidans MUSC 164	Streptomyces malaysiense MUSC 136	77.3
Streptomyces antioxidans MUSC 164	Streptomyces mangrovisoli MUSC 149	77.4
Streptomyces antioxidans MUSC 164	Streptomyces nanshensis 10374	77.2
Streptomyces antioxidans MUSC 164	Streptomyces nanshensis SCSIO 10429	76.8
Streptomyces antioxidans MUSC 164	Streptomyces nigra 452	77.7
Streptomyces antioxidans MUSC 164	Streptomyces niveus SCSIO 3406	77.5
Streptomyces antioxidans MUSC 164	Streptomyces oceani SCSIO 02100	76.1
Streptomyces antioxidans MUSC 164	Streptomyces parvulus 2297	77.5
Streptomyces antioxidans MUSC 164	Streptomyces philanthi LHW51701	76.7
Streptomyces antioxidans MUSC 164	Streptomyces pluripotens MUSC 135	76.6
Streptomyces antioxidans MUSC 164	Streptomyces pluripotens MUSC 137	76.5
Streptomyces antioxidans MUSC 164	Streptomyces qinglanensis 172205	77
Streptomyces antioxidans MUSC 164	Streptomyces qinglanensis CGMCC 4.6825	77.1
Streptomyces antioxidans MUSC 164	Streptomyces qinglanensis SCSIO M10379	77
Streptomyces antioxidans MUSC 164	Streptomyces sp. 13-12-16	77.8
Streptomyces antioxidans MUSC 164	Streptomyces sp. AA0539	76.3
Streptomyces antioxidans MUSC 164	Streptomyces sp. AA1529	77
Streptomyces antioxidans MUSC 164	Streptomyces sp. AVP053U2	77.3
Streptomyces antioxidans MUSC 164	Streptomyces sp. B188M101	77.8
Streptomyces antioxidans MUSC 164	Streptomyces sp. B226SN101	77.8
Streptomyces antioxidans MUSC 164	Streptomyces sp. B9173	77.3
Streptomyces antioxidans MUSC 164	Streptomyces sp. BSE7F	77.5
Streptomyces antioxidans MUSC 164	Streptomyces sp. CB02366	78
Streptomyces antioxidans MUSC 164	Streptomyces sp. CB02400	77.6
Streptomyces antioxidans MUSC 164	Streptomyces sp. CB02414	77.6
Streptomyces antioxidans MUSC 164	Streptomyces sp. CB02613	77.9
Streptomyces antioxidans MUSC 164	Streptomyces sp. CMB-StM0423	76.8
Streptomyces antioxidans MUSC 164	Streptomyces sp. CNQ431	77
Streptomyces antioxidans MUSC 164	Streptomyces sp. CNQ-509	76.7
Streptomyces antioxidans MUSC 164	Streptomyces sp. CNZ279	77
Streptomyces antioxidans MUSC 164	Streptomyces sp. CNZ306	76.7
Streptomyces antioxidans MUSC 164	Streptomyces sp. DUT11	78
Streptomyces antioxidans MUSC 164	Streptomyces sp. FM008	77.7
Streptomyces antioxidans MUSC 164	Streptomyces sp. GBA 94-10	77
Streptomyces antioxidans MUSC 164	Streptomyces sp. H-KF8	77.6
Streptomyces antioxidans MUSC 164	Streptomyces sp. HNM0039	78
Streptomyces antioxidans MUSC 164	Streptomyces sp. HNS054	77.6
Streptomyces antioxidans MUSC 164	Streptomyces sp. JS01	78
Streptomyces antioxidans MUSC 164	Streptomyces sp. LHW50302	76.7
Streptomyces antioxidans MUSC 164	Streptomyces sp. M10	77.1
Streptomyces antioxidans MUSC 164	Streptomyces sp. MP131-18	75.5
Streptomyces antioxidans MUSC 164	Streptomyces sp. MUSC 1	77.2
Streptomyces antioxidans MUSC 164	Streptomyces sp. MUSC 125	76.5
Streptomyces antioxidans MUSC 164	Streptomyces sp. MUSC 14	77.2
Streptomyces antioxidans MUSC 164	Streptomyces sp. MUSC 93	77.5
Streptomyces antioxidans MUSC 164	Streptomyces sp. NBRC 110027	78.6
Streptomyces antioxidans MUSC 164	Streptomyces sp. NBRC 110035	77.3
Streptomyces antioxidans MUSC 164	Streptomyces sp. NRRL B-24484	74.9
Streptomyces antioxidans MUSC 164	Streptomyces sp. NTK 937	77.6
Streptomyces antioxidans MUSC 164	Streptomyces sp. PCS3-D2	77.3
Streptomyces antioxidans MUSC 164	Streptomyces sp. PT12	75.5
Streptomyces antioxidans MUSC 164	Streptomyces sp. PTY087I2	77.9
Streptomyces antioxidans MUSC 164	Streptomyces sp. PVA 94-07	77.1
Streptomyces antioxidans MUSC 164	Streptomyces sp. RV15	77.3
Streptomyces antioxidans MUSC 164	Streptomyces sp. S063	77.7
Streptomyces antioxidans MUSC 164	Streptomyces sp. SBT349	75.7
Streptomyces antioxidans MUSC 164	Streptomyces sp. ScaeMP-e10	77.7
Streptomyces antioxidans MUSC 164	Streptomyces sp. SCSIO 03032	75.6
Streptomyces antioxidans MUSC 164	Streptomyces sp. SM1	77.5
Streptomyces antioxidans MUSC 164	Streptomyces sp. SM10	77.4
Streptomyces antioxidans MUSC 164	Streptomyces sp. SM11	77.7
Streptomyces antioxidans MUSC 164	Streptomyces sp. SM13	78
Streptomyces antioxidans MUSC 164	Streptomyces sp. SM17	77.2
Streptomyces antioxidans MUSC 164	Streptomyces sp. SM18	77.5
Streptomyces antioxidans MUSC 164	Streptomyces sp. SM5	77.5
Streptomyces antioxidans MUSC 164	Streptomyces sp. SM8	77.3
Streptomyces antioxidans MUSC 164	Streptomyces sp. SM9	78
Streptomyces antioxidans MUSC 164	Streptomyces sp. WZ.A104	77.8
Streptomyces antioxidans MUSC 164	Streptomyces spongiicola 531S	77.9
Streptomyces antioxidans MUSC 164	Streptomyces spongiicola HNM0071	77.9
Streptomyces antioxidans MUSC 164	Streptomyces violaceoruber S21	77.8
Streptomyces antioxidans MUSC 164	Streptomyces xiamenensis 318	76.1
Streptomyces antioxidans MUSC 164	Streptomyces xiaopingdaonensis DUT180	75.5
Streptomyces antioxidans MUSC 164	Streptomyces xinghaiensis S187	78.8
Streptomyces avicenniae NRRL B-24776	Streptomyces avicenniae NRRL B-24776	100
Streptomyces avicenniae NRRL B-24776	Streptomyces griseoaurantiacus M045	75.4
Streptomyces avicenniae NRRL B-24776	Streptomyces humi MUSC 119	74.8
Streptomyces avicenniae NRRL B-24776	Streptomyces hyaluromycini NBRC 110483	74.7
Streptomyces avicenniae NRRL B-24776	Streptomyces indicus CGMCC 4.5727	75
Streptomyces avicenniae NRRL B-24776	Streptomyces malaysiense MUSC 136	75.1
Streptomyces avicenniae NRRL B-24776	Streptomyces mangrovisoli MUSC 149	75.3
Streptomyces avicenniae NRRL B-24776	Streptomyces nanshensis 10374	75.8
Streptomyces avicenniae NRRL B-24776	Streptomyces nanshensis SCSIO 10429	75.8
Streptomyces avicenniae NRRL B-24776	Streptomyces nigra 452	75.4
Streptomyces avicenniae NRRL B-24776	Streptomyces niveus SCSIO 3406	75.1
Streptomyces avicenniae NRRL B-24776	Streptomyces oceani SCSIO 02100	72
Streptomyces avicenniae NRRL B-24776	Streptomyces parvulus 2297	75.4
Streptomyces avicenniae NRRL B-24776	Streptomyces philanthi LHW51701	75.3
Streptomyces avicenniae NRRL B-24776	Streptomyces pluripotens MUSC 135	74.6
Streptomyces avicenniae NRRL B-24776	Streptomyces pluripotens MUSC 137	74.6
Streptomyces avicenniae NRRL B-24776	Streptomyces qinglanensis 172205	75.7
Streptomyces avicenniae NRRL B-24776	Streptomyces qinglanensis CGMCC 4.6825	75.5
Streptomyces avicenniae NRRL B-24776	Streptomyces qinglanensis SCSIO M10379	75.7
Streptomyces avicenniae NRRL B-24776	Streptomyces sp. 13-12-16	75.5
Streptomyces avicenniae NRRL B-24776	Streptomyces sp. AA0539	77.4
Streptomyces avicenniae NRRL B-24776	Streptomyces sp. AA1529	75.6
Streptomyces avicenniae NRRL B-24776	Streptomyces sp. AVP053U2	75.4
Streptomyces avicenniae NRRL B-24776	Streptomyces sp. B188M101	75.4
Streptomyces avicenniae NRRL B-24776	Streptomyces sp. B226SN101	75.4
Streptomyces avicenniae NRRL B-24776	Streptomyces sp. B9173	75.1
Streptomyces avicenniae NRRL B-24776	Streptomyces sp. BSE7F	75.5
Streptomyces avicenniae NRRL B-24776	Streptomyces sp. CB02366	75.6
Streptomyces avicenniae NRRL B-24776	Streptomyces sp. CB02400	75.2
Streptomyces avicenniae NRRL B-24776	Streptomyces sp. CB02414	75.2
Streptomyces avicenniae NRRL B-24776	Streptomyces sp. CB02613	75.6
Streptomyces avicenniae NRRL B-24776	Streptomyces sp. CMB-StM0423	75.5
Streptomyces avicenniae NRRL B-24776	Streptomyces sp. CNQ431	75.4
Streptomyces avicenniae NRRL B-24776	Streptomyces sp. CNQ-509	75.5
Streptomyces avicenniae NRRL B-24776	Streptomyces sp. CNZ279	75.4
Streptomyces avicenniae NRRL B-24776	Streptomyces sp. CNZ306	75.4
Streptomyces avicenniae NRRL B-24776	Streptomyces sp. DUT11	75.4
Streptomyces avicenniae NRRL B-24776	Streptomyces sp. FM008	76.2
Streptomyces avicenniae NRRL B-24776	Streptomyces sp. GBA 94-10	75.4
Streptomyces avicenniae NRRL B-24776	Streptomyces sp. H-KF8	75.4
Streptomyces avicenniae NRRL B-24776	Streptomyces sp. HNM0039	75.4
Streptomyces avicenniae NRRL B-24776	Streptomyces sp. HNS054	75.5
Streptomyces avicenniae NRRL B-24776	Streptomyces sp. JS01	75.3
Streptomyces avicenniae NRRL B-24776	Streptomyces sp. LHW50302	75.4
Streptomyces avicenniae NRRL B-24776	Streptomyces sp. M10	75.5
Streptomyces avicenniae NRRL B-24776	Streptomyces sp. MP131-18	78.6
Streptomyces avicenniae NRRL B-24776	Streptomyces sp. MUSC 1	74.8
Streptomyces avicenniae NRRL B-24776	Streptomyces sp. MUSC 125	74.5
Streptomyces avicenniae NRRL B-24776	Streptomyces sp. MUSC 14	74.9
Streptomyces avicenniae NRRL B-24776	Streptomyces sp. MUSC 93	75.1
Streptomyces avicenniae NRRL B-24776	Streptomyces sp. NBRC 110027	75.4
Streptomyces avicenniae NRRL B-24776	Streptomyces sp. NBRC 110035	75.3
Streptomyces avicenniae NRRL B-24776	Streptomyces sp. NRRL B-24484	73.9
Streptomyces avicenniae NRRL B-24776	Streptomyces sp. NTK 937	75.1
Streptomyces avicenniae NRRL B-24776	Streptomyces sp. PCS3-D2	75
Streptomyces avicenniae NRRL B-24776	Streptomyces sp. PT12	78.5
Streptomyces avicenniae NRRL B-24776	Streptomyces sp. PTY087I2	75.4
Streptomyces avicenniae NRRL B-24776	Streptomyces sp. PVA 94-07	75.7
Streptomyces avicenniae NRRL B-24776	Streptomyces sp. RV15	74.7
Streptomyces avicenniae NRRL B-24776	Streptomyces sp. S063	75.4
Streptomyces avicenniae NRRL B-24776	Streptomyces sp. SBT349	79
Streptomyces avicenniae NRRL B-24776	Streptomyces sp. ScaeMP-e10	75.4
Streptomyces avicenniae NRRL B-24776	Streptomyces sp. SCSIO 03032	78.7
Streptomyces avicenniae NRRL B-24776	Streptomyces sp. SM1	75.4
Streptomyces avicenniae NRRL B-24776	Streptomyces sp. SM10	75
Streptomyces avicenniae NRRL B-24776	Streptomyces sp. SM11	75
Streptomyces avicenniae NRRL B-24776	Streptomyces sp. SM13	75.3
Streptomyces avicenniae NRRL B-24776	Streptomyces sp. SM17	75.6
Streptomyces avicenniae NRRL B-24776	Streptomyces sp. SM18	75.2
Streptomyces avicenniae NRRL B-24776	Streptomyces sp. SM5	75.2
Streptomyces avicenniae NRRL B-24776	Streptomyces sp. SM8	75.6
Streptomyces avicenniae NRRL B-24776	Streptomyces sp. SM9	76.3
Streptomyces avicenniae NRRL B-24776	Streptomyces sp. WZ.A104	75.4
Streptomyces avicenniae NRRL B-24776	Streptomyces spongiicola 531S	75.5
Streptomyces avicenniae NRRL B-24776	Streptomyces spongiicola HNM0071	75.5
Streptomyces avicenniae NRRL B-24776	Streptomyces violaceoruber S21	75.4
Streptomyces avicenniae NRRL B-24776	Streptomyces xiamenensis 318	77.2
Streptomyces avicenniae NRRL B-24776	Streptomyces xiaopingdaonensis DUT180	75.2
Streptomyces avicenniae NRRL B-24776	Streptomyces xinghaiensis S187	76.2
Streptomyces griseoaurantiacus M045	Streptomyces griseoaurantiacus M045	100
Streptomyces griseoaurantiacus M045	Streptomyces humi MUSC 119	81.2
Streptomyces griseoaurantiacus M045	Streptomyces hyaluromycini NBRC 110483	80.9
Streptomyces griseoaurantiacus M045	Streptomyces indicus CGMCC 4.5727	78.8
Streptomyces griseoaurantiacus M045	Streptomyces malaysiense MUSC 136	81.1
Streptomyces griseoaurantiacus M045	Streptomyces mangrovisoli MUSC 149	81.5
Streptomyces griseoaurantiacus M045	Streptomyces nanshensis 10374	76.9
Streptomyces griseoaurantiacus M045	Streptomyces nanshensis SCSIO 10429	76.4
Streptomyces griseoaurantiacus M045	Streptomyces nigra 452	81.5
Streptomyces griseoaurantiacus M045	Streptomyces niveus SCSIO 3406	77.8
Streptomyces griseoaurantiacus M045	Streptomyces oceani SCSIO 02100	75.5
Streptomyces griseoaurantiacus M045	Streptomyces parvulus 2297	81.8
Streptomyces griseoaurantiacus M045	Streptomyces philanthi LHW51701	76.4
Streptomyces griseoaurantiacus M045	Streptomyces pluripotens MUSC 135	80.5
Streptomyces griseoaurantiacus M045	Streptomyces pluripotens MUSC 137	80.4
Streptomyces griseoaurantiacus M045	Streptomyces qinglanensis 172205	76.7
Streptomyces griseoaurantiacus M045	Streptomyces qinglanensis CGMCC 4.6825	76.7
Streptomyces griseoaurantiacus M045	Streptomyces qinglanensis SCSIO M10379	77
Streptomyces griseoaurantiacus M045	Streptomyces sp. 13-12-16	82.2
Streptomyces griseoaurantiacus M045	Streptomyces sp. AA0539	76.1
Streptomyces griseoaurantiacus M045	Streptomyces sp. AA1529	76.5
Streptomyces griseoaurantiacus M045	Streptomyces sp. AVP053U2	81.3
Streptomyces griseoaurantiacus M045	Streptomyces sp. B188M101	78.4
Streptomyces griseoaurantiacus M045	Streptomyces sp. B226SN101	78.4
Streptomyces griseoaurantiacus M045	Streptomyces sp. B9173	81.4
Streptomyces griseoaurantiacus M045	Streptomyces sp. BSE7F	81.5
Streptomyces griseoaurantiacus M045	Streptomyces sp. CB02366	78.7
Streptomyces griseoaurantiacus M045	Streptomyces sp. CB02400	81.8
Streptomyces griseoaurantiacus M045	Streptomyces sp. CB02414	81.8
Streptomyces griseoaurantiacus M045	Streptomyces sp. CB02613	78.5
Streptomyces griseoaurantiacus M045	Streptomyces sp. CMB-StM0423	76.9
Streptomyces griseoaurantiacus M045	Streptomyces sp. CNQ431	78.6
Streptomyces griseoaurantiacus M045	Streptomyces sp. CNQ-509	76.7
Streptomyces griseoaurantiacus M045	Streptomyces sp. CNZ279	76.7
Streptomyces griseoaurantiacus M045	Streptomyces sp. CNZ306	76.7
Streptomyces griseoaurantiacus M045	Streptomyces sp. DUT11	78.6
Streptomyces griseoaurantiacus M045	Streptomyces sp. FM008	79.2
Streptomyces griseoaurantiacus M045	Streptomyces sp. GBA 94-10	78.7
Streptomyces griseoaurantiacus M045	Streptomyces sp. H-KF8	81.3
Streptomyces griseoaurantiacus M045	Streptomyces sp. HNM0039	79
Streptomyces griseoaurantiacus M045	Streptomyces sp. HNS054	81.6
Streptomyces griseoaurantiacus M045	Streptomyces sp. JS01	78.4
Streptomyces griseoaurantiacus M045	Streptomyces sp. LHW50302	76.4
Streptomyces griseoaurantiacus M045	Streptomyces sp. M10	78.7
Streptomyces griseoaurantiacus M045	Streptomyces sp. MP131-18	75.4
Streptomyces griseoaurantiacus M045	Streptomyces sp. MUSC 1	81.1
Streptomyces griseoaurantiacus M045	Streptomyces sp. MUSC 125	80.3
Streptomyces griseoaurantiacus M045	Streptomyces sp. MUSC 14	81.1
Streptomyces griseoaurantiacus M045	Streptomyces sp. MUSC 93	81.8
Streptomyces griseoaurantiacus M045	Streptomyces sp. NBRC 110027	77.5
Streptomyces griseoaurantiacus M045	Streptomyces sp. NBRC 110035	81.2
Streptomyces griseoaurantiacus M045	Streptomyces sp. NRRL B-24484	75.1
Streptomyces griseoaurantiacus M045	Streptomyces sp. NTK 937	78.3
Streptomyces griseoaurantiacus M045	Streptomyces sp. PCS3-D2	78
Streptomyces griseoaurantiacus M045	Streptomyces sp. PT12	75.5
Streptomyces griseoaurantiacus M045	Streptomyces sp. PTY087I2	78.4
Streptomyces griseoaurantiacus M045	Streptomyces sp. PVA 94-07	78.6
Streptomyces griseoaurantiacus M045	Streptomyces sp. RV15	81
Streptomyces griseoaurantiacus M045	Streptomyces sp. S063	78.5
Streptomyces griseoaurantiacus M045	Streptomyces sp. SBT349	75.7
Streptomyces griseoaurantiacus M045	Streptomyces sp. ScaeMP-e10	78.4
Streptomyces griseoaurantiacus M045	Streptomyces sp. SCSIO 03032	75.7
Streptomyces griseoaurantiacus M045	Streptomyces sp. SM1	81.7
Streptomyces griseoaurantiacus M045	Streptomyces sp. SM10	78.4
Streptomyces griseoaurantiacus M045	Streptomyces sp. SM11	78.4
Streptomyces griseoaurantiacus M045	Streptomyces sp. SM13	78.4
Streptomyces griseoaurantiacus M045	Streptomyces sp. SM17	78.6
Streptomyces griseoaurantiacus M045	Streptomyces sp. SM18	78.3
Streptomyces griseoaurantiacus M045	Streptomyces sp. SM5	78.4
Streptomyces griseoaurantiacus M045	Streptomyces sp. SM8	78.8
Streptomyces griseoaurantiacus M045	Streptomyces sp. SM9	79.4
Streptomyces griseoaurantiacus M045	Streptomyces sp. WZ.A104	78.3
Streptomyces griseoaurantiacus M045	Streptomyces spongiicola 531S	78.7
Streptomyces griseoaurantiacus M045	Streptomyces spongiicola HNM0071	78.8
Streptomyces griseoaurantiacus M045	Streptomyces violaceoruber S21	78.6
Streptomyces griseoaurantiacus M045	Streptomyces xiamenensis 318	75.8
Streptomyces griseoaurantiacus M045	Streptomyces xiaopingdaonensis DUT180	75.5
Streptomyces griseoaurantiacus M045	Streptomyces xinghaiensis S187	78
Streptomyces humi MUSC 119	Streptomyces humi MUSC 119	100
Streptomyces humi MUSC 119	Streptomyces hyaluromycini NBRC 110483	89
Streptomyces humi MUSC 119	Streptomyces indicus CGMCC 4.5727	78.8
Streptomyces humi MUSC 119	Streptomyces malaysiense MUSC 136	82.7
Streptomyces humi MUSC 119	Streptomyces mangrovisoli MUSC 149	83
Streptomyces humi MUSC 119	Streptomyces nanshensis 10374	76.6
Streptomyces humi MUSC 119	Streptomyces nanshensis SCSIO 10429	76
Streptomyces humi MUSC 119	Streptomyces nigra 452	82.3
Streptomyces humi MUSC 119	Streptomyces niveus SCSIO 3406	77.5
Streptomyces humi MUSC 119	Streptomyces oceani SCSIO 02100	75.4
Streptomyces humi MUSC 119	Streptomyces parvulus 2297	81.7
Streptomyces humi MUSC 119	Streptomyces philanthi LHW51701	75.8
Streptomyces humi MUSC 119	Streptomyces pluripotens MUSC 135	82.6
Streptomyces humi MUSC 119	Streptomyces pluripotens MUSC 137	82.5
Streptomyces humi MUSC 119	Streptomyces qinglanensis 172205	76.4
Streptomyces humi MUSC 119	Streptomyces qinglanensis CGMCC 4.6825	76.3
Streptomyces humi MUSC 119	Streptomyces qinglanensis SCSIO M10379	76.4
Streptomyces humi MUSC 119	Streptomyces sp. 13-12-16	82.4
Streptomyces humi MUSC 119	Streptomyces sp. AA0539	75.4
Streptomyces humi MUSC 119	Streptomyces sp. AA1529	76.2
Streptomyces humi MUSC 119	Streptomyces sp. AVP053U2	81.7
Streptomyces humi MUSC 119	Streptomyces sp. B188M101	78.2
Streptomyces humi MUSC 119	Streptomyces sp. B226SN101	78.2
Streptomyces humi MUSC 119	Streptomyces sp. B9173	82.9
Streptomyces humi MUSC 119	Streptomyces sp. BSE7F	81.5
Streptomyces humi MUSC 119	Streptomyces sp. CB02366	78.4
Streptomyces humi MUSC 119	Streptomyces sp. CB02400	82.2
Streptomyces humi MUSC 119	Streptomyces sp. CB02414	82.1
Streptomyces humi MUSC 119	Streptomyces sp. CB02613	78.3
Streptomyces humi MUSC 119	Streptomyces sp. CMB-StM0423	76
Streptomyces humi MUSC 119	Streptomyces sp. CNQ431	78.1
Streptomyces humi MUSC 119	Streptomyces sp. CNQ-509	76
Streptomyces humi MUSC 119	Streptomyces sp. CNZ279	76.1
Streptomyces humi MUSC 119	Streptomyces sp. CNZ306	76.1
Streptomyces humi MUSC 119	Streptomyces sp. DUT11	78.3
Streptomyces humi MUSC 119	Streptomyces sp. FM008	78.7
Streptomyces humi MUSC 119	Streptomyces sp. GBA 94-10	78.1
Streptomyces humi MUSC 119	Streptomyces sp. H-KF8	81.6
Streptomyces humi MUSC 119	Streptomyces sp. HNM0039	78.7
Streptomyces humi MUSC 119	Streptomyces sp. HNS054	81.4
Streptomyces humi MUSC 119	Streptomyces sp. JS01	78.2
Streptomyces humi MUSC 119	Streptomyces sp. LHW50302	75.8
Streptomyces humi MUSC 119	Streptomyces sp. M10	78.1
Streptomyces humi MUSC 119	Streptomyces sp. MP131-18	74.6
Streptomyces humi MUSC 119	Streptomyces sp. MUSC 1	83.5
Streptomyces humi MUSC 119	Streptomyces sp. MUSC 125	82.4
Streptomyces humi MUSC 119	Streptomyces sp. MUSC 14	83.4
Streptomyces humi MUSC 119	Streptomyces sp. MUSC 93	81.8
Streptomyces humi MUSC 119	Streptomyces sp. NBRC 110027	77.4
Streptomyces humi MUSC 119	Streptomyces sp. NBRC 110035	81.8
Streptomyces humi MUSC 119	Streptomyces sp. NRRL B-24484	74.7
Streptomyces humi MUSC 119	Streptomyces sp. NTK 937	78.1
Streptomyces humi MUSC 119	Streptomyces sp. PCS3-D2	77.8
Streptomyces humi MUSC 119	Streptomyces sp. PT12	74.7
Streptomyces humi MUSC 119	Streptomyces sp. PTY087I2	78.2
Streptomyces humi MUSC 119	Streptomyces sp. PVA 94-07	78
Streptomyces humi MUSC 119	Streptomyces sp. RV15	82.6
Streptomyces humi MUSC 119	Streptomyces sp. S063	78
Streptomyces humi MUSC 119	Streptomyces sp. SBT349	74.8
Streptomyces humi MUSC 119	Streptomyces sp. ScaeMP-e10	78.2
Streptomyces humi MUSC 119	Streptomyces sp. SCSIO 03032	75
Streptomyces humi MUSC 119	Streptomyces sp. SM1	82.1
Streptomyces humi MUSC 119	Streptomyces sp. SM10	78
Streptomyces humi MUSC 119	Streptomyces sp. SM11	78.1
Streptomyces humi MUSC 119	Streptomyces sp. SM13	78.2
Streptomyces humi MUSC 119	Streptomyces sp. SM17	78
Streptomyces humi MUSC 119	Streptomyces sp. SM18	78
Streptomyces humi MUSC 119	Streptomyces sp. SM5	78
Streptomyces humi MUSC 119	Streptomyces sp. SM8	78.2
Streptomyces humi MUSC 119	Streptomyces sp. SM9	78.7
Streptomyces humi MUSC 119	Streptomyces sp. WZ.A104	78.2
Streptomyces humi MUSC 119	Streptomyces spongiicola 531S	78.6
Streptomyces humi MUSC 119	Streptomyces spongiicola HNM0071	78.6
Streptomyces humi MUSC 119	Streptomyces violaceoruber S21	78.4
Streptomyces humi MUSC 119	Streptomyces xiamenensis 318	75.2
Streptomyces humi MUSC 119	Streptomyces xiaopingdaonensis DUT180	74.9
Streptomyces humi MUSC 119	Streptomyces xinghaiensis S187	77.4
Streptomyces hyaluromycini NBRC 110483	Streptomyces hyaluromycini NBRC 110483	100
Streptomyces hyaluromycini NBRC 110483	Streptomyces indicus CGMCC 4.5727	78.8
Streptomyces hyaluromycini NBRC 110483	Streptomyces malaysiense MUSC 136	82.7
Streptomyces hyaluromycini NBRC 110483	Streptomyces mangrovisoli MUSC 149	83.2
Streptomyces hyaluromycini NBRC 110483	Streptomyces nanshensis 10374	76.2
Streptomyces hyaluromycini NBRC 110483	Streptomyces nanshensis SCSIO 10429	75.8
Streptomyces hyaluromycini NBRC 110483	Streptomyces nigra 452	82.4
Streptomyces hyaluromycini NBRC 110483	Streptomyces niveus SCSIO 3406	77.5
Streptomyces hyaluromycini NBRC 110483	Streptomyces oceani SCSIO 02100	75.1
Streptomyces hyaluromycini NBRC 110483	Streptomyces parvulus 2297	81.8
Streptomyces hyaluromycini NBRC 110483	Streptomyces philanthi LHW51701	75.6
Streptomyces hyaluromycini NBRC 110483	Streptomyces pluripotens MUSC 135	82.5
Streptomyces hyaluromycini NBRC 110483	Streptomyces pluripotens MUSC 137	82.5
Streptomyces hyaluromycini NBRC 110483	Streptomyces qinglanensis 172205	76.1
Streptomyces hyaluromycini NBRC 110483	Streptomyces qinglanensis CGMCC 4.6825	76.3
Streptomyces hyaluromycini NBRC 110483	Streptomyces qinglanensis SCSIO M10379	76.2
Streptomyces hyaluromycini NBRC 110483	Streptomyces sp. 13-12-16	82.4
Streptomyces hyaluromycini NBRC 110483	Streptomyces sp. AA0539	75.2
Streptomyces hyaluromycini NBRC 110483	Streptomyces sp. AA1529	76
Streptomyces hyaluromycini NBRC 110483	Streptomyces sp. AVP053U2	81.8
Streptomyces hyaluromycini NBRC 110483	Streptomyces sp. B188M101	78.2
Streptomyces hyaluromycini NBRC 110483	Streptomyces sp. B226SN101	78.1
Streptomyces hyaluromycini NBRC 110483	Streptomyces sp. B9173	82.9
Streptomyces hyaluromycini NBRC 110483	Streptomyces sp. BSE7F	81.5
Streptomyces hyaluromycini NBRC 110483	Streptomyces sp. CB02366	78.3
Streptomyces hyaluromycini NBRC 110483	Streptomyces sp. CB02400	82.3
Streptomyces hyaluromycini NBRC 110483	Streptomyces sp. CB02414	82
Streptomyces hyaluromycini NBRC 110483	Streptomyces sp. CB02613	78.4
Streptomyces hyaluromycini NBRC 110483	Streptomyces sp. CMB-StM0423	75.8
Streptomyces hyaluromycini NBRC 110483	Streptomyces sp. CNQ431	78.1
Streptomyces hyaluromycini NBRC 110483	Streptomyces sp. CNQ-509	75.8
Streptomyces hyaluromycini NBRC 110483	Streptomyces sp. CNZ279	76
Streptomyces hyaluromycini NBRC 110483	Streptomyces sp. CNZ306	76.1
Streptomyces hyaluromycini NBRC 110483	Streptomyces sp. DUT11	78.3
Streptomyces hyaluromycini NBRC 110483	Streptomyces sp. FM008	78.8
Streptomyces hyaluromycini NBRC 110483	Streptomyces sp. GBA 94-10	78.2
Streptomyces hyaluromycini NBRC 110483	Streptomyces sp. H-KF8	81.8
Streptomyces hyaluromycini NBRC 110483	Streptomyces sp. HNM0039	78.6
Streptomyces hyaluromycini NBRC 110483	Streptomyces sp. HNS054	81.4
Streptomyces hyaluromycini NBRC 110483	Streptomyces sp. JS01	78.2
Streptomyces hyaluromycini NBRC 110483	Streptomyces sp. LHW50302	75.7
Streptomyces hyaluromycini NBRC 110483	Streptomyces sp. M10	78.1
Streptomyces hyaluromycini NBRC 110483	Streptomyces sp. MP131-18	74.6
Streptomyces hyaluromycini NBRC 110483	Streptomyces sp. MUSC 1	83.5
Streptomyces hyaluromycini NBRC 110483	Streptomyces sp. MUSC 125	82.5
Streptomyces hyaluromycini NBRC 110483	Streptomyces sp. MUSC 14	83.5
Streptomyces hyaluromycini NBRC 110483	Streptomyces sp. MUSC 93	82
Streptomyces hyaluromycini NBRC 110483	Streptomyces sp. NBRC 110027	77.3
Streptomyces hyaluromycini NBRC 110483	Streptomyces sp. NBRC 110035	81.6
Streptomyces hyaluromycini NBRC 110483	Streptomyces sp. NRRL B-24484	74.8
Streptomyces hyaluromycini NBRC 110483	Streptomyces sp. NTK 937	78
Streptomyces hyaluromycini NBRC 110483	Streptomyces sp. PCS3-D2	77.7
Streptomyces hyaluromycini NBRC 110483	Streptomyces sp. PT12	74.6
Streptomyces hyaluromycini NBRC 110483	Streptomyces sp. PTY087I2	78.1
Streptomyces hyaluromycini NBRC 110483	Streptomyces sp. PVA 94-07	78.1
Streptomyces hyaluromycini NBRC 110483	Streptomyces sp. RV15	82.5
Streptomyces hyaluromycini NBRC 110483	Streptomyces sp. S063	78.2
Streptomyces hyaluromycini NBRC 110483	Streptomyces sp. SBT349	74.8
Streptomyces hyaluromycini NBRC 110483	Streptomyces sp. ScaeMP-e10	78.3
Streptomyces hyaluromycini NBRC 110483	Streptomyces sp. SCSIO 03032	74.9
Streptomyces hyaluromycini NBRC 110483	Streptomyces sp. SM1	82
Streptomyces hyaluromycini NBRC 110483	Streptomyces sp. SM10	77.9
Streptomyces hyaluromycini NBRC 110483	Streptomyces sp. SM11	78.1
Streptomyces hyaluromycini NBRC 110483	Streptomyces sp. SM13	78.1
Streptomyces hyaluromycini NBRC 110483	Streptomyces sp. SM17	78.1
Streptomyces hyaluromycini NBRC 110483	Streptomyces sp. SM18	77.8
Streptomyces hyaluromycini NBRC 110483	Streptomyces sp. SM5	77.8
Streptomyces hyaluromycini NBRC 110483	Streptomyces sp. SM8	78
Streptomyces hyaluromycini NBRC 110483	Streptomyces sp. SM9	78.7
Streptomyces hyaluromycini NBRC 110483	Streptomyces sp. WZ.A104	78.1
Streptomyces hyaluromycini NBRC 110483	Streptomyces spongiicola 531S	78.5
Streptomyces hyaluromycini NBRC 110483	Streptomyces spongiicola HNM0071	78.5
Streptomyces hyaluromycini NBRC 110483	Streptomyces violaceoruber S21	78.3
Streptomyces hyaluromycini NBRC 110483	Streptomyces xiamenensis 318	75
Streptomyces hyaluromycini NBRC 110483	Streptomyces xiaopingdaonensis DUT180	74.8
Streptomyces hyaluromycini NBRC 110483	Streptomyces xinghaiensis S187	77.3
Streptomyces indicus CGMCC 4.5727	Streptomyces indicus CGMCC 4.5727	100
Streptomyces indicus CGMCC 4.5727	Streptomyces malaysiense MUSC 136	78.9
Streptomyces indicus CGMCC 4.5727	Streptomyces mangrovisoli MUSC 149	79
Streptomyces indicus CGMCC 4.5727	Streptomyces nanshensis 10374	76.6
Streptomyces indicus CGMCC 4.5727	Streptomyces nanshensis SCSIO 10429	76.6
Streptomyces indicus CGMCC 4.5727	Streptomyces nigra 452	79.4
Streptomyces indicus CGMCC 4.5727	Streptomyces niveus SCSIO 3406	78.3
Streptomyces indicus CGMCC 4.5727	Streptomyces oceani SCSIO 02100	75.3
Streptomyces indicus CGMCC 4.5727	Streptomyces parvulus 2297	79.2
Streptomyces indicus CGMCC 4.5727	Streptomyces philanthi LHW51701	76.1
Streptomyces indicus CGMCC 4.5727	Streptomyces pluripotens MUSC 135	78.3
Streptomyces indicus CGMCC 4.5727	Streptomyces pluripotens MUSC 137	78.3
Streptomyces indicus CGMCC 4.5727	Streptomyces qinglanensis 172205	76.4
Streptomyces indicus CGMCC 4.5727	Streptomyces qinglanensis CGMCC 4.6825	76.3
Streptomyces indicus CGMCC 4.5727	Streptomyces qinglanensis SCSIO M10379	76.5
Streptomyces indicus CGMCC 4.5727	Streptomyces sp. 13-12-16	79.7
Streptomyces indicus CGMCC 4.5727	Streptomyces sp. AA0539	75.5
Streptomyces indicus CGMCC 4.5727	Streptomyces sp. AA1529	76.4
Streptomyces indicus CGMCC 4.5727	Streptomyces sp. AVP053U2	79.1
Streptomyces indicus CGMCC 4.5727	Streptomyces sp. B188M101	78.8
Streptomyces indicus CGMCC 4.5727	Streptomyces sp. B226SN101	78.8
Streptomyces indicus CGMCC 4.5727	Streptomyces sp. B9173	78.9
Streptomyces indicus CGMCC 4.5727	Streptomyces sp. BSE7F	79.2
Streptomyces indicus CGMCC 4.5727	Streptomyces sp. CB02366	78.8
Streptomyces indicus CGMCC 4.5727	Streptomyces sp. CB02400	79.4
Streptomyces indicus CGMCC 4.5727	Streptomyces sp. CB02414	79.3
Streptomyces indicus CGMCC 4.5727	Streptomyces sp. CB02613	78.7
Streptomyces indicus CGMCC 4.5727	Streptomyces sp. CMB-StM0423	76.5
Streptomyces indicus CGMCC 4.5727	Streptomyces sp. CNQ431	78.3
Streptomyces indicus CGMCC 4.5727	Streptomyces sp. CNQ-509	76.5
Streptomyces indicus CGMCC 4.5727	Streptomyces sp. CNZ279	76.2
Streptomyces indicus CGMCC 4.5727	Streptomyces sp. CNZ306	76.7
Streptomyces indicus CGMCC 4.5727	Streptomyces sp. DUT11	78.6
Streptomyces indicus CGMCC 4.5727	Streptomyces sp. FM008	78.9
Streptomyces indicus CGMCC 4.5727	Streptomyces sp. GBA 94-10	78.3
Streptomyces indicus CGMCC 4.5727	Streptomyces sp. H-KF8	79
Streptomyces indicus CGMCC 4.5727	Streptomyces sp. HNM0039	79.2
Streptomyces indicus CGMCC 4.5727	Streptomyces sp. HNS054	79.2
Streptomyces indicus CGMCC 4.5727	Streptomyces sp. JS01	78.7
Streptomyces indicus CGMCC 4.5727	Streptomyces sp. LHW50302	76.2
Streptomyces indicus CGMCC 4.5727	Streptomyces sp. M10	78.4
Streptomyces indicus CGMCC 4.5727	Streptomyces sp. MP131-18	75
Streptomyces indicus CGMCC 4.5727	Streptomyces sp. MUSC 1	79
Streptomyces indicus CGMCC 4.5727	Streptomyces sp. MUSC 125	78.1
Streptomyces indicus CGMCC 4.5727	Streptomyces sp. MUSC 14	78.8
Streptomyces indicus CGMCC 4.5727	Streptomyces sp. MUSC 93	79.2
Streptomyces indicus CGMCC 4.5727	Streptomyces sp. NBRC 110027	77.6
Streptomyces indicus CGMCC 4.5727	Streptomyces sp. NBRC 110035	79.2
Streptomyces indicus CGMCC 4.5727	Streptomyces sp. NRRL B-24484	74.6
Streptomyces indicus CGMCC 4.5727	Streptomyces sp. NTK 937	78.3
Streptomyces indicus CGMCC 4.5727	Streptomyces sp. PCS3-D2	78.4
Streptomyces indicus CGMCC 4.5727	Streptomyces sp. PT12	75.2
Streptomyces indicus CGMCC 4.5727	Streptomyces sp. PTY087I2	78.6
Streptomyces indicus CGMCC 4.5727	Streptomyces sp. PVA 94-07	78.2
Streptomyces indicus CGMCC 4.5727	Streptomyces sp. RV15	79.2
Streptomyces indicus CGMCC 4.5727	Streptomyces sp. S063	78.5
Streptomyces indicus CGMCC 4.5727	Streptomyces sp. SBT349	75.2
Streptomyces indicus CGMCC 4.5727	Streptomyces sp. ScaeMP-e10	78.5
Streptomyces indicus CGMCC 4.5727	Streptomyces sp. SCSIO 03032	75.2
Streptomyces indicus CGMCC 4.5727	Streptomyces sp. SM1	79.4
Streptomyces indicus CGMCC 4.5727	Streptomyces sp. SM10	78.4
Streptomyces indicus CGMCC 4.5727	Streptomyces sp. SM11	78.5
Streptomyces indicus CGMCC 4.5727	Streptomyces sp. SM13	78.8
Streptomyces indicus CGMCC 4.5727	Streptomyces sp. SM17	78.2
Streptomyces indicus CGMCC 4.5727	Streptomyces sp. SM18	78.2
Streptomyces indicus CGMCC 4.5727	Streptomyces sp. SM5	78.2
Streptomyces indicus CGMCC 4.5727	Streptomyces sp. SM8	78.3
Streptomyces indicus CGMCC 4.5727	Streptomyces sp. SM9	79
Streptomyces indicus CGMCC 4.5727	Streptomyces sp. WZ.A104	78.6
Streptomyces indicus CGMCC 4.5727	Streptomyces spongiicola 531S	79
Streptomyces indicus CGMCC 4.5727	Streptomyces spongiicola HNM0071	79
Streptomyces indicus CGMCC 4.5727	Streptomyces violaceoruber S21	78.8
Streptomyces indicus CGMCC 4.5727	Streptomyces xiamenensis 318	75.4
Streptomyces indicus CGMCC 4.5727	Streptomyces xiaopingdaonensis DUT180	75.2
Streptomyces indicus CGMCC 4.5727	Streptomyces xinghaiensis S187	77.6
Streptomyces malaysiense MUSC 136	Streptomyces malaysiense MUSC 136	100
Streptomyces malaysiense MUSC 136	Streptomyces mangrovisoli MUSC 149	82.5
Streptomyces malaysiense MUSC 136	Streptomyces nanshensis 10374	76.7
Streptomyces malaysiense MUSC 136	Streptomyces nanshensis SCSIO 10429	76.3
Streptomyces malaysiense MUSC 136	Streptomyces nigra 452	82
Streptomyces malaysiense MUSC 136	Streptomyces niveus SCSIO 3406	77.6
Streptomyces malaysiense MUSC 136	Streptomyces oceani SCSIO 02100	75.6
Streptomyces malaysiense MUSC 136	Streptomyces parvulus 2297	81.6
Streptomyces malaysiense MUSC 136	Streptomyces philanthi LHW51701	76.2
Streptomyces malaysiense MUSC 136	Streptomyces pluripotens MUSC 135	83.6
Streptomyces malaysiense MUSC 136	Streptomyces pluripotens MUSC 137	83.6
Streptomyces malaysiense MUSC 136	Streptomyces qinglanensis 172205	76.6
Streptomyces malaysiense MUSC 136	Streptomyces qinglanensis CGMCC 4.6825	76.5
Streptomyces malaysiense MUSC 136	Streptomyces qinglanensis SCSIO M10379	76.5
Streptomyces malaysiense MUSC 136	Streptomyces sp. 13-12-16	82.2
Streptomyces malaysiense MUSC 136	Streptomyces sp. AA0539	76
Streptomyces malaysiense MUSC 136	Streptomyces sp. AA1529	76.6
Streptomyces malaysiense MUSC 136	Streptomyces sp. AVP053U2	81.6
Streptomyces malaysiense MUSC 136	Streptomyces sp. B188M101	78.2
Streptomyces malaysiense MUSC 136	Streptomyces sp. B226SN101	78.2
Streptomyces malaysiense MUSC 136	Streptomyces sp. B9173	81.9
Streptomyces malaysiense MUSC 136	Streptomyces sp. BSE7F	81.6
Streptomyces malaysiense MUSC 136	Streptomyces sp. CB02366	78.3
Streptomyces malaysiense MUSC 136	Streptomyces sp. CB02400	81.9
Streptomyces malaysiense MUSC 136	Streptomyces sp. CB02414	81.9
Streptomyces malaysiense MUSC 136	Streptomyces sp. CB02613	78.4
Streptomyces malaysiense MUSC 136	Streptomyces sp. CMB-StM0423	76.4
Streptomyces malaysiense MUSC 136	Streptomyces sp. CNQ431	78.3
Streptomyces malaysiense MUSC 136	Streptomyces sp. CNQ-509	76.3
Streptomyces malaysiense MUSC 136	Streptomyces sp. CNZ279	76.4
Streptomyces malaysiense MUSC 136	Streptomyces sp. CNZ306	76.2
Streptomyces malaysiense MUSC 136	Streptomyces sp. DUT11	78.4
Streptomyces malaysiense MUSC 136	Streptomyces sp. FM008	79
Streptomyces malaysiense MUSC 136	Streptomyces sp. GBA 94-10	78.3
Streptomyces malaysiense MUSC 136	Streptomyces sp. H-KF8	81.6
Streptomyces malaysiense MUSC 136	Streptomyces sp. HNM0039	78.7
Streptomyces malaysiense MUSC 136	Streptomyces sp. HNS054	81.6
Streptomyces malaysiense MUSC 136	Streptomyces sp. JS01	78.2
Streptomyces malaysiense MUSC 136	Streptomyces sp. LHW50302	76.4
Streptomyces malaysiense MUSC 136	Streptomyces sp. M10	78.3
Streptomyces malaysiense MUSC 136	Streptomyces sp. MP131-18	75.1
Streptomyces malaysiense MUSC 136	Streptomyces sp. MUSC 1	84.6
Streptomyces malaysiense MUSC 136	Streptomyces sp. MUSC 125	83.6
Streptomyces malaysiense MUSC 136	Streptomyces sp. MUSC 14	84.8
Streptomyces malaysiense MUSC 136	Streptomyces sp. MUSC 93	81.5
Streptomyces malaysiense MUSC 136	Streptomyces sp. NBRC 110027	77.4
Streptomyces malaysiense MUSC 136	Streptomyces sp. NBRC 110035	81.8
Streptomyces malaysiense MUSC 136	Streptomyces sp. NRRL B-24484	74.9
Streptomyces malaysiense MUSC 136	Streptomyces sp. NTK 937	78.1
Streptomyces malaysiense MUSC 136	Streptomyces sp. PCS3-D2	77.7
Streptomyces malaysiense MUSC 136	Streptomyces sp. PT12	75.1
Streptomyces malaysiense MUSC 136	Streptomyces sp. PTY087I2	78.2
Streptomyces malaysiense MUSC 136	Streptomyces sp. PVA 94-07	78.3
Streptomyces malaysiense MUSC 136	Streptomyces sp. RV15	81.6
Streptomyces malaysiense MUSC 136	Streptomyces sp. S063	78.2
Streptomyces malaysiense MUSC 136	Streptomyces sp. SBT349	75.4
Streptomyces malaysiense MUSC 136	Streptomyces sp. ScaeMP-e10	78.2
Streptomyces malaysiense MUSC 136	Streptomyces sp. SCSIO 03032	75.2
Streptomyces malaysiense MUSC 136	Streptomyces sp. SM1	81.8
Streptomyces malaysiense MUSC 136	Streptomyces sp. SM10	78
Streptomyces malaysiense MUSC 136	Streptomyces sp. SM11	78.2
Streptomyces malaysiense MUSC 136	Streptomyces sp. SM13	78.2
Streptomyces malaysiense MUSC 136	Streptomyces sp. SM17	78.4
Streptomyces malaysiense MUSC 136	Streptomyces sp. SM18	78
Streptomyces malaysiense MUSC 136	Streptomyces sp. SM5	78
Streptomyces malaysiense MUSC 136	Streptomyces sp. SM8	78.3
Streptomyces malaysiense MUSC 136	Streptomyces sp. SM9	78.9
Streptomyces malaysiense MUSC 136	Streptomyces sp. WZ.A104	78.4
Streptomyces malaysiense MUSC 136	Streptomyces spongiicola 531S	78.6
Streptomyces malaysiense MUSC 136	Streptomyces spongiicola HNM0071	78.5
Streptomyces malaysiense MUSC 136	Streptomyces violaceoruber S21	78.4
Streptomyces malaysiense MUSC 136	Streptomyces xiamenensis 318	75.5
Streptomyces malaysiense MUSC 136	Streptomyces xiaopingdaonensis DUT180	75.2
Streptomyces malaysiense MUSC 136	Streptomyces xinghaiensis S187	77.6
Streptomyces mangrovisoli MUSC 149	Streptomyces mangrovisoli MUSC 149	100
Streptomyces mangrovisoli MUSC 149	Streptomyces nanshensis 10374	76.8
Streptomyces mangrovisoli MUSC 149	Streptomyces nanshensis SCSIO 10429	76.3
Streptomyces mangrovisoli MUSC 149	Streptomyces nigra 452	82.5
Streptomyces mangrovisoli MUSC 149	Streptomyces niveus SCSIO 3406	78
Streptomyces mangrovisoli MUSC 149	Streptomyces oceani SCSIO 02100	75.5
Streptomyces mangrovisoli MUSC 149	Streptomyces parvulus 2297	82.1
Streptomyces mangrovisoli MUSC 149	Streptomyces philanthi LHW51701	76.2
Streptomyces mangrovisoli MUSC 149	Streptomyces pluripotens MUSC 135	81.8
Streptomyces mangrovisoli MUSC 149	Streptomyces pluripotens MUSC 137	81.7
Streptomyces mangrovisoli MUSC 149	Streptomyces qinglanensis 172205	76.6
Streptomyces mangrovisoli MUSC 149	Streptomyces qinglanensis CGMCC 4.6825	76.5
Streptomyces mangrovisoli MUSC 149	Streptomyces qinglanensis SCSIO M10379	76.7
Streptomyces mangrovisoli MUSC 149	Streptomyces sp. 13-12-16	82.9
Streptomyces mangrovisoli MUSC 149	Streptomyces sp. AA0539	75.9
Streptomyces mangrovisoli MUSC 149	Streptomyces sp. AA1529	76.6
Streptomyces mangrovisoli MUSC 149	Streptomyces sp. AVP053U2	82.1
Streptomyces mangrovisoli MUSC 149	Streptomyces sp. B188M101	78.6
Streptomyces mangrovisoli MUSC 149	Streptomyces sp. B226SN101	78.6
Streptomyces mangrovisoli MUSC 149	Streptomyces sp. B9173	82.7
Streptomyces mangrovisoli MUSC 149	Streptomyces sp. BSE7F	82.1
Streptomyces mangrovisoli MUSC 149	Streptomyces sp. CB02366	78.5
Streptomyces mangrovisoli MUSC 149	Streptomyces sp. CB02400	82.7
Streptomyces mangrovisoli MUSC 149	Streptomyces sp. CB02414	82.3
Streptomyces mangrovisoli MUSC 149	Streptomyces sp. CB02613	78.7
Streptomyces mangrovisoli MUSC 149	Streptomyces sp. CMB-StM0423	76.3
Streptomyces mangrovisoli MUSC 149	Streptomyces sp. CNQ431	78.4
Streptomyces mangrovisoli MUSC 149	Streptomyces sp. CNQ-509	76.3
Streptomyces mangrovisoli MUSC 149	Streptomyces sp. CNZ279	76.2
Streptomyces mangrovisoli MUSC 149	Streptomyces sp. CNZ306	76.6
Streptomyces mangrovisoli MUSC 149	Streptomyces sp. DUT11	78.5
Streptomyces mangrovisoli MUSC 149	Streptomyces sp. FM008	79.1
Streptomyces mangrovisoli MUSC 149	Streptomyces sp. GBA 94-10	78.3
Streptomyces mangrovisoli MUSC 149	Streptomyces sp. H-KF8	81.9
Streptomyces mangrovisoli MUSC 149	Streptomyces sp. HNM0039	79
Streptomyces mangrovisoli MUSC 149	Streptomyces sp. HNS054	81.9
Streptomyces mangrovisoli MUSC 149	Streptomyces sp. JS01	78.5
Streptomyces mangrovisoli MUSC 149	Streptomyces sp. LHW50302	78.5
Streptomyces mangrovisoli MUSC 149	Streptomyces sp. M10	76.2
Streptomyces mangrovisoli MUSC 149	Streptomyces sp. MP131-18	75.2
Streptomyces mangrovisoli MUSC 149	Streptomyces sp. MUSC 1	82.7
Streptomyces mangrovisoli MUSC 149	Streptomyces sp. MUSC 125	81.7
Streptomyces mangrovisoli MUSC 149	Streptomyces sp. MUSC 14	82.8
Streptomyces mangrovisoli MUSC 149	Streptomyces sp. MUSC 93	82
Streptomyces mangrovisoli MUSC 149	Streptomyces sp. NBRC 110027	77.7
Streptomyces mangrovisoli MUSC 149	Streptomyces sp. NBRC 110035	82
Streptomyces mangrovisoli MUSC 149	Streptomyces sp. NRRL B-24484	75.2
Streptomyces mangrovisoli MUSC 149	Streptomyces sp. NTK 937	78.3
Streptomyces mangrovisoli MUSC 149	Streptomyces sp. PCS3-D2	78.1
Streptomyces mangrovisoli MUSC 149	Streptomyces sp. PT12	75.3
Streptomyces mangrovisoli MUSC 149	Streptomyces sp. PTY087I2	78.6
Streptomyces mangrovisoli MUSC 149	Streptomyces sp. PVA 94-07	78.5
Streptomyces mangrovisoli MUSC 149	Streptomyces sp. RV15	82.6
Streptomyces mangrovisoli MUSC 149	Streptomyces sp. S063	78.4
Streptomyces mangrovisoli MUSC 149	Streptomyces sp. SBT349	75.4
Streptomyces mangrovisoli MUSC 149	Streptomyces sp. ScaeMP-e10	78.4
Streptomyces mangrovisoli MUSC 149	Streptomyces sp. SCSIO 03032	75.3
Streptomyces mangrovisoli MUSC 149	Streptomyces sp. SM1	82.4
Streptomyces mangrovisoli MUSC 149	Streptomyces sp. SM10	78.1
Streptomyces mangrovisoli MUSC 149	Streptomyces sp. SM11	78.5
Streptomyces mangrovisoli MUSC 149	Streptomyces sp. SM13	78.5
Streptomyces mangrovisoli MUSC 149	Streptomyces sp. SM17	78.4
Streptomyces mangrovisoli MUSC 149	Streptomyces sp. SM18	78.2
Streptomyces mangrovisoli MUSC 149	Streptomyces sp. SM5	78.3
Streptomyces mangrovisoli MUSC 149	Streptomyces sp. SM8	78.5
Streptomyces mangrovisoli MUSC 149	Streptomyces sp. SM9	79
Streptomyces mangrovisoli MUSC 149	Streptomyces sp. WZ.A104	78.6
Streptomyces mangrovisoli MUSC 149	Streptomyces spongiicola 531S	78.9
Streptomyces mangrovisoli MUSC 149	Streptomyces spongiicola HNM0071	78.8
Streptomyces mangrovisoli MUSC 149	Streptomyces violaceoruber S21	78.6
Streptomyces mangrovisoli MUSC 149	Streptomyces xiamenensis 318	75.7
Streptomyces mangrovisoli MUSC 149	Streptomyces xiaopingdaonensis DUT180	75.4
Streptomyces mangrovisoli MUSC 149	Streptomyces xinghaiensis S187	77.7
Streptomyces nanshensis 10374	Streptomyces nanshensis 10374	100
Streptomyces nanshensis 10374	Streptomyces nanshensis SCSIO 10429	78.6
Streptomyces nanshensis 10374	Streptomyces nigra 452	76.8
Streptomyces nanshensis 10374	Streptomyces niveus SCSIO 3406	76.3
Streptomyces nanshensis 10374	Streptomyces oceani SCSIO 02100	77.2
Streptomyces nanshensis 10374	Streptomyces parvulus 2297	76.9
Streptomyces nanshensis 10374	Streptomyces philanthi LHW51701	83.1
Streptomyces nanshensis 10374	Streptomyces pluripotens MUSC 135	76.3
Streptomyces nanshensis 10374	Streptomyces pluripotens MUSC 137	76.2
Streptomyces nanshensis 10374	Streptomyces qinglanensis 172205	94.1
Streptomyces nanshensis 10374	Streptomyces qinglanensis CGMCC 4.6825	94.1
Streptomyces nanshensis 10374	Streptomyces qinglanensis SCSIO M10379	99.9
Streptomyces nanshensis 10374	Streptomyces sp. 13-12-16	77.1
Streptomyces nanshensis 10374	Streptomyces sp. AA0539	76.6
Streptomyces nanshensis 10374	Streptomyces sp. AA1529	99.1
Streptomyces nanshensis 10374	Streptomyces sp. AVP053U2	76.5
Streptomyces nanshensis 10374	Streptomyces sp. B188M101	77
Streptomyces nanshensis 10374	Streptomyces sp. B226SN101	77
Streptomyces nanshensis 10374	Streptomyces sp. B9173	76.6
Streptomyces nanshensis 10374	Streptomyces sp. BSE7F	76.9
Streptomyces nanshensis 10374	Streptomyces sp. CB02366	77.1
Streptomyces nanshensis 10374	Streptomyces sp. CB02400	76.8
Streptomyces nanshensis 10374	Streptomyces sp. CB02414	76.9
Streptomyces nanshensis 10374	Streptomyces sp. CB02613	76.8
Streptomyces nanshensis 10374	Streptomyces sp. CMB-StM0423	76.6
Streptomyces nanshensis 10374	Streptomyces sp. CNQ431	76.9
Streptomyces nanshensis 10374	Streptomyces sp. CNQ-509	76.6
Streptomyces nanshensis 10374	Streptomyces sp. CNZ279	86.3
Streptomyces nanshensis 10374	Streptomyces sp. CNZ306	76.5
Streptomyces nanshensis 10374	Streptomyces sp. DUT11	76.8
Streptomyces nanshensis 10374	Streptomyces sp. FM008	77.5
Streptomyces nanshensis 10374	Streptomyces sp. GBA 94-10	77
Streptomyces nanshensis 10374	Streptomyces sp. H-KF8	76.9
Streptomyces nanshensis 10374	Streptomyces sp. HNM0039	77.1
Streptomyces nanshensis 10374	Streptomyces sp. HNS054	76.8
Streptomyces nanshensis 10374	Streptomyces sp. JS01	76.7
Streptomyces nanshensis 10374	Streptomyces sp. LHW50302	83.4
Streptomyces nanshensis 10374	Streptomyces sp. M10	77
Streptomyces nanshensis 10374	Streptomyces sp. MP131-18	76.1
Streptomyces nanshensis 10374	Streptomyces sp. MUSC 1	76.3
Streptomyces nanshensis 10374	Streptomyces sp. MUSC 125	76.1
Streptomyces nanshensis 10374	Streptomyces sp. MUSC 14	76.5
Streptomyces nanshensis 10374	Streptomyces sp. MUSC 93	76.7
Streptomyces nanshensis 10374	Streptomyces sp. NBRC 110027	77.3
Streptomyces nanshensis 10374	Streptomyces sp. NBRC 110035	76.5
Streptomyces nanshensis 10374	Streptomyces sp. NRRL B-24484	74.7
Streptomyces nanshensis 10374	Streptomyces sp. NTK 937	76.6
Streptomyces nanshensis 10374	Streptomyces sp. PCS3-D2	76.4
Streptomyces nanshensis 10374	Streptomyces sp. PT12	75.8
Streptomyces nanshensis 10374	Streptomyces sp. PTY087I2	76.8
Streptomyces nanshensis 10374	Streptomyces sp. PVA 94-07	76.9
Streptomyces nanshensis 10374	Streptomyces sp. RV15	76.2
Streptomyces nanshensis 10374	Streptomyces sp. S063	76.9
Streptomyces nanshensis 10374	Streptomyces sp. SBT349	76.2
Streptomyces nanshensis 10374	Streptomyces sp. ScaeMP-e10	76.8
Streptomyces nanshensis 10374	Streptomyces sp. SCSIO 03032	76.1
Streptomyces nanshensis 10374	Streptomyces sp. SM1	76.9
Streptomyces nanshensis 10374	Streptomyces sp. SM10	76.6
Streptomyces nanshensis 10374	Streptomyces sp. SM11	76.7
Streptomyces nanshensis 10374	Streptomyces sp. SM13	76.8
Streptomyces nanshensis 10374	Streptomyces sp. SM17	76.9
Streptomyces nanshensis 10374	Streptomyces sp. SM18	76.8
Streptomyces nanshensis 10374	Streptomyces sp. SM5	76.7
Streptomyces nanshensis 10374	Streptomyces sp. SM8	76.9
Streptomyces nanshensis 10374	Streptomyces sp. SM9	77.6
Streptomyces nanshensis 10374	Streptomyces sp. WZ.A104	76.8
Streptomyces nanshensis 10374	Streptomyces spongiicola 531S	76.9
Streptomyces nanshensis 10374	Streptomyces spongiicola HNM0071	77
Streptomyces nanshensis 10374	Streptomyces violaceoruber S21	76.9
Streptomyces nanshensis 10374	Streptomyces xiamenensis 318	76.4
Streptomyces nanshensis 10374	Streptomyces xiaopingdaonensis DUT180	77.5
Streptomyces nanshensis 10374	Streptomyces xinghaiensis S187	77.6
Streptomyces nanshensis SCSIO 10429	Streptomyces nanshensis SCSIO 10429	100
Streptomyces nanshensis SCSIO 10429	Streptomyces nigra 452	76.4
Streptomyces nanshensis SCSIO 10429	Streptomyces niveus SCSIO 3406	76.5
Streptomyces nanshensis SCSIO 10429	Streptomyces oceani SCSIO 02100	77.1
Streptomyces nanshensis SCSIO 10429	Streptomyces parvulus 2297	76.6
Streptomyces nanshensis SCSIO 10429	Streptomyces philanthi LHW51701	77.9
Streptomyces nanshensis SCSIO 10429	Streptomyces pluripotens MUSC 135	75.6
Streptomyces nanshensis SCSIO 10429	Streptomyces pluripotens MUSC 137	75.6
Streptomyces nanshensis SCSIO 10429	Streptomyces qinglanensis 172205	78.4
Streptomyces nanshensis SCSIO 10429	Streptomyces qinglanensis CGMCC 4.6825	78.3
Streptomyces nanshensis SCSIO 10429	Streptomyces qinglanensis SCSIO M10379	78.5
Streptomyces nanshensis SCSIO 10429	Streptomyces sp. 13-12-16	76.8
Streptomyces nanshensis SCSIO 10429	Streptomyces sp. AA0539	76.1
Streptomyces nanshensis SCSIO 10429	Streptomyces sp. AA1529	78.4
Streptomyces nanshensis SCSIO 10429	Streptomyces sp. AVP053U2	76.2
Streptomyces nanshensis SCSIO 10429	Streptomyces sp. B188M101	76.7
Streptomyces nanshensis SCSIO 10429	Streptomyces sp. B226SN101	76.6
Streptomyces nanshensis SCSIO 10429	Streptomyces sp. B9173	76.2
Streptomyces nanshensis SCSIO 10429	Streptomyces sp. BSE7F	76.7
Streptomyces nanshensis SCSIO 10429	Streptomyces sp. CB02366	76.8
Streptomyces nanshensis SCSIO 10429	Streptomyces sp. CB02400	76.6
Streptomyces nanshensis SCSIO 10429	Streptomyces sp. CB02414	76.5
Streptomyces nanshensis SCSIO 10429	Streptomyces sp. CB02613	76.7
Streptomyces nanshensis SCSIO 10429	Streptomyces sp. CMB-StM0423	76.6
Streptomyces nanshensis SCSIO 10429	Streptomyces sp. CNQ431	76.4
Streptomyces nanshensis SCSIO 10429	Streptomyces sp. CNQ-509	76.5
Streptomyces nanshensis SCSIO 10429	Streptomyces sp. CNZ279	78.3
Streptomyces nanshensis SCSIO 10429	Streptomyces sp. CNZ306	76.6
Streptomyces nanshensis SCSIO 10429	Streptomyces sp. DUT11	76.6
Streptomyces nanshensis SCSIO 10429	Streptomyces sp. FM008	77
Streptomyces nanshensis SCSIO 10429	Streptomyces sp. GBA 94-10	76.5
Streptomyces nanshensis SCSIO 10429	Streptomyces sp. H-KF8	76.6
Streptomyces nanshensis SCSIO 10429	Streptomyces sp. HNM0039	76.7
Streptomyces nanshensis SCSIO 10429	Streptomyces sp. HNS054	76.6
Streptomyces nanshensis SCSIO 10429	Streptomyces sp. JS01	76.6
Streptomyces nanshensis SCSIO 10429	Streptomyces sp. LHW50302	78
Streptomyces nanshensis SCSIO 10429	Streptomyces sp. M10	76.4
Streptomyces nanshensis SCSIO 10429	Streptomyces sp. MP131-18	75.7
Streptomyces nanshensis SCSIO 10429	Streptomyces sp. MUSC 1	76.1
Streptomyces nanshensis SCSIO 10429	Streptomyces sp. MUSC 125	75.5
Streptomyces nanshensis SCSIO 10429	Streptomyces sp. MUSC 14	76.2
Streptomyces nanshensis SCSIO 10429	Streptomyces sp. MUSC 93	76.3
Streptomyces nanshensis SCSIO 10429	Streptomyces sp. NBRC 110027	77.1
Streptomyces nanshensis SCSIO 10429	Streptomyces sp. NBRC 110035	76.3
Streptomyces nanshensis SCSIO 10429	Streptomyces sp. NRRL B-24484	74.4
Streptomyces nanshensis SCSIO 10429	Streptomyces sp. NTK 937	76.6
Streptomyces nanshensis SCSIO 10429	Streptomyces sp. PCS3-D2	76.1
Streptomyces nanshensis SCSIO 10429	Streptomyces sp. PT12	75.6
Streptomyces nanshensis SCSIO 10429	Streptomyces sp. PTY087I2	76.7
Streptomyces nanshensis SCSIO 10429	Streptomyces sp. PVA 94-07	76.5
Streptomyces nanshensis SCSIO 10429	Streptomyces sp. RV15	76.1
Streptomyces nanshensis SCSIO 10429	Streptomyces sp. S063	76.5
Streptomyces nanshensis SCSIO 10429	Streptomyces sp. SBT349	75.9
Streptomyces nanshensis SCSIO 10429	Streptomyces sp. ScaeMP-e10	76.5
Streptomyces nanshensis SCSIO 10429	Streptomyces sp. SCSIO 03032	75.9
Streptomyces nanshensis SCSIO 10429	Streptomyces sp. SM1	76.4
Streptomyces nanshensis SCSIO 10429	Streptomyces sp. SM10	76.4
Streptomyces nanshensis SCSIO 10429	Streptomyces sp. SM11	76.5
Streptomyces nanshensis SCSIO 10429	Streptomyces sp. SM13	76.7
Streptomyces nanshensis SCSIO 10429	Streptomyces sp. SM17	76.5
Streptomyces nanshensis SCSIO 10429	Streptomyces sp. SM18	76.3
Streptomyces nanshensis SCSIO 10429	Streptomyces sp. SM5	76.4
Streptomyces nanshensis SCSIO 10429	Streptomyces sp. SM8	76.5
Streptomyces nanshensis SCSIO 10429	Streptomyces sp. SM9	77
Streptomyces nanshensis SCSIO 10429	Streptomyces sp. WZ.A104	76.6
Streptomyces nanshensis SCSIO 10429	Streptomyces spongiicola 531S	76.7
Streptomyces nanshensis SCSIO 10429	Streptomyces spongiicola HNM0071	76.6
Streptomyces nanshensis SCSIO 10429	Streptomyces violaceoruber S21	76.8
Streptomyces nanshensis SCSIO 10429	Streptomyces xiamenensis 318	76
Streptomyces nanshensis SCSIO 10429	Streptomyces xiaopingdaonensis DUT180	77.5
Streptomyces nanshensis SCSIO 10429	Streptomyces xinghaiensis S187	77.4
Streptomyces nigra 452	Streptomyces nigra 452	100
Streptomyces nigra 452	Streptomyces niveus SCSIO 3406	78.3
Streptomyces nigra 452	Streptomyces oceani SCSIO 02100	75.6
Streptomyces nigra 452	Streptomyces parvulus 2297	82.8
Streptomyces nigra 452	Streptomyces philanthi LHW51701	76.2
Streptomyces nigra 452	Streptomyces pluripotens MUSC 135	81.4
Streptomyces nigra 452	Streptomyces pluripotens MUSC 137	81.4
Streptomyces nigra 452	Streptomyces qinglanensis 172205	76.6
Streptomyces nigra 452	Streptomyces qinglanensis CGMCC 4.6825	76.6
Streptomyces nigra 452	Streptomyces qinglanensis SCSIO M10379	76.8
Streptomyces nigra 452	Streptomyces sp. 13-12-16	83.7
Streptomyces nigra 452	Streptomyces sp. AA0539	75.9
Streptomyces nigra 452	Streptomyces sp. AA1529	76.5
Streptomyces nigra 452	Streptomyces sp. AVP053U2	82.8
Streptomyces nigra 452	Streptomyces sp. B188M101	78.9
Streptomyces nigra 452	Streptomyces sp. B226SN101	78.9
Streptomyces nigra 452	Streptomyces sp. B9173	82.7
Streptomyces nigra 452	Streptomyces sp. BSE7F	82.8
Streptomyces nigra 452	Streptomyces sp. CB02366	78.9
Streptomyces nigra 452	Streptomyces sp. CB02400	83.2
Streptomyces nigra 452	Streptomyces sp. CB02414	83.1
Streptomyces nigra 452	Streptomyces sp. CB02613	79
Streptomyces nigra 452	Streptomyces sp. CMB-StM0423	76.7
Streptomyces nigra 452	Streptomyces sp. CNQ431	78.8
Streptomyces nigra 452	Streptomyces sp. CNQ-509	76.7
Streptomyces nigra 452	Streptomyces sp. CNZ279	76.5
Streptomyces nigra 452	Streptomyces sp. CNZ306	76.7
Streptomyces nigra 452	Streptomyces sp. DUT11	78.8
Streptomyces nigra 452	Streptomyces sp. FM008	79.5
Streptomyces nigra 452	Streptomyces sp. GBA 94-10	78.9
Streptomyces nigra 452	Streptomyces sp. H-KF8	82.7
Streptomyces nigra 452	Streptomyces sp. HNM0039	79.2
Streptomyces nigra 452	Streptomyces sp. HNS054	82.7
Streptomyces nigra 452	Streptomyces sp. JS01	78.8
Streptomyces nigra 452	Streptomyces sp. LHW50302	76.3
Streptomyces nigra 452	Streptomyces sp. M10	78.6
Streptomyces nigra 452	Streptomyces sp. MP131-18	75.3
Streptomyces nigra 452	Streptomyces sp. MUSC 1	82.4
Streptomyces nigra 452	Streptomyces sp. MUSC 125	81.4
Streptomyces nigra 452	Streptomyces sp. MUSC 14	82.3
Streptomyces nigra 452	Streptomyces sp. MUSC 93	81.9
Streptomyces nigra 452	Streptomyces sp. NBRC 110027	77.8
Streptomyces nigra 452	Streptomyces sp. NBRC 110035	82.7
Streptomyces nigra 452	Streptomyces sp. NRRL B-24484	75.1
Streptomyces nigra 452	Streptomyces sp. NTK 937	78.7
Streptomyces nigra 452	Streptomyces sp. PCS3-D2	78.2
Streptomyces nigra 452	Streptomyces sp. PT12	75.4
Streptomyces nigra 452	Streptomyces sp. PTY087I2	78.8
Streptomyces nigra 452	Streptomyces sp. PVA 94-07	78.8
Streptomyces nigra 452	Streptomyces sp. RV15	84.2
Streptomyces nigra 452	Streptomyces sp. S063	78.8
Streptomyces nigra 452	Streptomyces sp. SBT349	75.4
Streptomyces nigra 452	Streptomyces sp. ScaeMP-e10	78.7
Streptomyces nigra 452	Streptomyces sp. SCSIO 03032	75.5
Streptomyces nigra 452	Streptomyces sp. SM1	83.1
Streptomyces nigra 452	Streptomyces sp. SM10	78.5
Streptomyces nigra 452	Streptomyces sp. SM11	78.7
Streptomyces nigra 452	Streptomyces sp. SM13	78.8
Streptomyces nigra 452	Streptomyces sp. SM17	78.9
Streptomyces nigra 452	Streptomyces sp. SM18	78.5
Streptomyces nigra 452	Streptomyces sp. SM5	78.6
Streptomyces nigra 452	Streptomyces sp. SM8	78.9
Streptomyces nigra 452	Streptomyces sp. SM9	79.6
Streptomyces nigra 452	Streptomyces sp. WZ.A104	78.9
Streptomyces nigra 452	Streptomyces spongiicola 531S	79.1
Streptomyces nigra 452	Streptomyces spongiicola HNM0071	79.3
Streptomyces nigra 452	Streptomyces violaceoruber S21	79
Streptomyces nigra 452	Streptomyces xiamenensis 318	75.7
Streptomyces nigra 452	Streptomyces xiaopingdaonensis DUT180	75.4
Streptomyces nigra 452	Streptomyces xinghaiensis S187	78
Streptomyces niveus SCSIO 3406	Streptomyces niveus SCSIO 3406	100
Streptomyces niveus SCSIO 3406	Streptomyces oceani SCSIO 02100	75.3
Streptomyces niveus SCSIO 3406	Streptomyces parvulus 2297	78.1
Streptomyces niveus SCSIO 3406	Streptomyces philanthi LHW51701	76
Streptomyces niveus SCSIO 3406	Streptomyces pluripotens MUSC 135	77.1
Streptomyces niveus SCSIO 3406	Streptomyces pluripotens MUSC 137	77.1
Streptomyces niveus SCSIO 3406	Streptomyces qinglanensis 172205	76.2
Streptomyces niveus SCSIO 3406	Streptomyces qinglanensis CGMCC 4.6825	76.2
Streptomyces niveus SCSIO 3406	Streptomyces qinglanensis SCSIO M10379	76.4
Streptomyces niveus SCSIO 3406	Streptomyces sp. 13-12-16	78.5
Streptomyces niveus SCSIO 3406	Streptomyces sp. AA0539	75.4
Streptomyces niveus SCSIO 3406	Streptomyces sp. AA1529	76.2
Streptomyces niveus SCSIO 3406	Streptomyces sp. AVP053U2	78
Streptomyces niveus SCSIO 3406	Streptomyces sp. B188M101	79.9
Streptomyces niveus SCSIO 3406	Streptomyces sp. B226SN101	80
Streptomyces niveus SCSIO 3406	Streptomyces sp. B9173	77.8
Streptomyces niveus SCSIO 3406	Streptomyces sp. BSE7F	78.3
Streptomyces niveus SCSIO 3406	Streptomyces sp. CB02366	79.8
Streptomyces niveus SCSIO 3406	Streptomyces sp. CB02400	78.2
Streptomyces niveus SCSIO 3406	Streptomyces sp. CB02414	78.2
Streptomyces niveus SCSIO 3406	Streptomyces sp. CB02613	79.8
Streptomyces niveus SCSIO 3406	Streptomyces sp. CMB-StM0423	76.3
Streptomyces niveus SCSIO 3406	Streptomyces sp. CNQ431	77.8
Streptomyces niveus SCSIO 3406	Streptomyces sp. CNQ-509	76.2
Streptomyces niveus SCSIO 3406	Streptomyces sp. CNZ279	76.2
Streptomyces niveus SCSIO 3406	Streptomyces sp. CNZ306	76.3
Streptomyces niveus SCSIO 3406	Streptomyces sp. DUT11	79.9
Streptomyces niveus SCSIO 3406	Streptomyces sp. FM008	78.6
Streptomyces niveus SCSIO 3406	Streptomyces sp. GBA 94-10	77.8
Streptomyces niveus SCSIO 3406	Streptomyces sp. H-KF8	78
Streptomyces niveus SCSIO 3406	Streptomyces sp. HNM0039	79.9
Streptomyces niveus SCSIO 3406	Streptomyces sp. HNS054	78.2
Streptomyces niveus SCSIO 3406	Streptomyces sp. JS01	79.7
Streptomyces niveus SCSIO 3406	Streptomyces sp. LHW50302	75.9
Streptomyces niveus SCSIO 3406	Streptomyces sp. M10	77.8
Streptomyces niveus SCSIO 3406	Streptomyces sp. MP131-18	75
Streptomyces niveus SCSIO 3406	Streptomyces sp. MUSC 1	77.5
Streptomyces niveus SCSIO 3406	Streptomyces sp. MUSC 125	77
Streptomyces niveus SCSIO 3406	Streptomyces sp. MUSC 14	77.7
Streptomyces niveus SCSIO 3406	Streptomyces sp. MUSC 93	78.1
Streptomyces niveus SCSIO 3406	Streptomyces sp. NBRC 110027	77.5
Streptomyces niveus SCSIO 3406	Streptomyces sp. NBRC 110035	78.1
Streptomyces niveus SCSIO 3406	Streptomyces sp. NRRL B-24484	74.4
Streptomyces niveus SCSIO 3406	Streptomyces sp. NTK 937	79.6
Streptomyces niveus SCSIO 3406	Streptomyces sp. PCS3-D2	78.1
Streptomyces niveus SCSIO 3406	Streptomyces sp. PT12	75.1
Streptomyces niveus SCSIO 3406	Streptomyces sp. PTY087I2	79.7
Streptomyces niveus SCSIO 3406	Streptomyces sp. PVA 94-07	77.7
Streptomyces niveus SCSIO 3406	Streptomyces sp. RV15	78
Streptomyces niveus SCSIO 3406	Streptomyces sp. S063	79.6
Streptomyces niveus SCSIO 3406	Streptomyces sp. SBT349	75
Streptomyces niveus SCSIO 3406	Streptomyces sp. ScaeMP-e10	79.6
Streptomyces niveus SCSIO 3406	Streptomyces sp. SCSIO 03032	75
Streptomyces niveus SCSIO 3406	Streptomyces sp. SM1	78.1
Streptomyces niveus SCSIO 3406	Streptomyces sp. SM10	79.5
Streptomyces niveus SCSIO 3406	Streptomyces sp. SM11	79.5
Streptomyces niveus SCSIO 3406	Streptomyces sp. SM13	79.8
Streptomyces niveus SCSIO 3406	Streptomyces sp. SM17	77.8
Streptomyces niveus SCSIO 3406	Streptomyces sp. SM18	79.5
Streptomyces niveus SCSIO 3406	Streptomyces sp. SM5	79.4
Streptomyces niveus SCSIO 3406	Streptomyces sp. SM8	77.9
Streptomyces niveus SCSIO 3406	Streptomyces sp. SM9	78.8
Streptomyces niveus SCSIO 3406	Streptomyces sp. WZ.A104	79.8
Streptomyces niveus SCSIO 3406	Streptomyces spongiicola 531S	79.6
Streptomyces niveus SCSIO 3406	Streptomyces spongiicola HNM0071	79.6
Streptomyces niveus SCSIO 3406	Streptomyces violaceoruber S21	79.7
Streptomyces niveus SCSIO 3406	Streptomyces xiamenensis 318	75.2
Streptomyces niveus SCSIO 3406	Streptomyces xiaopingdaonensis DUT180	75.2
Streptomyces niveus SCSIO 3406	Streptomyces xinghaiensis S187	77.8
Streptomyces oceani SCSIO 02100	Streptomyces oceani SCSIO 02100	100
Streptomyces oceani SCSIO 02100	Streptomyces parvulus 2297	75.6
Streptomyces oceani SCSIO 02100	Streptomyces philanthi LHW51701	76.8
Streptomyces oceani SCSIO 02100	Streptomyces pluripotens MUSC 135	75
Streptomyces oceani SCSIO 02100	Streptomyces pluripotens MUSC 137	75
Streptomyces oceani SCSIO 02100	Streptomyces qinglanensis 172205	77.1
Streptomyces oceani SCSIO 02100	Streptomyces qinglanensis CGMCC 4.6825	77.1
Streptomyces oceani SCSIO 02100	Streptomyces qinglanensis SCSIO M10379	77.2
Streptomyces oceani SCSIO 02100	Streptomyces sp. 13-12-16	76
Streptomyces oceani SCSIO 02100	Streptomyces sp. AA0539	75.6
Streptomyces oceani SCSIO 02100	Streptomyces sp. AA1529	76.9
Streptomyces oceani SCSIO 02100	Streptomyces sp. AVP053U2	75.4
Streptomyces oceani SCSIO 02100	Streptomyces sp. B188M101	75.7
Streptomyces oceani SCSIO 02100	Streptomyces sp. B226SN101	75.7
Streptomyces oceani SCSIO 02100	Streptomyces sp. B9173	75.3
Streptomyces oceani SCSIO 02100	Streptomyces sp. BSE7F	75.7
Streptomyces oceani SCSIO 02100	Streptomyces sp. CB02366	76
Streptomyces oceani SCSIO 02100	Streptomyces sp. CB02400	75.6
Streptomyces oceani SCSIO 02100	Streptomyces sp. CB02414	75.8
Streptomyces oceani SCSIO 02100	Streptomyces sp. CB02613	75.6
Streptomyces oceani SCSIO 02100	Streptomyces sp. CMB-StM0423	75.5
Streptomyces oceani SCSIO 02100	Streptomyces sp. CNQ431	75.5
Streptomyces oceani SCSIO 02100	Streptomyces sp. CNQ-509	75.5
Streptomyces oceani SCSIO 02100	Streptomyces sp. CNZ279	76.9
Streptomyces oceani SCSIO 02100	Streptomyces sp. CNZ306	75.6
Streptomyces oceani SCSIO 02100	Streptomyces sp. DUT11	75.8
Streptomyces oceani SCSIO 02100	Streptomyces sp. FM008	76.1
Streptomyces oceani SCSIO 02100	Streptomyces sp. GBA 94-10	75.4
Streptomyces oceani SCSIO 02100	Streptomyces sp. H-KF8	75.5
Streptomyces oceani SCSIO 02100	Streptomyces sp. HNM0039	76
Streptomyces oceani SCSIO 02100	Streptomyces sp. HNS054	75.7
Streptomyces oceani SCSIO 02100	Streptomyces sp. JS01	75.6
Streptomyces oceani SCSIO 02100	Streptomyces sp. LHW50302	76.9
Streptomyces oceani SCSIO 02100	Streptomyces sp. M10	75.6
Streptomyces oceani SCSIO 02100	Streptomyces sp. MP131-18	75.2
Streptomyces oceani SCSIO 02100	Streptomyces sp. MUSC 1	75.3
Streptomyces oceani SCSIO 02100	Streptomyces sp. MUSC 125	75
Streptomyces oceani SCSIO 02100	Streptomyces sp. MUSC 14	75.3
Streptomyces oceani SCSIO 02100	Streptomyces sp. MUSC 93	75.5
Streptomyces oceani SCSIO 02100	Streptomyces sp. NBRC 110027	76.1
Streptomyces oceani SCSIO 02100	Streptomyces sp. NBRC 110035	75.5
Streptomyces oceani SCSIO 02100	Streptomyces sp. NRRL B-24484	74
Streptomyces oceani SCSIO 02100	Streptomyces sp. NTK 937	75.8
Streptomyces oceani SCSIO 02100	Streptomyces sp. PCS3-D2	75.3
Streptomyces oceani SCSIO 02100	Streptomyces sp. PT12	74.9
Streptomyces oceani SCSIO 02100	Streptomyces sp. PTY087I2	75.6
Streptomyces oceani SCSIO 02100	Streptomyces sp. PVA 94-07	75.6
Streptomyces oceani SCSIO 02100	Streptomyces sp. RV15	75.2
Streptomyces oceani SCSIO 02100	Streptomyces sp. S063	75.7
Streptomyces oceani SCSIO 02100	Streptomyces sp. SBT349	75.2
Streptomyces oceani SCSIO 02100	Streptomyces sp. ScaeMP-e10	75.6
Streptomyces oceani SCSIO 02100	Streptomyces sp. SCSIO 03032	75.1
Streptomyces oceani SCSIO 02100	Streptomyces sp. SM1	75.6
Streptomyces oceani SCSIO 02100	Streptomyces sp. SM10	75.5
Streptomyces oceani SCSIO 02100	Streptomyces sp. SM11	75.6
Streptomyces oceani SCSIO 02100	Streptomyces sp. SM13	75.7
Streptomyces oceani SCSIO 02100	Streptomyces sp. SM17	75.5
Streptomyces oceani SCSIO 02100	Streptomyces sp. SM18	75.6
Streptomyces oceani SCSIO 02100	Streptomyces sp. SM5	75.7
Streptomyces oceani SCSIO 02100	Streptomyces sp. SM8	75.5
Streptomyces oceani SCSIO 02100	Streptomyces sp. SM9	76.1
Streptomyces oceani SCSIO 02100	Streptomyces sp. WZ.A104	75.6
Streptomyces oceani SCSIO 02100	Streptomyces spongiicola 531S	75.8
Streptomyces oceani SCSIO 02100	Streptomyces spongiicola HNM0071	75.8
Streptomyces oceani SCSIO 02100	Streptomyces violaceoruber S21	75.8
Streptomyces oceani SCSIO 02100	Streptomyces xiamenensis 318	75.4
Streptomyces oceani SCSIO 02100	Streptomyces xiaopingdaonensis DUT180	75.8
Streptomyces oceani SCSIO 02100	Streptomyces xinghaiensis S187	76.5
Streptomyces parvulus 2297	Streptomyces parvulus 2297	100
Streptomyces parvulus 2297	Streptomyces philanthi LHW51701	76.5
Streptomyces parvulus 2297	Streptomyces pluripotens MUSC 135	81.3
Streptomyces parvulus 2297	Streptomyces pluripotens MUSC 137	81.3
Streptomyces parvulus 2297	Streptomyces qinglanensis 172205	76.8
Streptomyces parvulus 2297	Streptomyces qinglanensis CGMCC 4.6825	76.9
Streptomyces parvulus 2297	Streptomyces qinglanensis SCSIO M10379	77.1
Streptomyces parvulus 2297	Streptomyces sp. 13-12-16	84.2
Streptomyces parvulus 2297	Streptomyces sp. AA0539	76
Streptomyces parvulus 2297	Streptomyces sp. AA1529	76.9
Streptomyces parvulus 2297	Streptomyces sp. AVP053U2	83
Streptomyces parvulus 2297	Streptomyces sp. B188M101	78.8
Streptomyces parvulus 2297	Streptomyces sp. B226SN101	78.9
Streptomyces parvulus 2297	Streptomyces sp. B9173	82.4
Streptomyces parvulus 2297	Streptomyces sp. BSE7F	83.1
Streptomyces parvulus 2297	Streptomyces sp. CB02366	79.1
Streptomyces parvulus 2297	Streptomyces sp. CB02400	83.9
Streptomyces parvulus 2297	Streptomyces sp. CB02414	87.9
Streptomyces parvulus 2297	Streptomyces sp. CB02613	79
Streptomyces parvulus 2297	Streptomyces sp. CMB-StM0423	76.7
Streptomyces parvulus 2297	Streptomyces sp. CNQ431	79.1
Streptomyces parvulus 2297	Streptomyces sp. CNQ-509	76.6
Streptomyces parvulus 2297	Streptomyces sp. CNZ279	76.6
Streptomyces parvulus 2297	Streptomyces sp. CNZ306	76.9
Streptomyces parvulus 2297	Streptomyces sp. DUT11	79
Streptomyces parvulus 2297	Streptomyces sp. FM008	79.6
Streptomyces parvulus 2297	Streptomyces sp. GBA 94-10	79.1
Streptomyces parvulus 2297	Streptomyces sp. H-KF8	83.2
Streptomyces parvulus 2297	Streptomyces sp. HNM0039	79.1
Streptomyces parvulus 2297	Streptomyces sp. HNS054	83
Streptomyces parvulus 2297	Streptomyces sp. JS01	78.6
Streptomyces parvulus 2297	Streptomyces sp. LHW50302	76.4
Streptomyces parvulus 2297	Streptomyces sp. M10	78.9
Streptomyces parvulus 2297	Streptomyces sp. MP131-18	75.4
Streptomyces parvulus 2297	Streptomyces sp. MUSC 1	81.9
Streptomyces parvulus 2297	Streptomyces sp. MUSC 125	81.2
Streptomyces parvulus 2297	Streptomyces sp. MUSC 14	81.8
Streptomyces parvulus 2297	Streptomyces sp. MUSC 93	81.7
Streptomyces parvulus 2297	Streptomyces sp. NBRC 110027	77.7
Streptomyces parvulus 2297	Streptomyces sp. NBRC 110035	83
Streptomyces parvulus 2297	Streptomyces sp. NRRL B-24484	75.2
Streptomyces parvulus 2297	Streptomyces sp. NTK 937	78.7
Streptomyces parvulus 2297	Streptomyces sp. PCS3-D2	78.2
Streptomyces parvulus 2297	Streptomyces sp. PT12	75.3
Streptomyces parvulus 2297	Streptomyces sp. PTY087I2	78.7
Streptomyces parvulus 2297	Streptomyces sp. PVA 94-07	79
Streptomyces parvulus 2297	Streptomyces sp. RV15	82.7
Streptomyces parvulus 2297	Streptomyces sp. S063	78.7
Streptomyces parvulus 2297	Streptomyces sp. SBT349	75.5
Streptomyces parvulus 2297	Streptomyces sp. ScaeMP-e10	78.7
Streptomyces parvulus 2297	Streptomyces sp. SCSIO 03032	75.5
Streptomyces parvulus 2297	Streptomyces sp. SM1	83.6
Streptomyces parvulus 2297	Streptomyces sp. SM10	78.4
Streptomyces parvulus 2297	Streptomyces sp. SM11	78.7
Streptomyces parvulus 2297	Streptomyces sp. SM13	78.8
Streptomyces parvulus 2297	Streptomyces sp. SM17	79
Streptomyces parvulus 2297	Streptomyces sp. SM18	78.7
Streptomyces parvulus 2297	Streptomyces sp. SM5	78.9
Streptomyces parvulus 2297	Streptomyces sp. SM8	79.1
Streptomyces parvulus 2297	Streptomyces sp. SM9	79.7
Streptomyces parvulus 2297	Streptomyces sp. WZ.A104	78.8
Streptomyces parvulus 2297	Streptomyces spongiicola 531S	79.1
Streptomyces parvulus 2297	Streptomyces spongiicola HNM0071	79.3
Streptomyces parvulus 2297	Streptomyces violaceoruber S21	78.9
Streptomyces parvulus 2297	Streptomyces xiamenensis 318	75.7
Streptomyces parvulus 2297	Streptomyces xiaopingdaonensis DUT180	75.6
Streptomyces parvulus 2297	Streptomyces xinghaiensis S187	77.9
Streptomyces philanthi LHW51701	Streptomyces philanthi LHW51701	100
Streptomyces philanthi LHW51701	Streptomyces pluripotens MUSC 135	75.9
Streptomyces philanthi LHW51701	Streptomyces pluripotens MUSC 137	75.8
Streptomyces philanthi LHW51701	Streptomyces qinglanensis 172205	83.1
Streptomyces philanthi LHW51701	Streptomyces qinglanensis CGMCC 4.6825	83.1
Streptomyces philanthi LHW51701	Streptomyces qinglanensis SCSIO M10379	83.2
Streptomyces philanthi LHW51701	Streptomyces sp. 13-12-16	76.7
Streptomyces philanthi LHW51701	Streptomyces sp. AA0539	75.8
Streptomyces philanthi LHW51701	Streptomyces sp. AA1529	83.2
Streptomyces philanthi LHW51701	Streptomyces sp. AVP053U2	76.1
Streptomyces philanthi LHW51701	Streptomyces sp. B188M101	76.4
Streptomyces philanthi LHW51701	Streptomyces sp. B226SN101	76.4
Streptomyces philanthi LHW51701	Streptomyces sp. B9173	76
Streptomyces philanthi LHW51701	Streptomyces sp. BSE7F	76.4
Streptomyces philanthi LHW51701	Streptomyces sp. CB02366	76.5
Streptomyces philanthi LHW51701	Streptomyces sp. CB02400	76.3
Streptomyces philanthi LHW51701	Streptomyces sp. CB02414	76.5
Streptomyces philanthi LHW51701	Streptomyces sp. CB02613	76.5
Streptomyces philanthi LHW51701	Streptomyces sp. CMB-StM0423	76.1
Streptomyces philanthi LHW51701	Streptomyces sp. CNQ431	76.6
Streptomyces philanthi LHW51701	Streptomyces sp. CNQ-509	75.8
Streptomyces philanthi LHW51701	Streptomyces sp. CNZ279	83.8
Streptomyces philanthi LHW51701	Streptomyces sp. CNZ306	76
Streptomyces philanthi LHW51701	Streptomyces sp. DUT11	76.3
Streptomyces philanthi LHW51701	Streptomyces sp. FM008	77
Streptomyces philanthi LHW51701	Streptomyces sp. GBA 94-10	76.5
Streptomyces philanthi LHW51701	Streptomyces sp. H-KF8	76.3
Streptomyces philanthi LHW51701	Streptomyces sp. HNM0039	76.6
Streptomyces philanthi LHW51701	Streptomyces sp. HNS054	76.4
Streptomyces philanthi LHW51701	Streptomyces sp. JS01	76.3
Streptomyces philanthi LHW51701	Streptomyces sp. LHW50302	93.5
Streptomyces philanthi LHW51701	Streptomyces sp. M10	76.4
Streptomyces philanthi LHW51701	Streptomyces sp. MP131-18	75.4
Streptomyces philanthi LHW51701	Streptomyces sp. MUSC 1	75.8
Streptomyces philanthi LHW51701	Streptomyces sp. MUSC 125	75.6
Streptomyces philanthi LHW51701	Streptomyces sp. MUSC 14	76
Streptomyces philanthi LHW51701	Streptomyces sp. MUSC 93	76.1
Streptomyces philanthi LHW51701	Streptomyces sp. NBRC 110027	76.8
Streptomyces philanthi LHW51701	Streptomyces sp. NBRC 110035	76
Streptomyces philanthi LHW51701	Streptomyces sp. NRRL B-24484	74
Streptomyces philanthi LHW51701	Streptomyces sp. NTK 937	76.2
Streptomyces philanthi LHW51701	Streptomyces sp. PCS3-D2	76
Streptomyces philanthi LHW51701	Streptomyces sp. PT12	75.4
Streptomyces philanthi LHW51701	Streptomyces sp. PTY087I2	76.3
Streptomyces philanthi LHW51701	Streptomyces sp. PVA 94-07	76.6
Streptomyces philanthi LHW51701	Streptomyces sp. RV15	75.5
Streptomyces philanthi LHW51701	Streptomyces sp. S063	76.2
Streptomyces philanthi LHW51701	Streptomyces sp. SBT349	75.5
Streptomyces philanthi LHW51701	Streptomyces sp. ScaeMP-e10	76
Streptomyces philanthi LHW51701	Streptomyces sp. SCSIO 03032	75.7
Streptomyces philanthi LHW51701	Streptomyces sp. SM1	76.3
Streptomyces philanthi LHW51701	Streptomyces sp. SM10	76.3
Streptomyces philanthi LHW51701	Streptomyces sp. SM11	76.3
Streptomyces philanthi LHW51701	Streptomyces sp. SM13	76.4
Streptomyces philanthi LHW51701	Streptomyces sp. SM17	76.5
Streptomyces philanthi LHW51701	Streptomyces sp. SM18	76.1
Streptomyces philanthi LHW51701	Streptomyces sp. SM5	76.2
Streptomyces philanthi LHW51701	Streptomyces sp. SM8	76.5
Streptomyces philanthi LHW51701	Streptomyces sp. SM9	77.2
Streptomyces philanthi LHW51701	Streptomyces sp. WZ.A104	76.4
Streptomyces philanthi LHW51701	Streptomyces spongiicola 531S	76.6
Streptomyces philanthi LHW51701	Streptomyces spongiicola HNM0071	76.5
Streptomyces philanthi LHW51701	Streptomyces violaceoruber S21	76.5
Streptomyces philanthi LHW51701	Streptomyces xiamenensis 318	75.6
Streptomyces philanthi LHW51701	Streptomyces xiaopingdaonensis DUT180	77.4
Streptomyces philanthi LHW51701	Streptomyces xinghaiensis S187	77
Streptomyces pluripotens MUSC 135	Streptomyces pluripotens MUSC 135	100
Streptomyces pluripotens MUSC 135	Streptomyces pluripotens MUSC 137	99.9
Streptomyces pluripotens MUSC 135	Streptomyces qinglanensis 172205	76.1
Streptomyces pluripotens MUSC 135	Streptomyces qinglanensis CGMCC 4.6825	76.1
Streptomyces pluripotens MUSC 135	Streptomyces qinglanensis SCSIO M10379	76
Streptomyces pluripotens MUSC 135	Streptomyces sp. 13-12-16	81.8
Streptomyces pluripotens MUSC 135	Streptomyces sp. AA0539	75.2
Streptomyces pluripotens MUSC 135	Streptomyces sp. AA1529	75.9
Streptomyces pluripotens MUSC 135	Streptomyces sp. AVP053U2	81
Streptomyces pluripotens MUSC 135	Streptomyces sp. B188M101	77.7
Streptomyces pluripotens MUSC 135	Streptomyces sp. B226SN101	77.8
Streptomyces pluripotens MUSC 135	Streptomyces sp. B9173	81.6
Streptomyces pluripotens MUSC 135	Streptomyces sp. BSE7F	81
Streptomyces pluripotens MUSC 135	Streptomyces sp. CB02366	77.8
Streptomyces pluripotens MUSC 135	Streptomyces sp. CB02400	81.7
Streptomyces pluripotens MUSC 135	Streptomyces sp. CB02414	81.4
Streptomyces pluripotens MUSC 135	Streptomyces sp. CB02613	77.9
Streptomyces pluripotens MUSC 135	Streptomyces sp. CMB-StM0423	75.6
Streptomyces pluripotens MUSC 135	Streptomyces sp. CNQ431	77.6
Streptomyces pluripotens MUSC 135	Streptomyces sp. CNQ-509	75.6
Streptomyces pluripotens MUSC 135	Streptomyces sp. CNZ279	76
Streptomyces pluripotens MUSC 135	Streptomyces sp. CNZ306	75.9
Streptomyces pluripotens MUSC 135	Streptomyces sp. DUT11	78
Streptomyces pluripotens MUSC 135	Streptomyces sp. FM008	78.2
Streptomyces pluripotens MUSC 135	Streptomyces sp. GBA 94-10	77.5
Streptomyces pluripotens MUSC 135	Streptomyces sp. H-KF8	81.1
Streptomyces pluripotens MUSC 135	Streptomyces sp. HNM0039	78
Streptomyces pluripotens MUSC 135	Streptomyces sp. HNS054	81
Streptomyces pluripotens MUSC 135	Streptomyces sp. JS01	77.7
Streptomyces pluripotens MUSC 135	Streptomyces sp. LHW50302	75.7
Streptomyces pluripotens MUSC 135	Streptomyces sp. M10	77.6
Streptomyces pluripotens MUSC 135	Streptomyces sp. MP131-18	74.6
Streptomyces pluripotens MUSC 135	Streptomyces sp. MUSC 1	84.5
Streptomyces pluripotens MUSC 135	Streptomyces sp. MUSC 125	99.6
Streptomyces pluripotens MUSC 135	Streptomyces sp. MUSC 14	84.6
Streptomyces pluripotens MUSC 135	Streptomyces sp. MUSC 93	81.3
Streptomyces pluripotens MUSC 135	Streptomyces sp. NBRC 110027	76.7
Streptomyces pluripotens MUSC 135	Streptomyces sp. NBRC 110035	81.1
Streptomyces pluripotens MUSC 135	Streptomyces sp. NRRL B-24484	74.4
Streptomyces pluripotens MUSC 135	Streptomyces sp. NTK 937	77.6
Streptomyces pluripotens MUSC 135	Streptomyces sp. PCS3-D2	77.1
Streptomyces pluripotens MUSC 135	Streptomyces sp. PT12	74.5
Streptomyces pluripotens MUSC 135	Streptomyces sp. PTY087I2	77.6
Streptomyces pluripotens MUSC 135	Streptomyces sp. PVA 94-07	77.7
Streptomyces pluripotens MUSC 135	Streptomyces sp. RV15	81.7
Streptomyces pluripotens MUSC 135	Streptomyces sp. S063	77.7
Streptomyces pluripotens MUSC 135	Streptomyces sp. SBT349	74.6
Streptomyces pluripotens MUSC 135	Streptomyces sp. ScaeMP-e10	77.8
Streptomyces pluripotens MUSC 135	Streptomyces sp. SCSIO 03032	74.7
Streptomyces pluripotens MUSC 135	Streptomyces sp. SM1	81.5
Streptomyces pluripotens MUSC 135	Streptomyces sp. SM10	77.4
Streptomyces pluripotens MUSC 135	Streptomyces sp. SM11	77.5
Streptomyces pluripotens MUSC 135	Streptomyces sp. SM13	77.7
Streptomyces pluripotens MUSC 135	Streptomyces sp. SM17	77.7
Streptomyces pluripotens MUSC 135	Streptomyces sp. SM18	77.6
Streptomyces pluripotens MUSC 135	Streptomyces sp. SM5	77.6
Streptomyces pluripotens MUSC 135	Streptomyces sp. SM8	77.8
Streptomyces pluripotens MUSC 135	Streptomyces sp. SM9	78.3
Streptomyces pluripotens MUSC 135	Streptomyces sp. WZ.A104	77.6
Streptomyces pluripotens MUSC 135	Streptomyces spongiicola 531S	78
Streptomyces pluripotens MUSC 135	Streptomyces spongiicola HNM0071	78.1
Streptomyces pluripotens MUSC 135	Streptomyces violaceoruber S21	78
Streptomyces pluripotens MUSC 135	Streptomyces xiamenensis 318	75
Streptomyces pluripotens MUSC 135	Streptomyces xiaopingdaonensis DUT180	74.4
Streptomyces pluripotens MUSC 135	Streptomyces xinghaiensis S187	77.2
Streptomyces pluripotens MUSC 137	Streptomyces pluripotens MUSC 137	100
Streptomyces pluripotens MUSC 137	Streptomyces qinglanensis 172205	76.1
Streptomyces pluripotens MUSC 137	Streptomyces qinglanensis CGMCC 4.6825	75.9
Streptomyces pluripotens MUSC 137	Streptomyces qinglanensis SCSIO M10379	76
Streptomyces pluripotens MUSC 137	Streptomyces sp. 13-12-16	81.8
Streptomyces pluripotens MUSC 137	Streptomyces sp. AA0539	75.1
Streptomyces pluripotens MUSC 137	Streptomyces sp. AA1529	75.8
Streptomyces pluripotens MUSC 137	Streptomyces sp. AVP053U2	81
Streptomyces pluripotens MUSC 137	Streptomyces sp. B188M101	77.6
Streptomyces pluripotens MUSC 137	Streptomyces sp. B226SN101	77.6
Streptomyces pluripotens MUSC 137	Streptomyces sp. B9173	81.5
Streptomyces pluripotens MUSC 137	Streptomyces sp. BSE7F	81
Streptomyces pluripotens MUSC 137	Streptomyces sp. CB02366	77.7
Streptomyces pluripotens MUSC 137	Streptomyces sp. CB02400	81.6
Streptomyces pluripotens MUSC 137	Streptomyces sp. CB02414	81.3
Streptomyces pluripotens MUSC 137	Streptomyces sp. CB02613	77.9
Streptomyces pluripotens MUSC 137	Streptomyces sp. CMB-StM0423	75.6
Streptomyces pluripotens MUSC 137	Streptomyces sp. CNQ431	77.6
Streptomyces pluripotens MUSC 137	Streptomyces sp. CNQ-509	75.6
Streptomyces pluripotens MUSC 137	Streptomyces sp. CNZ279	75.9
Streptomyces pluripotens MUSC 137	Streptomyces sp. CNZ306	75.8
Streptomyces pluripotens MUSC 137	Streptomyces sp. DUT11	78
Streptomyces pluripotens MUSC 137	Streptomyces sp. FM008	78.2
Streptomyces pluripotens MUSC 137	Streptomyces sp. GBA 94-10	77.6
Streptomyces pluripotens MUSC 137	Streptomyces sp. H-KF8	81
Streptomyces pluripotens MUSC 137	Streptomyces sp. HNM0039	77.9
Streptomyces pluripotens MUSC 137	Streptomyces sp. HNS054	80.9
Streptomyces pluripotens MUSC 137	Streptomyces sp. JS01	77.6
Streptomyces pluripotens MUSC 137	Streptomyces sp. LHW50302	75.3
Streptomyces pluripotens MUSC 137	Streptomyces sp. M10	77.5
Streptomyces pluripotens MUSC 137	Streptomyces sp. MP131-18	74.6
Streptomyces pluripotens MUSC 137	Streptomyces sp. MUSC 1	84.4
Streptomyces pluripotens MUSC 137	Streptomyces sp. MUSC 125	99.6
Streptomyces pluripotens MUSC 137	Streptomyces sp. MUSC 14	84.5
Streptomyces pluripotens MUSC 137	Streptomyces sp. MUSC 93	81.2
Streptomyces pluripotens MUSC 137	Streptomyces sp. NBRC 110027	76.8
Streptomyces pluripotens MUSC 137	Streptomyces sp. NBRC 110035	81
Streptomyces pluripotens MUSC 137	Streptomyces sp. NRRL B-24484	74.4
Streptomyces pluripotens MUSC 137	Streptomyces sp. NTK 937	77.6
Streptomyces pluripotens MUSC 137	Streptomyces sp. PCS3-D2	77
Streptomyces pluripotens MUSC 137	Streptomyces sp. PT12	74.4
Streptomyces pluripotens MUSC 137	Streptomyces sp. PTY087I2	77.6
Streptomyces pluripotens MUSC 137	Streptomyces sp. PVA 94-07	77.6
Streptomyces pluripotens MUSC 137	Streptomyces sp. RV15	81.6
Streptomyces pluripotens MUSC 137	Streptomyces sp. S063	77.7
Streptomyces pluripotens MUSC 137	Streptomyces sp. SBT349	74.6
Streptomyces pluripotens MUSC 137	Streptomyces sp. ScaeMP-e10	77.7
Streptomyces pluripotens MUSC 137	Streptomyces sp. SCSIO 03032	74.8
Streptomyces pluripotens MUSC 137	Streptomyces sp. SM1	81.4
Streptomyces pluripotens MUSC 137	Streptomyces sp. SM10	77.4
Streptomyces pluripotens MUSC 137	Streptomyces sp. SM11	77.4
Streptomyces pluripotens MUSC 137	Streptomyces sp. SM13	77.6
Streptomyces pluripotens MUSC 137	Streptomyces sp. SM17	77.7
Streptomyces pluripotens MUSC 137	Streptomyces sp. SM18	77.5
Streptomyces pluripotens MUSC 137	Streptomyces sp. SM5	77.4
Streptomyces pluripotens MUSC 137	Streptomyces sp. SM8	77.7
Streptomyces pluripotens MUSC 137	Streptomyces sp. SM9	78.2
Streptomyces pluripotens MUSC 137	Streptomyces sp. WZ.A104	77.5
Streptomyces pluripotens MUSC 137	Streptomyces spongiicola 531S	77.9
Streptomyces pluripotens MUSC 137	Streptomyces spongiicola HNM0071	78
Streptomyces pluripotens MUSC 137	Streptomyces violaceoruber S21	77.9
Streptomyces pluripotens MUSC 137	Streptomyces xiamenensis 318	74.9
Streptomyces pluripotens MUSC 137	Streptomyces xiaopingdaonensis DUT180	74.4
Streptomyces pluripotens MUSC 137	Streptomyces xinghaiensis S187	77.2
Streptomyces qinglanensis 172205	Streptomyces qinglanensis 172205	100
Streptomyces qinglanensis 172205	Streptomyces qinglanensis CGMCC 4.6825	99.9
Streptomyces qinglanensis 172205	Streptomyces qinglanensis SCSIO M10379	94
Streptomyces qinglanensis 172205	Streptomyces sp. 13-12-16	77.1
Streptomyces qinglanensis 172205	Streptomyces sp. AA0539	76.4
Streptomyces qinglanensis 172205	Streptomyces sp. AA1529	94
Streptomyces qinglanensis 172205	Streptomyces sp. AVP053U2	76.5
Streptomyces qinglanensis 172205	Streptomyces sp. B188M101	76.8
Streptomyces qinglanensis 172205	Streptomyces sp. B226SN101	76.8
Streptomyces qinglanensis 172205	Streptomyces sp. B9173	76.4
Streptomyces qinglanensis 172205	Streptomyces sp. BSE7F	76.9
Streptomyces qinglanensis 172205	Streptomyces sp. CB02366	76.9
Streptomyces qinglanensis 172205	Streptomyces sp. CB02400	76.8
Streptomyces qinglanensis 172205	Streptomyces sp. CB02414	76.7
Streptomyces qinglanensis 172205	Streptomyces sp. CB02613	76.8
Streptomyces qinglanensis 172205	Streptomyces sp. CMB-StM0423	76.4
Streptomyces qinglanensis 172205	Streptomyces sp. CNQ431	76.8
Streptomyces qinglanensis 172205	Streptomyces sp. CNQ-509	76.4
Streptomyces qinglanensis 172205	Streptomyces sp. CNZ279	86.2
Streptomyces qinglanensis 172205	Streptomyces sp. CNZ306	76.4
Streptomyces qinglanensis 172205	Streptomyces sp. DUT11	76.8
Streptomyces qinglanensis 172205	Streptomyces sp. FM008	77.3
Streptomyces qinglanensis 172205	Streptomyces sp. GBA 94-10	76.8
Streptomyces qinglanensis 172205	Streptomyces sp. H-KF8	76.8
Streptomyces qinglanensis 172205	Streptomyces sp. HNM0039	77
Streptomyces qinglanensis 172205	Streptomyces sp. HNS054	76.8
Streptomyces qinglanensis 172205	Streptomyces sp. JS01	76.6
Streptomyces qinglanensis 172205	Streptomyces sp. LHW50302	83.1
Streptomyces qinglanensis 172205	Streptomyces sp. M10	76.9
Streptomyces qinglanensis 172205	Streptomyces sp. MP131-18	75.9
Streptomyces qinglanensis 172205	Streptomyces sp. MUSC 1	76.3
Streptomyces qinglanensis 172205	Streptomyces sp. MUSC 125	76
Streptomyces qinglanensis 172205	Streptomyces sp. MUSC 14	76.5
Streptomyces qinglanensis 172205	Streptomyces sp. MUSC 93	76.5
Streptomyces qinglanensis 172205	Streptomyces sp. NBRC 110027	77.3
Streptomyces qinglanensis 172205	Streptomyces sp. NBRC 110035	76.5
Streptomyces qinglanensis 172205	Streptomyces sp. NRRL B-24484	74.6
Streptomyces qinglanensis 172205	Streptomyces sp. NTK 937	76.6
Streptomyces qinglanensis 172205	Streptomyces sp. PCS3-D2	76.4
Streptomyces qinglanensis 172205	Streptomyces sp. PT12	75.7
Streptomyces qinglanensis 172205	Streptomyces sp. PTY087I2	76.7
Streptomyces qinglanensis 172205	Streptomyces sp. PVA 94-07	77
Streptomyces qinglanensis 172205	Streptomyces sp. RV15	76.2
Streptomyces qinglanensis 172205	Streptomyces sp. S063	76.6
Streptomyces qinglanensis 172205	Streptomyces sp. SBT349	76.1
Streptomyces qinglanensis 172205	Streptomyces sp. ScaeMP-e10	76.7
Streptomyces qinglanensis 172205	Streptomyces sp. SCSIO 03032	76
Streptomyces qinglanensis 172205	Streptomyces sp. SM1	76.9
Streptomyces qinglanensis 172205	Streptomyces sp. SM10	76.5
Streptomyces qinglanensis 172205	Streptomyces sp. SM11	76.5
Streptomyces qinglanensis 172205	Streptomyces sp. SM13	76.6
Streptomyces qinglanensis 172205	Streptomyces sp. SM17	76.7
Streptomyces qinglanensis 172205	Streptomyces sp. SM18	76.5
Streptomyces qinglanensis 172205	Streptomyces sp. SM5	76.6
Streptomyces qinglanensis 172205	Streptomyces sp. SM8	76.8
Streptomyces qinglanensis 172205	Streptomyces sp. SM9	77.4
Streptomyces qinglanensis 172205	Streptomyces sp. WZ.A104	76.6
Streptomyces qinglanensis 172205	Streptomyces spongiicola 531S	76.8
Streptomyces qinglanensis 172205	Streptomyces spongiicola HNM0071	76.8
Streptomyces qinglanensis 172205	Streptomyces violaceoruber S21	76.8
Streptomyces qinglanensis 172205	Streptomyces xiamenensis 318	76.3
Streptomyces qinglanensis 172205	Streptomyces xiaopingdaonensis DUT180	77.5
Streptomyces qinglanensis 172205	Streptomyces xinghaiensis S187	77.4
Streptomyces qinglanensis CGMCC 4.6825	Streptomyces qinglanensis CGMCC 4.6825	100
Streptomyces qinglanensis CGMCC 4.6825	Streptomyces qinglanensis SCSIO M10379	94
Streptomyces qinglanensis CGMCC 4.6825	Streptomyces sp. 13-12-16	77
Streptomyces qinglanensis CGMCC 4.6825	Streptomyces sp. AA0539	76.3
Streptomyces qinglanensis CGMCC 4.6825	Streptomyces sp. AA1529	94
Streptomyces qinglanensis CGMCC 4.6825	Streptomyces sp. AVP053U2	76.5
Streptomyces qinglanensis CGMCC 4.6825	Streptomyces sp. B188M101	76.8
Streptomyces qinglanensis CGMCC 4.6825	Streptomyces sp. B226SN101	76.8
Streptomyces qinglanensis CGMCC 4.6825	Streptomyces sp. B9173	76.4
Streptomyces qinglanensis CGMCC 4.6825	Streptomyces sp. BSE7F	76.8
Streptomyces qinglanensis CGMCC 4.6825	Streptomyces sp. CB02366	76.8
Streptomyces qinglanensis CGMCC 4.6825	Streptomyces sp. CB02400	76.8
Streptomyces qinglanensis CGMCC 4.6825	Streptomyces sp. CB02414	76.7
Streptomyces qinglanensis CGMCC 4.6825	Streptomyces sp. CB02613	76.8
Streptomyces qinglanensis CGMCC 4.6825	Streptomyces sp. CMB-StM0423	76.3
Streptomyces qinglanensis CGMCC 4.6825	Streptomyces sp. CNQ431	76.6
Streptomyces qinglanensis CGMCC 4.6825	Streptomyces sp. CNQ-509	76.3
Streptomyces qinglanensis CGMCC 4.6825	Streptomyces sp. CNZ279	86.2
Streptomyces qinglanensis CGMCC 4.6825	Streptomyces sp. CNZ306	76.4
Streptomyces qinglanensis CGMCC 4.6825	Streptomyces sp. DUT11	76.8
Streptomyces qinglanensis CGMCC 4.6825	Streptomyces sp. FM008	77.2
Streptomyces qinglanensis CGMCC 4.6825	Streptomyces sp. GBA 94-10	76.7
Streptomyces qinglanensis CGMCC 4.6825	Streptomyces sp. H-KF8	76.6
Streptomyces qinglanensis CGMCC 4.6825	Streptomyces sp. HNM0039	76.9
Streptomyces qinglanensis CGMCC 4.6825	Streptomyces sp. HNS054	76.7
Streptomyces qinglanensis CGMCC 4.6825	Streptomyces sp. JS01	76.7
Streptomyces qinglanensis CGMCC 4.6825	Streptomyces sp. LHW50302	83.1
Streptomyces qinglanensis CGMCC 4.6825	Streptomyces sp. M10	76.6
Streptomyces qinglanensis CGMCC 4.6825	Streptomyces sp. MP131-18	75.7
Streptomyces qinglanensis CGMCC 4.6825	Streptomyces sp. MUSC 1	76.3
Streptomyces qinglanensis CGMCC 4.6825	Streptomyces sp. MUSC 125	75.9
Streptomyces qinglanensis CGMCC 4.6825	Streptomyces sp. MUSC 14	76.4
Streptomyces qinglanensis CGMCC 4.6825	Streptomyces sp. MUSC 93	76.5
Streptomyces qinglanensis CGMCC 4.6825	Streptomyces sp. NBRC 110027	77.2
Streptomyces qinglanensis CGMCC 4.6825	Streptomyces sp. NBRC 110035	76.6
Streptomyces qinglanensis CGMCC 4.6825	Streptomyces sp. NRRL B-24484	74.6
Streptomyces qinglanensis CGMCC 4.6825	Streptomyces sp. NTK 937	76.4
Streptomyces qinglanensis CGMCC 4.6825	Streptomyces sp. PCS3-D2	76.4
Streptomyces qinglanensis CGMCC 4.6825	Streptomyces sp. PT12	75.7
Streptomyces qinglanensis CGMCC 4.6825	Streptomyces sp. PTY087I2	76.8
Streptomyces qinglanensis CGMCC 4.6825	Streptomyces sp. PVA 94-07	76.7
Streptomyces qinglanensis CGMCC 4.6825	Streptomyces sp. RV15	76.2
Streptomyces qinglanensis CGMCC 4.6825	Streptomyces sp. S063	76.7
Streptomyces qinglanensis CGMCC 4.6825	Streptomyces sp. SBT349	76.1
Streptomyces qinglanensis CGMCC 4.6825	Streptomyces sp. ScaeMP-e10	76.6
Streptomyces qinglanensis CGMCC 4.6825	Streptomyces sp. SCSIO 03032	75.9
Streptomyces qinglanensis CGMCC 4.6825	Streptomyces sp. SM1	77
Streptomyces qinglanensis CGMCC 4.6825	Streptomyces sp. SM10	76.5
Streptomyces qinglanensis CGMCC 4.6825	Streptomyces sp. SM11	76.6
Streptomyces qinglanensis CGMCC 4.6825	Streptomyces sp. SM13	76.6
Streptomyces qinglanensis CGMCC 4.6825	Streptomyces sp. SM17	76.6
Streptomyces qinglanensis CGMCC 4.6825	Streptomyces sp. SM18	76.4
Streptomyces qinglanensis CGMCC 4.6825	Streptomyces sp. SM5	76.6
Streptomyces qinglanensis CGMCC 4.6825	Streptomyces sp. SM8	76.8
Streptomyces qinglanensis CGMCC 4.6825	Streptomyces sp. SM9	77.4
Streptomyces qinglanensis CGMCC 4.6825	Streptomyces sp. WZ.A104	76.7
Streptomyces qinglanensis CGMCC 4.6825	Streptomyces spongiicola 531S	76.7
Streptomyces qinglanensis CGMCC 4.6825	Streptomyces spongiicola HNM0071	76.7
Streptomyces qinglanensis CGMCC 4.6825	Streptomyces violaceoruber S21	76.7
Streptomyces qinglanensis CGMCC 4.6825	Streptomyces xiamenensis 318	76.2
Streptomyces qinglanensis CGMCC 4.6825	Streptomyces xiaopingdaonensis DUT180	77.5
Streptomyces qinglanensis CGMCC 4.6825	Streptomyces xinghaiensis S187	77.3
Streptomyces qinglanensis SCSIO M10379	Streptomyces qinglanensis SCSIO M10379	100
Streptomyces qinglanensis SCSIO M10379	Streptomyces sp. 13-12-16	77.1
Streptomyces qinglanensis SCSIO M10379	Streptomyces sp. AA0539	76.6
Streptomyces qinglanensis SCSIO M10379	Streptomyces sp. AA1529	99.1
Streptomyces qinglanensis SCSIO M10379	Streptomyces sp. AVP053U2	76.6
Streptomyces qinglanensis SCSIO M10379	Streptomyces sp. B188M101	77
Streptomyces qinglanensis SCSIO M10379	Streptomyces sp. B226SN101	77
Streptomyces qinglanensis SCSIO M10379	Streptomyces sp. B9173	76.5
Streptomyces qinglanensis SCSIO M10379	Streptomyces sp. BSE7F	76.9
Streptomyces qinglanensis SCSIO M10379	Streptomyces sp. CB02366	77
Streptomyces qinglanensis SCSIO M10379	Streptomyces sp. CB02400	76.7
Streptomyces qinglanensis SCSIO M10379	Streptomyces sp. CB02414	76.8
Streptomyces qinglanensis SCSIO M10379	Streptomyces sp. CB02613	76.9
Streptomyces qinglanensis SCSIO M10379	Streptomyces sp. CMB-StM0423	76.4
Streptomyces qinglanensis SCSIO M10379	Streptomyces sp. CNQ431	76.9
Streptomyces qinglanensis SCSIO M10379	Streptomyces sp. CNQ-509	76.5
Streptomyces qinglanensis SCSIO M10379	Streptomyces sp. CNZ279	86.3
Streptomyces qinglanensis SCSIO M10379	Streptomyces sp. CNZ306	76.5
Streptomyces qinglanensis SCSIO M10379	Streptomyces sp. DUT11	76.8
Streptomyces qinglanensis SCSIO M10379	Streptomyces sp. FM008	77.4
Streptomyces qinglanensis SCSIO M10379	Streptomyces sp. GBA 94-10	77.1
Streptomyces qinglanensis SCSIO M10379	Streptomyces sp. H-KF8	76.8
Streptomyces qinglanensis SCSIO M10379	Streptomyces sp. HNM0039	77
Streptomyces qinglanensis SCSIO M10379	Streptomyces sp. HNS054	76.7
Streptomyces qinglanensis SCSIO M10379	Streptomyces sp. JS01	76.6
Streptomyces qinglanensis SCSIO M10379	Streptomyces sp. LHW50302	83.3
Streptomyces qinglanensis SCSIO M10379	Streptomyces sp. M10	76.9
Streptomyces qinglanensis SCSIO M10379	Streptomyces sp. MP131-18	76
Streptomyces qinglanensis SCSIO M10379	Streptomyces sp. MUSC 1	76.3
Streptomyces qinglanensis SCSIO M10379	Streptomyces sp. MUSC 125	76.1
Streptomyces qinglanensis SCSIO M10379	Streptomyces sp. MUSC 14	76.4
Streptomyces qinglanensis SCSIO M10379	Streptomyces sp. MUSC 93	76.6
Streptomyces qinglanensis SCSIO M10379	Streptomyces sp. NBRC 110027	77.3
Streptomyces qinglanensis SCSIO M10379	Streptomyces sp. NBRC 110035	76.6
Streptomyces qinglanensis SCSIO M10379	Streptomyces sp. NRRL B-24484	74.6
Streptomyces qinglanensis SCSIO M10379	Streptomyces sp. NTK 937	76.5
Streptomyces qinglanensis SCSIO M10379	Streptomyces sp. PCS3-D2	76.5
Streptomyces qinglanensis SCSIO M10379	Streptomyces sp. PT12	75.8
Streptomyces qinglanensis SCSIO M10379	Streptomyces sp. PTY087I2	76.8
Streptomyces qinglanensis SCSIO M10379	Streptomyces sp. PVA 94-07	77
Streptomyces qinglanensis SCSIO M10379	Streptomyces sp. RV15	76.1
Streptomyces qinglanensis SCSIO M10379	Streptomyces sp. S063	76.8
Streptomyces qinglanensis SCSIO M10379	Streptomyces sp. SBT349	76.3
Streptomyces qinglanensis SCSIO M10379	Streptomyces sp. ScaeMP-e10	76.7
Streptomyces qinglanensis SCSIO M10379	Streptomyces sp. SCSIO 03032	76.1
Streptomyces qinglanensis SCSIO M10379	Streptomyces sp. SM1	76.9
Streptomyces qinglanensis SCSIO M10379	Streptomyces sp. SM10	76.6
Streptomyces qinglanensis SCSIO M10379	Streptomyces sp. SM11	76.8
Streptomyces qinglanensis SCSIO M10379	Streptomyces sp. SM13	76.9
Streptomyces qinglanensis SCSIO M10379	Streptomyces sp. SM17	76.9
Streptomyces qinglanensis SCSIO M10379	Streptomyces sp. SM18	76.7
Streptomyces qinglanensis SCSIO M10379	Streptomyces sp. SM5	76.7
Streptomyces qinglanensis SCSIO M10379	Streptomyces sp. SM8	76.8
Streptomyces qinglanensis SCSIO M10379	Streptomyces sp. SM9	77.6
Streptomyces qinglanensis SCSIO M10379	Streptomyces sp. WZ.A104	76.6
Streptomyces qinglanensis SCSIO M10379	Streptomyces spongiicola 531S	76.9
Streptomyces qinglanensis SCSIO M10379	Streptomyces spongiicola HNM0071	76.9
Streptomyces qinglanensis SCSIO M10379	Streptomyces violaceoruber S21	76.9
Streptomyces qinglanensis SCSIO M10379	Streptomyces xiamenensis 318	76.5
Streptomyces qinglanensis SCSIO M10379	Streptomyces xiaopingdaonensis DUT180	77.4
Streptomyces qinglanensis SCSIO M10379	Streptomyces xinghaiensis S187	77.5
Streptomyces sp. 13-12-16	Streptomyces sp. 13-12-16	100
[truncated: 1,829 more rows]
